# Supplementary material for: Strain variation in gene expression impact of hyphal cyclin Hgc1 in Candida albicans
Source: G3 (Bethesda). 2023 Jul 5;13(9):jkad151. doi: 10.1093/g3journal/jkad151 (PMC10468301; doi:10.1093/g3journal/jkad151)
Supplement: jkad151_Supplementary_Data [file jkad151_supplementary_data.zip]

Archive with 6 entries (6 files):
- Figure_S1_G3-2023-404262.pdf
- Figure_S1_Legend_G3-2023-404262.docx
- File_S1_G3-2023-404262.xlsx
- File_S2_G3-2023-404262.xlsx
- File_S3_G3-2023-404262.xlsx
- Table_S1_G3-2023-404262.docx
