# Supplementary material for: Strain variation in gene expression impact of hyphal cyclin Hgc1 in Candida albicans
Source: G3 (Bethesda). 2023 Jul 5;13(9):jkad151. doi: 10.1093/g3journal/jkad151 (PMC10468301; doi:10.1093/g3journal/jkad151)
Supplement: jkad151_Supplementary_Data [file jkad151_supplementary_data.zip › File_S1_G3-2023-404262.xlsx]

## Sheet: Log2 counts 5 strains
Probe Name	Annotation	Accession #	NS Probe ID	Class Name	Analyte Type	% Samples above Threshold	20201110_30102513820821-01_Sample01_01.RCC	20201110_30102513820821-01_Sample02_02.RCC	20201110_30102513820821-01_Sample03_03.RCC	20201110_30102513820821-01_Sample04_04.RCC	20201110_30102513820821-01_Sample05_05.RCC	20201110_30102513820821-01_Sample06_06.RCC	20201110_30102513820821-01_Sample07_07.RCC	20201110_30102513820821-01_Sample08_08.RCC	20201110_30102513820821-01_Sample09_09.RCC	20201110_30102513820821-01_Sample10_10.RCC
							SC5314 wt	SC5314 hgc1Δ/Δ	P57055 wt	P57055 hgc1Δ/Δ	P76067 wt	P76067 hgc1Δ/Δ	GC75 wt	GC75 hgc1Δ/Δ	19F wt	19F hgc1Δ/Δ
ACE2		orf19_6124.1	orf19_6124.1:1269	Endogenous	mRNA	100	8.91	9.08	8.99	9.36	8.93	8.82	8.81	8.72	8.77	8.77
ADH5		orf19_2608.1	orf19_2608.1:210	Endogenous	mRNA	100	11.63	11.49	10.72	10.1	11.07	11.16	11.76	10.62	10.76	11.33
AGO1		orf19_2903.1	orf19_2903.1:2323	Endogenous	mRNA	100	10.68	10.58	11.64	11.23	11.3	11.4	11.43	11.3	10.53	10.43
ALG2		orf19_1221.1	orf19_1221.1:3	Endogenous	mRNA	100	9.34	8.92	9.39	9.27	9.14	9.26	9.51	9.17	9.28	9.06
ALS1		orf19_5741.1	orf19_5741.1:3502	Endogenous	mRNA	100	11.06	10.7	11.61	11.67	11.54	11.57	10.09	10.6	12.51	12.91
ALS2		orf19_1097.1	orf19_1097.1:773	Endogenous	mRNA	100	7.83	7.57	7.22	7.28	7.39	7.28	7.58	7.27	7.82	7.94
ALS3		orf19_1816.1	orf19_1816.1:2891	Endogenous	mRNA	100	15.95	15.64	15.05	14.83	15.47	15.53	15.17	14.77	15.97	14.81
ALS4		orf19_4555.1	orf19_4555.1:112	Endogenous	mRNA	100	8.56	8.34	7.8	8.46	8.37	8.27	8.6	8.42	8.65	9.36
ALS5		orf19_5736.1	orf19_5736.1:1795	Endogenous	mRNA	100	8.74	8.56	7.76	7.82	7.74	8.02	8.19	7.85	9.18	9.1
ALS6		orf19_7414.1	orf19_7414.1:1150	Endogenous	mRNA	100	7.03	6.76	6.98	7.05	7.52	7.46	7.89	7.02	7.33	7.19
ALS7		orf19_7400.1	orf19_7400.1:3247	Endogenous	mRNA	100	7.7	7.45	7.86	8.03	7.83	7.98	8.42	8.51	7.87	8.13
ALS9		orf19_5742.1	orf19_5742.1:100	Endogenous	mRNA	100	6.93	7.02	7.32	7.5	6.79	6.6	7.97	7.9	7.84	8.44
ARG1		orf19_7469.1	orf19_7469.1:1356	Endogenous	mRNA	100	8.46	8.1	7.8	8.63	8.81	8.73	8.64	8.56	8.52	9.74
ARG81		orf19_4766.1	orf19_4766.1:2742	Endogenous	mRNA	100	8.82	8.61	8.53	8.7	8.47	8.37	8.69	8.64	8.7	8.84
BCR1		orf19_723.1	orf19_723.1:1098	Endogenous	mRNA	100	10.11	9.78	10.18	10.14	10.13	10.07	10.4	10.11	10.34	10.26
BRG1		orf19_4056.1	orf19_4056.1:337	Endogenous	mRNA	100	11.28	10.65	10.81	10.66	11.4	11.31	10.79	10.83	11.48	12
CAP1		orf19_1623.1	orf19_1623.1:781	Endogenous	mRNA	100	9.51	9.51	9.62	9.79	9.85	9.79	9.66	9.64	9.54	9.45
CAT1		orf19_6229.1	orf19_6229.1:1298	Endogenous	mRNA	100	9.37	9.26	9.69	10.17	11.44	10.87	9.06	9.16	9.09	10.61
CDC10		orf19_548.1	orf19_548.1:974	Endogenous	mRNA	100	11.65	11.1	11.38	11.07	11.24	11.18	11.36	11.1	11.5	11.02
CDR1		orf19_6000.1	orf19_6000.1:1956	Endogenous	mRNA	100	10.29	9.24	9.99	10.03	10.52	10.65	9.97	9.65	10.4	10.47
CDR2		orf19_5958.1	orf19_5958.1:1882	Endogenous	mRNA	100	6.58	6.73	6.64	6.56	7.2	6.82	7.5	7.21	6.71	7.06
CHT2		orf19_3895.1	orf19_3895.1:327	Endogenous	mRNA	100	11.48	9.9	13.74	13.24	13.23	12.99	12.99	12.96	13.6	13.46
CHT3		orf19_7586.1	orf19_7586.1:856	Endogenous	mRNA	100	8.8	9.43	7.5	8.91	7.89	8.43	7.32	7.77	8.74	9.36
CIT1		orf19_4393.1	orf19_4393.1:466	Endogenous	mRNA	100	12.34	12.42	11.93	12.38	13.11	12.7	11.52	12.04	12.19	13.1
CRH11		orf19_2706.1	orf19_2706.1:1056	Endogenous	mRNA	100	10.32	10.11	10.53	9.97	10.82	10.33	10.12	9.49	10.45	10
CSA1		orf19_7114.1	orf19_7114.1:2033	Endogenous	mRNA	100	13.57	13.97	12.83	13.42	12.49	13.26	13	14.09	15.05	14.73
CSH1		orf19_4477.1	orf19_4477.1:246	Endogenous	mRNA	100	10.66	10.37	11.42	11.09	9.24	9.09	10.16	10.46	11.16	11.58
CUP9		orf19_6514.1	orf19_6514.1:494	Endogenous	mRNA	100	8.93	8.56	8.45	9.12	10.02	9.99	8.63	9.81	9.77	11.01
DAK2		orf19_4777.1	orf19_4777.1:406	Endogenous	mRNA	100	10.45	10.94	10.2	9.95	10.03	10.12	10.12	9.82	10.46	10.26
DDR48		orf19_4082.1	orf19_4082.1:72	Endogenous	mRNA	100	12.64	11.99	12.21	10.85	12.88	13.13	13.49	12.56	11.65	11.46
DFG5		orf19_2075.1	orf19_2075.1:1125	Endogenous	mRNA	100	9.54	9.29	9.91	9.75	9.75	9.58	9.77	9.67	9.66	9.48
ECE1		orf19_3374.1	orf19_3374.1:463	Endogenous	mRNA	100	16.92	16.41	15.46	14.28	14.29	13.69	14.5	12.56	15.33	12.8
ECM331		orf19_4255.1	orf19_4255.1:1072	Endogenous	mRNA	100	11.21	9.99	8.54	7.57	10.13	9.77	9.38	7.81	10.69	8.45
EFG1		orf19_610.1	orf19_610.1:251	Endogenous	mRNA	100	10.27	10.22	10.78	10.84	10.88	10.8	10.85	10.97	10.62	10.86
ELF1		orf19_7332.1	orf19_7332.1:3319	Endogenous	mRNA	100	10.3	9.6	9.96	10.18	9.79	10.32	10	10.28	10.57	10.55
ENA2		orf19_6070.1	orf19_6070.1:20	Endogenous	mRNA	100	9.56	9.7	9.41	9.88	10.54	10.26	9.38	9.63	9.61	10.11
ENA21		orf19_5170.1	orf19_5170.1:162	Endogenous	mRNA	100	12.21	11.76	11.75	12.17	11.78	12.26	12.05	12.22	12.5	12.83
FAV2		orf19_1120.1	orf19_1120.1:19	Endogenous	mRNA	100	9.36	8.85	8.75	8.16	9.16	9	9	7.82	9.9	8.16
FBP1		orf19_6178.1	orf19_6178.1:853	Endogenous	mRNA	100	10.88	11.35	11	11.16	10.86	10.39	10.44	11.11	11.03	12.02
FDH1		orf19_638.1	orf19_638.1:774	Endogenous	mRNA	100	9.81	11.07	10.85	11.01	12.73	12.39	9.71	10.85	11.1	12.83
FKH2		orf19_5389.1	orf19_5389.1:22	Endogenous	mRNA	100	9.01	8.87	8.84	8.93	8.75	8.93	8.92	8.95	9.28	9.06
FRP1		orf19_5634.1	orf19_5634.1:858	Endogenous	mRNA	100	9.54	10.13	9.02	9.62	9.97	10.45	9.62	10.29	10.46	10.29
FRP2		orf19_7112.1	orf19_7112.1:1114	Endogenous	mRNA	100	10.52	10.76	10.46	11.06	10.38	10.98	10.03	10.78	11.98	11.86
FRP3		orf19_1224.1	orf19_1224.1:462	Endogenous	mRNA	100	11.04	10.91	10.9	10.77	12.51	11.38	10.57	10.34	10.42	10.67
FTR1		orf19_7219.1	orf19_7219.1:723	Endogenous	mRNA	100	14.86	14.41	14.5	14.45	13.44	14.18	14.79	14.79	14.62	14.07
GAL1		orf19_3670.1	orf19_3670.1:190	Endogenous	mRNA	100	9.54	9.21	8.97	9.12	10.1	9.5	10.32	9.93	9.65	9.65
GAP2		orf19_6993.1	orf19_6993.1:805	Endogenous	mRNA	100	8.25	9.49	8.27	9.54	9.67	9.74	7.85	8.89	8.33	9.84
GCA2		orf19_999.1	orf19_999.1:94	Endogenous	mRNA	100	7.88	8.02	6.27	6.49	8.41	7.94	6.85	6.28	7.71	8.02
GCN4		orf19_1358.1	orf19_1358.1:781	Endogenous	mRNA	100	10.94	11.12	10.82	11.39	10.71	10.93	11.15	11.34	11.11	11.08
GNP1		orf19_1193.1	orf19_1193.1:919	Endogenous	mRNA	100	11.29	11.45	11.23	11.19	11.31	11.32	11.4	11.13	11.56	11.43
GPD1		orf19_1756.1	orf19_1756.1:561	Endogenous	mRNA	100	9.53	9.7	9.51	9.95	9.75	10.22	9.6	9.99	9.78	9.85
GPD2		orf19_691.1	orf19_691.1:460	Endogenous	mRNA	100	10.21	10.51	9.74	9.99	10.3	10.68	9.79	10.29	10.15	9.95
HAP3		orf19_4647.1	orf19_4647.1:833	Endogenous	mRNA	100	7.94	8.5	7.58	7.95	7.34	7.57	7.82	8.53	7.38	7.49
HAP43		orf19_681.1	orf19_681.1:505	Endogenous	mRNA	100	10.59	10.96	10.33	10.62	10.29	10.59	10.16	10.54	10.15	10.11
HEM1		orf19_2601.1	orf19_2601.1:511	Endogenous	mRNA	100	9.23	8.41	9.01	8.84	8.89	9.1	9.29	8.73	9.25	9.16
HGC1		orf19_6028.1	orf19_6028.1:1899	Endogenous	mRNA	100	11.55	3.2	11.06	2.68	11.21	2.39	11.15	0.22	11.29	3.6
HGT7		orf19_2023.1	orf19_2023.1:21	Endogenous	mRNA	100	14.51	14.06	14.45	14.18	13.43	13.88	14.63	14.51	14.63	14.03
HOG1		orf19_895.1	orf19_895.1:629	Endogenous	mRNA	100	10.32	10.21	10.2	10.12	10.38	10.43	10.08	10	10.62	10.48
HSP104		orf19_6387.1	orf19_6387.1:576	Endogenous	mRNA	100	11.22	11.21	11.48	11.46	12.04	11.55	11.25	11.31	11.2	11.52
HSP70		orf19_4980.1	orf19_4980.1:1751	Endogenous	mRNA	100	13.69	13.37	13.91	13.83	14.54	14.12	13.57	13.66	13.26	13.4
HTA1		orf19_6924.1	orf19_6924.1:272	Endogenous	mRNA	100	12.09	12.13	12.04	12.27	11.21	11.51	11.66	12.09	12.34	12.13
HTA2		orf19_1051.1	orf19_1051.1:274	Endogenous	mRNA	100	12.85	12.78	13.05	13.32	12.21	12.6	12.73	13.21	13.25	13.02
HWP1		orf19_1321.1	orf19_1321.1:1250	Endogenous	mRNA	100	16.19	15.35	15.82	14.72	14.69	14.18	15.62	13.89	16.24	14.37
HYR1		orf19_4975.1	orf19_4975.1:2170	Endogenous	mRNA	100	12.1	11.01	10.89	7.96	8.55	7.85	12.56	9.42	9.72	7.21
IHD1		orf19_5760.1	orf19_5760.1:191	Endogenous	mRNA	100	14.63	13.89	13.52	12.78	13.11	12.61	13.93	12.92	13.95	12.86
KIP4		orf19_5265.1	orf19_5265.1:1306	Endogenous	mRNA	100	11.51	10.73	11.59	10.7	11.64	11.56	11.81	11.1	11.52	10.54
KRE1		orf19_4377.1	orf19_4377.1:73	Endogenous	mRNA	100	11.61	11.28	12.05	12.08	12.91	12.96	11.28	11.47	11.92	12.23
MAE1		orf19_3419.1	orf19_3419.1:1068	Endogenous	mRNA	100	10.92	10.68	11.07	11.04	9.97	10.24	10.37	10.51	10.88	10.06
NDT80		orf19_2119.1	orf19_2119.1:591	Endogenous	mRNA	100	10.77	10.5	10.61	10.81	10.32	10.82	10.48	10.81	10.83	11.15
NPR1		orf19_6232.1	orf19_6232.1:658	Endogenous	mRNA	100	7.44	7.64	7.39	7.72	7.86	7.86	7.3	7.64	7.38	7.71
NRG1		orf19_7150.1	orf19_7150.1:433	Endogenous	mRNA	100	7.77	7.79	7.99	9	8.8	9.44	8.48	9.27	8.98	10.48
PCK1		orf19_7514.1	orf19_7514.1:33	Endogenous	mRNA	100	12.42	13.19	11.53	11.91	13.06	12.39	11.02	11.5	12.25	13
PFK2		orf19_6540.1	orf19_6540.1:649	Endogenous	mRNA	100	11	11.64	10.89	10.72	9.68	10.43	10.84	10.84	11.22	11.02
PGA13		orf19_6420.1	orf19_6420.1:1239	Endogenous	mRNA	100	9.31	8.71	9.18	9.23	9.98	10.61	8.74	8.69	9.06	10.52
PGA17		orf19_893.1	orf19_893.1:690	Endogenous	mRNA	100	7.34	8.04	6.48	7.19	9.01	8.23	7.24	6.56	6.92	7.33
PGA25		orf19_6336.1	orf19_6336.1:910	Endogenous	mRNA	100	5.75	6.33	4.97	5.43	6.95	6.07	5.79	4.22	4.09	4.87
PGA34		orf19_2833.1	orf19_2833.1:459	Endogenous	mRNA	100	10.2	9.93	9.74	9.45	9.47	9.12	9.6	9.18	10.12	9.16
PGA48		orf19_6321.1	orf19_6321.1:151	Endogenous	mRNA	100	9.11	9	8.54	8.85	8.58	8.55	8.56	8.57	8.94	9
PGA53		orf19_4651.1	orf19_4651.1:318	Endogenous	mRNA	100	11.74	11.46	11.32	11.79	11.35	11.62	11.71	11.83	11.56	11.64
PGA7		orf19_5635.1	orf19_5635.1:196	Endogenous	mRNA	100	11.63	12.45	10.83	11.72	12.14	12.65	10.97	12.03	12.38	12.41
PHO89		orf19_4599.1	orf19_4599.1:1588	Endogenous	mRNA	100	10.08	9.02	6.52	6.95	7.97	8.68	9	8.91	9.62	9.44
PHR1		orf19_3829.1	orf19_3829.1:114	Endogenous	mRNA	100	13.54	12.93	12.75	12.3	13.83	13.66	13.09	12.66	13.64	12.88
PHR2		orf19_6081.1	orf19_6081.1:1191	Endogenous	mRNA	100	9.15	8.3	10.38	10.25	10.17	10.39	10.15	9.48	9.83	9.29
PIL1		orf19_778.1	orf19_778.1:202	Endogenous	mRNA	100	12.53	12.65	13.11	13.36	13.43	13.32	12.51	12.93	12.82	13.24
PIR1		orf19_220.1	orf19_220.1:514	Endogenous	mRNA	100	7.51	8.31	7.24	8.31	9.65	9.35	7.89	8.48	8.52	9.65
PLB5		orf19_5102.1	orf19_5102.1:1531	Endogenous	mRNA	100	9.14	8.63	8.29	7.93	9.02	8.71	9.11	8.16	8.88	8.27
POL1		orf19_5873.1	orf19_5873.1:1503	Endogenous	mRNA	100	9.11	9.21	9.08	9.15	8.62	9.16	8.97	9.3	9.43	9.54
PRA1		orf19_3111.1	orf19_3111.1:39	Endogenous	mRNA	100	7.36	4.27	5.11	3.85	8.12	5.68	5.34	4.97	6.21	5.19
RBR1		orf19_535.1	orf19_535.1:9	Endogenous	mRNA	100	5.77	5.76	5.41	5.17	6.3	5.78	6.34	5.46	5.97	6.57
RBR2		orf19_532.1	orf19_532.1:335	Endogenous	mRNA	100	7.2	7.15	6.78	7.04	8.38	7.28	7.68	7.26	6.57	7.01
RBT1		orf19_1327.1	orf19_1327.1:88	Endogenous	mRNA	100	9.01	8.68	8.52	7.75	10.14	8.3	9.03	8.12	9.9	8.89
RBT5		orf19_5636.1	orf19_5636.1:457	Endogenous	mRNA	100	14.8	15.22	14.13	14.91	15.13	15.54	14.31	15.05	15.52	15.4
RCT1		orf19_7350.1	orf19_7350.1:95	Endogenous	mRNA	100	12.72	12.35	12.31	11.73	12.91	12.71	12.78	12.32	12.84	12.55
RFG1		orf19_2823.1	orf19_2823.1:751	Endogenous	mRNA	100	10.43	10.02	11.18	10.88	10.73	10.85	10.84	10.75	11.05	10.59
RHR2		orf19_5437.1	orf19_5437.1:195	Endogenous	mRNA	100	10.69	12.6	11.01	10.71	11.34	11.86	10.79	10.61	11.07	10.81
RIM101		orf19_7247.1	orf19_7247.1:252	Endogenous	mRNA	100	11.48	11.15	11.37	11.42	11.63	11.44	11.3	11.29	11.75	11.7
RNR22		orf19_1868.1	orf19_1868.1:48	Endogenous	mRNA	100	8.8	9.57	9.01	9	8.25	8.84	9.56	9.33	9.53	9.45
ROB1		orf19_4998.1	orf19_4998.1:2519	Endogenous	mRNA	100	10.81	10.76	10.36	10.54	10.88	10.91	10.58	10.57	10.97	11.17
RPN4		orf19_1069.1	orf19_1069.1:1071	Endogenous	mRNA	100	9.72	9.35	9.6	9.76	10.47	10.09	9.69	9.84	9.52	9.81
SAP1		orf19_5714.1	orf19_5714.1:272	Endogenous	mRNA	100	7.03	6.84	5.88	6.28	7.6	7.16	7.05	6.54	7.13	7.62
SAP10		orf19_3839.1	orf19_3839.1:1194	Endogenous	mRNA	100	6.06	5.62	5.93	5.61	6.69	6.28	5.79	4.61	6.83	6.77
SAP2		orf19_3708.1	orf19_3708.1:54	Endogenous	mRNA	100	6.24	5.91	6.08	6.12	6.27	6.26	6.9	6.63	6.76	6.71
SAP4		orf19_5716.1	orf19_5716.1:401	Endogenous	mRNA	100	8.07	7.05	6.61	6.09	7.17	6.72	7.3	6.82	8.18	7.14
SAP5		orf19_5585.1	orf19_5585.1:350	Endogenous	mRNA	100	12.96	11.67	10.48	7.6	9.01	7.78	10.73	7.51	11.85	7.39
SAP6		orf19_5542.1	orf19_5542.1:404	Endogenous	mRNA	100	12	11.15	8.96	7.28	8.1	7.54	9.41	7.92	11.45	8.2
SAP9		orf19_6928.1	orf19_6928.1:1182	Endogenous	mRNA	100	9.12	9.12	8.7	8.8	10.02	9.83	9.23	9.08	9.67	10.06
SAP99		orf19_853.1	orf19_853.1:44	Endogenous	mRNA	100	7.14	6.89	6.23	6.26	6.95	6.76	7.62	6.89	7.23	7.72
SCW11		orf19_3893.1	orf19_3893.1:679	Endogenous	mRNA	100	7.86	9.19	6.4	8.49	7.56	8.26	7.66	8.1	8.09	9.02
SCW4		orf19_2941.1	orf19_2941.1:580	Endogenous	mRNA	100	5.75	6.57	5.64	5.77	7.25	6.47	5.74	5.39	5.78	5.74
SGA1		orf19_1719.1	orf19_1719.1:67	Endogenous	mRNA	100	7.67	7.62	7.41	7.55	7.63	7.48	7.6	7.45	7.75	7.77
SIN3		orf19_6011.1	orf19_6011.1:235	Endogenous	mRNA	100	10.13	10.21	10.14	10.26	9.99	10.11	10.15	10.23	10.17	10.09
SIT1		orf19_2179.1	orf19_2179.1:631	Endogenous	mRNA	100	8.33	8.59	8.87	8.91	9.44	9.93	8.1	8.72	9.09	9.21
SMC2		orf19_3623.1	orf19_3623.1:465	Endogenous	mRNA	100	7.71	7.71	7.7	7.57	7.6	7.32	7.95	7.88	7.95	7.66
SOD4		orf19_2062.1	orf19_2062.1:577	Endogenous	mRNA	100	9.77	9.79	9.62	10.01	9.78	9.76	10.19	10.77	9.05	9.22
SOD5		orf19_2060.1	orf19_2060.1:279	Endogenous	mRNA	100	14.43	14.28	14.23	13.82	14.85	15.05	14.01	13.85	15.3	14.81
SOD6		orf19_2108.1	orf19_2108.1:81	Endogenous	mRNA	100	5.7	5.97	5.44	6.07	6.56	5.99	6.14	5.39	5.25	6.53
SSB1		orf19_6367.1	orf19_6367.1:1345	Endogenous	mRNA	100	14.58	14.21	14.59	14.71	13.85	14.48	14.6	14.55	14.74	14.61
STF2		orf19_2107_1.1	orf19_2107_1.1:105	Endogenous	mRNA	100	11.51	13.18	11.8	12.39	12.71	12.84	12.32	11.7	10.92	12.56
TEC1		orf19_5908.1	orf19_5908.1:1171	Endogenous	mRNA	100	10.35	10.14	9.57	10.19	10.52	10.31	9.61	10.14	10.51	11.69
TPK1		orf19_4892.1	orf19_4892.1:1051	Endogenous	mRNA	100	9.16	9.07	9.16	9.31	9.8	9.74	9.22	9.45	9.4	9.58
TPK2		orf19_2277.1	orf19_2277.1:1228	Endogenous	mRNA	100	8.48	8.78	8.86	9	8.65	8.75	8.62	8.86	8.54	8.67
TPS2		orf19_3038.1	orf19_3038.1:939	Endogenous	mRNA	100	10.43	10.81	10.37	10.29	10.37	10.31	10.69	10.41	10.33	10.42
TRR1		orf19_4290.1	orf19_4290.1:420	Endogenous	mRNA	100	12.14	11.85	12.22	12.22	11.91	12.25	11.7	11.72	12.17	11.69
TRX1		orf19_7611.1	orf19_7611.1:15	Endogenous	mRNA	100	12.49	12.59	12.35	12.48	12.45	12.58	12.27	12.44	12.49	12.59
TTR1		orf19_6059.1	orf19_6059.1:112	Endogenous	mRNA	100	11.03	10.95	11.48	11.5	11.39	11.28	10.83	10.95	11.28	11.43
TUP1		orf19_6109.1	orf19_6109.1:1098	Endogenous	mRNA	100	11.98	12.03	11.97	11.99	11.76	11.96	11.63	11.91	11.67	11.64
TYE7		orf19_4941.1	orf19_4941.1:79	Endogenous	mRNA	100	11.55	10.09	10.87	10.75	10.61	10.97	11.42	11.56	12.22	11.54
UCF1		orf19_1354.1	orf19_1354.1:56	Endogenous	mRNA	100	11.26	11.75	11.55	11.81	11.56	11.56	12.39	10.89	10.76	10.46
UGP1		orf19_1738.1	orf19_1738.1:759	Endogenous	mRNA	100	12.45	12.17	12.31	12.18	12.23	12.31	12.41	12.16	12.48	12.09
UME6		orf19_1822.1	orf19_1822.1:1887	Endogenous	mRNA	100	9.99	9.45	9.27	8.83	9.67	10	10.33	9.88	9.88	9.11
WH11		orf19_3548.1	orf19_3548.1:451	Endogenous	mRNA	100	8.06	8.04	8.23	8.21	8.54	8.64	8.03	8.27	8.41	8.27
YHB1		orf19_3707.1	orf19_3707.1:741	Endogenous	mRNA	100	9.72	9.65	9.28	9.24	9.23	9.09	9.39	9.46	9.9	10.81
YWP1		orf19_3618.1	orf19_3618.1:1339	Endogenous	mRNA	100	6.54	6.28	8.07	10.75	9.13	8.71	9.52	10.65	8.66	10.94
ZAP1		orf19_3794.1	orf19_3794.1:1361	Endogenous	mRNA	100	8.08	7.04	8.29	7.32	8.35	7.89	8.16	7.63	8.32	7.79
ZCF1		orf19_255.1	orf19_255.1:262	Endogenous	mRNA	100	8.22	8.08	7.35	7.49	8.26	8.02	8.17	7.94	8.1	8.28
ZCF34		orf19_6182.1	orf19_6182.1:1508	Endogenous	mRNA	100	8.06	7.58	8.13	7.97	6.8	6.88	8.17	7.87	7.98	8.13
ZRT1		orf19_3112.1	orf19_3112.1:294	Endogenous	mRNA	100	7.12	5.97	5.75	4.43	8.66	6.39	6.45	5.39	6.92	6.95
ZRT2		orf19_1585.1	orf19_1585.1:536	Endogenous	mRNA	100	11.11	9.83	10.58	9.82	10.99	10.46	10.28	9.77	10.58	9.75
orf19.1424		orf19_1424.1	orf19_1424.1:920	Endogenous	mRNA	100	7.89	7.8	7.27	7.33	7.95	7.74	7.79	7.45	7.88	7.72
orf19.1534		orf19_1534.1	orf19_1534.1:818	Endogenous	mRNA	100	7.98	7.7	7.68	7.83	7.85	7.7	8.35	7.86	7.65	7.69
orf19.1691		orf19_1691.1	orf19_1691.1:273	Endogenous	mRNA	100	11.67	10.09	11.63	7.89	9.14	8.67	12.96	11.05	11.61	10.03
orf19.1862		orf19_1862.1	orf19_1862.1:262	Endogenous	mRNA	100	8.47	9.71	10.09	10.35	10.64	10.65	8.36	8.65	9.08	9.94
orf19.2125		orf19_2125.1	orf19_2125.1:273	Endogenous	mRNA	100	10.52	10.18	10.84	10.59	11.63	11.22	10.37	10.47	10.22	9.86
orf19.3615		orf19_3615.1	orf19_3615.1:88	Endogenous	mRNA	100	8.76	8.45	8.13	8.11	8.85	8.28	8.53	8.36	8.97	8.59
orf19.409		orf19_409.1	orf19_409.1:123	Endogenous	mRNA	100	10.29	10.27	10.27	10.33	10.22	10.38	10.05	10.5	10.6	10.49
orf19.411		orf19_411.1	orf19_411.1:537	Endogenous	mRNA	100	8.01	8.55	8.28	8.19	8.35	8.71	8.22	8.53	8.33	7.9
orf19.4174		orf19_4174.1	orf19_4174.1:693	Endogenous	mRNA	100	5.75	5.91	5.77	6.12	5.84	6.36	6.34	6.26	6.21	5.37
orf19.4342		orf19_4342.1	orf19_4342.1:495	Endogenous	mRNA	100	8.62	7.58	7.16	7.17	7.36	7.74	8.4	8.44	7.92	7.53
orf19.449		orf19_449.1	orf19_449.1:1022	Endogenous	mRNA	100	8.01	8.14	7.99	8.13	8.93	8.63	7.75	8	7.88	8.89
orf19.4706		orf19_4706.1	orf19_4706.1:309	Endogenous	mRNA	100	8.7	8.42	8.45	8.18	9.53	8.8	9.02	8.62	8.86	8.71
orf19.5517		orf19_5517.1	orf19_5517.1:243	Endogenous	mRNA	100	9.05	8.91	9.13	9.28	9.25	9.65	8.74	9.07	9.46	9.33
orf19.5626		orf19_5626.1	orf19_5626.1:602	Endogenous	mRNA	100	8.65	8.54	8.28	8.79	10.05	9.68	9.12	9.3	9.2	10.01
orf19.6578		orf19_6578.1	orf19_6578.1:1523	Endogenous	mRNA	100	9.45	9.24	9.51	9.69	10	9.82	9.48	9.25	9.68	10.09
orf19.6660		orf19_6660.1	orf19_6660.1:22	Endogenous	mRNA	100	6.5	7.21	6.61	7.02	8.01	8.56	7.79	8.41	7.26	7.64
orf19.670.2		orf19_670_2.1	orf19_670_2.1:129	Endogenous	mRNA	100	9.58	10.84	9.34	9.98	12.23	11.3	9.74	10.13	10.38	12.13
ARP3		orf19_2289.1	orf19_2289.1:143	Housekeeping	mRNA	100	10.19	10.26	10.27	10.23	10.14	10.26	10.19	10.26	10.26	10.05
CLN3		orf19_1960.1	orf19_1960.1:981	Housekeeping	mRNA	100	10.43	10.18	10.22	10.05	10.42	10.65	10.5	10.29	10.33	10.68
YRA1		orf19_5917_3.1	orf19_5917_3.1:540	Housekeeping	mRNA	100	10.24	10.09	10.23	10.4	9.85	10.04	10.3	10.31	10.31	10.1
orf19.1754		orf19_1754.1	orf19_1754.1:1063	Housekeeping	mRNA	100	9.87	9.83	9.94	9.83	9.96	9.79	9.93	9.76	9.86	9.84
orf19.3456		orf19_3456.1	orf19_3456.1:945	Housekeeping	mRNA	100	6.24	6.6	6.3	6.46	6.6	6.21	6.05	6.35	6.21	6.28
NEG_A		ERCC_00096.1	ERCC_00096.1:230	Negative	SYSTEM	100	4.64	3.91	4.64	4.52	4.39	3.17	4.25	4.32	5	5.04
NEG_B		ERCC_00041.1	ERCC_00041.1:440	Negative	SYSTEM	100	3.91	4.46	3.91	4.52	3.91	3	3.32	3.7	3.81	3.46
NEG_C		ERCC_00019.1	ERCC_00019.1:140	Negative	SYSTEM	100	3.91	2.81	3	3.17	3.58	3.17	3	3.58	2	3.32
NEG_D		ERCC_00076.1	ERCC_00076.1:355	Negative	SYSTEM	100	4.25	4.25	4	4.09	4.32	3.58	3.32	3.46	3.17	3
NEG_E		ERCC_00098.1	ERCC_00098.1:785	Negative	SYSTEM	100	5	4.58	4.81	5.04	4.25	4.52	4.09	4.52	4.32	4.86
NEG_F		ERCC_00126.1	ERCC_00126.1:220	Negative	SYSTEM	100	5.13	4.81	5.39	5.36	5.32	4.95	4.91	5.13	5	4.95
NEG_G		ERCC_00144.1	ERCC_00144.1:15	Negative	SYSTEM	100	3	3	3.32	2.58	3	2.81	3.17	3.58	2	2.58
NEG_H		ERCC_00154.1	ERCC_00154.1:115	Negative	SYSTEM	91.67	2.58	2.81	3	2	3.17	3.46	3	3.17	2.81	0
POS_A		ERCC_00117.1	ERCC_00117.1:385	Positive	SYSTEM	100	15.56	15.59	15.95	15.89	15.76	15.69	14.9	15.84	16.04	16.13
POS_B		ERCC_00112.1	ERCC_00112.1:695	Positive	SYSTEM	100	13.9	13.97	14.32	14.26	14.11	14.04	13.2	14.2	14.41	14.5
POS_C		ERCC_00002.1	ERCC_00002.1:850	Positive	SYSTEM	100	11.89	11.93	12.27	12.26	12.07	12.06	11.21	12.21	12.43	12.47
POS_D		ERCC_00092.1	ERCC_00092.1:540	Positive	SYSTEM	100	9.87	10.04	10.39	10.34	10.23	10.11	9.37	10.28	10.43	10.59
POS_E		ERCC_00035.1	ERCC_00035.1:485	Positive	SYSTEM	100	7.52	7.68	7.91	7.99	7.71	7.74	7.25	7.77	8.2	8.16
POS_F		ERCC_00034.1	ERCC_00034.1:195	Positive	SYSTEM	100	6.74	6.49	6.74	6.78	6.63	6.15	6.34	6.66	6.74	6.97

## Sheet: Log2 fold change 5 strains
Gene Name	SC5314 hgc1/wt	P76067 hgc1/wt	P57055 hgc1/wt	GC75 hgc1/wt	19F hgc1/wt
PRA1	-3.09	-2.44	-1.27	-0.37	-1.02
CHT2	-1.58	-0.24	-0.49	-0.03	-0.14
orf19.1691	-1.57	-0.46	-3.74	-1.91	-1.58
SAP5	-1.29	-1.23	-2.88	-3.22	-4.46
ZRT2	-1.29	-0.53	-0.75	-0.51	-0.82
ECM331	-1.22	-0.35	-0.96	-1.57	-2.24
ZRT1	-1.15	-2.27	-1.32	-1.06	0.03
HYR1	-1.09	-0.7	-2.92	-3.14	-2.51
PHO89	-1.06	0.71	0.43	-0.09	-0.18
CDR1	-1.05	0.13	0.04	-0.32	0.07
ZAP1	-1.04	-0.46	-0.97	-0.52	-0.53
orf19.4342	-1.04	0.39	0.01	0.05	-0.39
SAP4	-1.01	-0.45	-0.52	-0.48	-1.04
SAP6	-0.86	-0.57	-1.68	-1.48	-3.25
HWP1	-0.83	-0.51	-1.1	-1.72	-1.87
KIP4	-0.78	-0.08	-0.89	-0.71	-0.97
IHD1	-0.74	-0.5	-0.75	-1.01	-1.09
DDR48	-0.65	0.25	-1.37	-0.93	-0.19
FAV2	-0.52	-0.16	-0.59	-1.18	-1.74
ECE1	-0.51	-0.6	-1.19	-1.94	-2.53
SAP10	-0.43	-0.41	-0.33	-1.18	-0.06
RBT1	-0.34	-1.84	-0.77	-0.92	-1.01
ALS3	-0.31	0.06	-0.21	-0.4	-1.16
PGA34	-0.26	-0.35	-0.29	-0.42	-0.96
ADH5	-0.14	0.09	-0.62	-1.14	0.57
FRP3	-0.13	-1.14	-0.13	-0.23	0.25
RBR2	-0.05	-1.1	0.26	-0.42	0.44
UCF1	0.49	0	0.26	-1.5	-0.3
PGA25	0.58	-0.88	0.46	-1.58	0.77
PGA13	-0.6	0.64	0.05	-0.05	1.46
CUP9	-0.37	-0.02	0.67	1.18	1.24
ARG1	-0.36	-0.09	0.83	-0.08	1.22
YWP1	-0.26	-0.43	2.68	1.13	2.28
TEC1	-0.22	-0.21	0.61	0.53	1.17
CAT1	-0.11	-0.57	0.48	0.1	1.52
NRG1	0.01	0.64	1.02	0.79	1.5
orf19.449	0.13	-0.3	0.14	0.25	1.01
SOD6	0.27	-0.57	0.63	-0.75	1.28
CSA1	0.4	0.77	0.59	1.09	-0.32
FBP1	0.47	-0.47	0.17	0.67	1
CHT3	0.63	0.54	1.41	0.45	0.62
PIR1	0.8	-0.3	1.07	0.59	1.13
PGA7	0.82	0.51	0.89	1.07	0.03
GAP2	1.24	0.07	1.28	1.04	1.5
orf19.1862	1.24	0.01	0.27	0.29	0.86
FDH1	1.26	-0.35	0.16	1.14	1.74
orf19.670.2	1.26	-0.93	0.64	0.39	1.75
SCW11	1.33	0.71	2.08	0.44	0.92
STF2	1.68	0.14	0.58	-0.62	1.64
RHR2	1.91	0.52	-0.3	-0.18	-0.26
