# Supplementary material for: Strain variation in gene expression impact of hyphal cyclin Hgc1 in Candida albicans
Source: G3 (Bethesda). 2023 Jul 5;13(9):jkad151. doi: 10.1093/g3journal/jkad151 (PMC10468301; doi:10.1093/g3journal/jkad151)
Supplement: jkad151_Supplementary_Data [file jkad151_supplementary_data.zip › File_S2_G3-2023-404262.xlsx]

## Sheet: RAW DATA
geneID	GeneName	gene_chr	gene_strand	gene_start	gene_end	gene_length	ASM1_1_readcount	ASM1_2_readcount	ASM1_3_readcount	ASM33_1_readcount	ASM33_2_readcount	ASM33_3_readcount	ASM35_1_readcount	ASM35_2_readcount	ASM35_3_readcount	ASM3_1_readcount	ASM3_2_readcount	ASM3_3_readcount	ASM1_1_fpkm	ASM1_2_fpkm	ASM1_3_fpkm	ASM33_1_fpkm	ASM33_2_fpkm	ASM33_3_fpkm	ASM35_1_fpkm	ASM35_2_fpkm	ASM35_3_fpkm	ASM3_1_fpkm	ASM3_2_fpkm	ASM3_3_fpkm	ASM1_WT_group_fpkm	ASM35_mu_group_fpkm	ASM3_WT_group_fpkm	ASM33_mu_group_fpkm	ASM35_1(ASM35_muvsASM1_WT)	ASM35_2(ASM35_muvsASM1_WT)	ASM35_3(ASM35_muvsASM1_WT)	ASM1_1(ASM35_muvsASM1_WT)	ASM1_2(ASM35_muvsASM1_WT)	ASM1_3(ASM35_muvsASM1_WT)	log2FoldChange(ASM35_muvsASM1_WT)	pvalue(ASM35_muvsASM1_WT)	padj(ASM35_muvsASM1_WT)	significant(ASM35_muvsASM1_WT)	ASM33_1(ASM33_muvsASM3_WT)	ASM33_2(ASM33_muvsASM3_WT)	ASM33_3(ASM33_muvsASM3_WT)	ASM3_1(ASM33_muvsASM3_WT)	ASM3_2(ASM33_muvsASM3_WT)
C3_01970C_A	-	Ca22chr3A_C_albicans_SC5314	-	433673	434200	528	21	23	18	56	72	101	62	33	18	28	29	26	1.94183	1.88862	1.45953	5.07272	6.34001	8.99791	4.96081	2.65854	1.36479	2.56205	2.63459	1.93362	1.76332	2.99471	2.37675	6.80355	59.2595	32.5977	16.8554	23.9195	23.1162	17.5534	0.25304	0.15339	0.44711	FALSE	58.4912	71.4849	99.0864	29.3018	30.7407
C6_03940C_A	PBP2	Ca22chr6A_C_albicans_SC5314	-	853685	855274	1590	3211	3462	3506	3713	3837	3195	3938	4190	4118	3476	3325	4156	98.598	94.4017	94.4035	111.69	112.198	94.5209	104.634	112.093	103.685	105.62	100.31	102.638	95.8011	106.804	102.856	106.136	3763.93	4138.92	3856.14	3657.4	3479.49	3419	0.14912	0.049841	0.21827	FALSE	3878.17	3809.55	3134.47	3637.61	3524.58
C2_02200W_A	ZRC1	Ca22chr2A_C_albicans_SC5314	+	433118	434554	1437	4420	5244	4709	3878	4151	2667	4121	4927	5794	4114	3972	4102	150.173	158.218	140.296	129.074	134.303	87.3013	121.155	145.844	161.417	138.316	132.587	112.091	149.562	142.805	127.664	116.893	3938.85	4866.94	5425.57	5034.48	5270.5	4592.15	-0.057722	0.64029	0.87549	FALSE	4050.51	4121.3	2616.47	4305.27	4210.42
C1_14430C_A	-	Ca22chr1A_C_albicans_SC5314	-	3170798	3171577	780	799	971	966	961	879	1085	1007	956	873	716	757	1229	50.0123	53.9728	53.022	58.9272	52.3945	65.4319	54.5419	52.1346	44.8071	44.3488	46.5533	61.8712	52.3357	50.4945	50.9244	58.9178	962.489	944.346	817.488	910.08	975.907	942.03	-0.050224	0.61343	0.86014	FALSE	1003.75	872.711	1064.44	749.288	802.438
C1_13730C_A	DIM1	Ca22chr1A_C_albicans_SC5314	-	3015898	3016878	981	1153	1168	1138	1302	1454	622	648	1289	1542	1135	1266	1190	57.3833	51.6207	49.6645	63.4788	68.9107	29.8247	27.9062	55.8916	62.9279	55.8972	61.9033	47.6331	52.8895	48.9086	55.1445	54.0714	619.357	1273.29	1443.95	1313.29	1173.9	1109.76	-0.069254	0.69999	0.90011	FALSE	1359.92	1443.6	610.215	1187.77	1341.99
C1_13590W_A	-	Ca22chr1A_C_albicans_SC5314	+	2984915	2986141	1227	35	24	38	42	60	54	58	28	31	33	34	62	1.39267	0.848041	1.3259	1.63716	2.27351	2.07016	1.997	0.97068	1.01145	1.29937	1.32918	1.98417	1.18887	1.32638	1.53757	1.99361	55.4363	27.6587	29.0288	39.8658	24.1213	37.0571	0.067066	0.71809	0.90848	FALSE	43.8684	59.5707	52.9769	34.5342	36.0408
C5_00970W_A	tE(UUC)3	Ca22chr5A_C_albicans_SC5314	+	217558	217651	72	0	0	0	0	0	0	0	2	0	0	0	0	0	0	0	0	0	0	0	1.18157	0	0	0	0	0	0.393857	0	0	0	1.97562	0	0	0	0	0.015116	0.6571	0.88056	FALSE	0	0	0	0	0
C5_03920C_A	-	Ca22chr5A_C_albicans_SC5314	-	858499	859104	606	903	965	975	989	957	617	714	863	1151	770	834	994	72.7512	69.0406	68.8819	78.0568	73.4227	47.8924	49.7761	60.576	76.0379	61.3877	66.0149	64.4087	70.2246	62.13	63.9371	66.4573	682.44	852.48	1077.81	1028.54	969.876	950.807	-0.14249	0.32531	0.65197	FALSE	1033	950.153	605.31	805.799	884.06
C3_00250C_A	TIM44	Ca22chr3A_C_albicans_SC5314	-	31718	32992	1275	6994	7231	7220	8814	9411	6063	7731	8477	9042	7967	7801	9592	267.818	245.888	242.438	330.636	343.176	223.682	256.165	282.81	283.911	301.889	293.487	295.413	252.048	274.295	296.93	299.165	7389.28	8373.66	8467.04	7966.33	7267.54	7040.85	0.11365	0.21641	0.53377	FALSE	9206.09	9343.67	5948.13	8337.4	8269.25
CR_02590C_A	-	Ca22chrRA_C_albicans_SC5314	-	578065	581277	3213	702	831	780	822	875	726	701	767	784	949	841	1104	10.6672	11.2135	10.3934	12.2362	12.6616	10.6287	9.21727	10.1542	9.76861	14.2698	12.5555	13.4924	10.758	9.71337	13.4392	11.8422	670.015	757.65	734.147	799.594	835.199	760.645	-0.13753	0.15236	0.44543	FALSE	858.567	868.74	712.245	993.121	891.48
C2_03280W_A	NSP1	Ca22chr2A_C_albicans_SC5314	+	677031	679187	2157	7169	7978	8342	7664	8331	8318	7943	7797	8331	7818	8073	10218	162.268	160.359	165.574	169.939	179.572	181.394	155.571	153.759	154.623	175.109	179.529	186.014	162.734	154.651	180.217	176.968	7591.91	7701.95	7801.25	8165.66	8018.31	8135	-0.072802	0.18827	0.50043	FALSE	8004.94	8271.4	8160.4	8181.47	8557.57
C2_09960W_A	-	Ca22chr2A_C_albicans_SC5314	+	2036718	2037725	1008	556	740	759	893	1085	1493	796	600	707	911	921	1075	26.9302	31.8289	32.237	42.3719	50.045	69.6712	33.3617	25.3194	28.0793	43.6638	43.8276	41.8773	30.332	28.9201	43.1229	54.0294	760.816	592.686	662.043	633.297	743.739	740.166	-0.062702	0.61071	0.85877	FALSE	932.725	1077.24	1464.71	953.354	976.282
CR_06040W_A	-	Ca22chrRA_C_albicans_SC5314	+	1290764	1292656	1893	3161	3119	2987	3137	3239	2406	2892	2925	3170	3153	3173	3738	81.5265	71.4356	67.5551	79.2594	79.5521	59.786	64.542	65.7261	67.0403	80.4705	80.4023	77.5389	73.5057	65.7695	79.4706	72.8658	2764.17	2889.34	2968.43	3600.45	3134.76	2912.88	-0.1493	0.13648	0.41899	FALSE	3276.55	3215.83	2360.42	3299.59	3363.46
C7_00320C_A	PMR1	Ca22chr7A_C_albicans_SC5314	-	48461	51214	2754	3639	4342	4055	3613	3673	3368	4106	4192	4403	3507	3859	4674	64.5124	68.3559	63.0377	62.7467	62.0081	57.5258	62.9869	64.747	64.0048	61.5227	67.214	66.6432	65.302	63.9129	65.1266	60.7602	3924.51	4140.9	4123.02	4144.91	4363.94	3954.38	-0.030825	0.67804	0.89109	FALSE	3773.73	3646.72	3304.19	3670.05	4090.63
C2_08630C_A	-	Ca22chr2A_C_albicans_SC5314	-	1755545	1756948	1404	1918	2031	2213	1818	1854	1775	2477	2391	2560	1666	1665	2071	66.697	62.7181	67.4819	61.9318	61.3951	59.4683	74.5339	72.4394	72.9962	57.3286	56.8848	57.9221	65.6323	73.3232	57.3785	60.9317	2367.51	2361.85	2397.21	2184.65	2041.26	2158.09	0.15328	0.02735	0.14514	FALSE	1898.87	1840.74	1741.37	1743.46	1764.94
C4_03320W_A	-	Ca22chr4A_C_albicans_SC5314	+	697717	698832	1116	978	1156	1165	1044	1218	1208	1293	1205	1299	1051	919	1373	42.7858	44.9101	44.6925	44.7428	50.7428	50.9163	48.9474	45.9288	46.5986	45.499	39.5003	48.31	44.1295	47.1583	44.4364	48.8006	1235.85	1190.31	1216.4	1113.96	1161.84	1136.09	0.090217	0.23024	0.55178	FALSE	1090.44	1209.29	1185.11	1099.86	974.162
CR_01780W_A	-	Ca22chrRA_C_albicans_SC5314	+	404537	405496	960	1330	1290	1287	1107	1162	509	928	1584	1904	856	899	954	67.6403	58.2597	57.3959	55.1523	56.2764	24.9402	40.8387	70.1854	79.4005	43.079	44.9197	39.0219	61.0986	63.4749	42.3402	45.4563	886.981	1564.69	1782.93	1514.9	1296.52	1255.06	0.040994	0.8112	0.94463	FALSE	1156.25	1153.69	499.356	895.797	952.962
CR_04100C_A	RPL15A	Ca22chrRA_C_albicans_SC5314	-	920395	921009	615	55261	65128	61413	65825	66352	51598	65618	68996	80651	60144	61393	67443	4387.01	4591.37	4275.22	5119.21	5016.14	3946.5	4507.57	4772.12	5250.04	4724.77	4788.42	4306.19	4417.87	4843.24	4606.46	4693.95	62717.6	68154.9	75522.6	62943.6	65457.1	59889.1	0.12372	0.18299	0.49242	FALSE	68753.2	65877.3	50620.4	62940.2	65078.1
C3_02090C_A	-	Ca22chr3A_C_albicans_SC5314	-	453985	454926	942	1275	1537	1783	1016	1023	1325	1636	1456	1474	1045	1104	1349	66.0822	70.7413	81.0352	51.5857	50.4912	66.1636	73.3715	65.7466	62.6432	53.5956	56.2169	56.2331	72.6195	67.2538	55.3485	56.0802	1563.69	1438.25	1380.27	1452.25	1544.77	1738.76	-0.10332	0.31177	0.63841	FALSE	1061.2	1015.68	1299.9	1093.58	1170.27
C1_03360W_A	-	Ca22chr1A_C_albicans_SC5314	+	701716	705948	4233	3684	3821	3925	4428	4926	4165	4749	4941	5002	4346	4007	5184	42.4909	39.1362	39.6976	50.0318	54.105	46.2829	47.3968	49.6511	47.3067	49.6026	45.4067	48.0892	40.4416	48.1182	47.6995	50.1399	4539.09	4880.77	4683.93	4196.16	3840.31	3827.61	0.2387	0.0018804	0.019825	TRUE	4624.98	4890.76	4086.09	4548.05	4247.52
C2_06830C_A	FHL1	Ca22chr2A_C_albicans_SC5314	-	1398004	1401462	3459	1567	1778	1623	1873	2159	1534	1657	2119	2331	1458	1590	1698	22.1179	22.286	20.0882	25.8985	29.0197	20.8607	20.238	26.0581	26.9786	20.3643	22.0493	19.2761	21.4973	24.4249	20.5632	25.2596	1583.76	2093.17	2182.78	1784.85	1786.98	1582.73	0.15982	0.21384	0.53123	FALSE	1956.32	2143.55	1504.94	1525.79	1685.44
C7_03150W_A	-	Ca22chr7A_C_albicans_SC5314	+	682298	684385	2088	562	706	847	383	408	656	342	353	309	962	865	1142	13.1411	14.6597	17.3671	8.77314	9.08491	14.7784	6.91975	7.19129	5.92455	22.2591	19.8717	21.4767	15.0559	6.67853	21.2025	10.8788	326.883	348.697	289.351	640.131	709.568	825.983	-1.0132	3.3145e-15	4.1042e-13	TRUE	400.038	405.081	643.571	1006.73	916.921
C2_05430C_A	tI(AAU)3	Ca22chr2A_C_albicans_SC5314	-	1112160	1112246	74	0	0	0	0	0	4	0	0	0	0	0	0	0	0	0	0	0	2.54263	0	0	0	0	0	0	0	0	0	0.847542	0	0	0	0	0	0	NA	NA	NA	NA	0	0	3.92421	0	0
CR_02340W_A	-	Ca22chrRA_C_albicans_SC5314	+	518245	519572	1257	18	24	38	11	30	8	14	15	9	16	16	19	0.699137	0.827801	1.29426	0.418547	1.10963	0.29937	0.470531	0.507596	0.286639	0.614962	0.610567	0.593539	0.940399	0.421589	0.606356	0.609182	13.3812	14.8171	8.42771	20.5024	24.1213	37.0571	-0.43394	0.016891	0.10256	FALSE	11.4893	29.7854	7.84843	16.7439	16.9604
C1_05190C_A	-	Ca22chr1A_C_albicans_SC5314	-	1098256	1098588	231	1528	1832	1756	1569	1500	1251	2036	2065	2037	1448	1421	1439	322.951	343.846	325.451	324.861	301.905	254.741	372.358	380.251	353.026	302.845	295.074	244.613	330.749	368.545	280.844	293.836	1946.01	2039.83	1907.47	1740.43	1841.26	1712.43	0.14781	0.053047	0.22826	FALSE	1638.8	1489.27	1227.3	1515.32	1506.29
C1_13130C_A	-	Ca22chr1A_C_albicans_SC5314	-	2866542	2868221	1680	2041	2007	2064	2290	2313	1484	1880	2969	3350	1975	1904	2520	59.3142	51.795	52.5985	65.1948	64.0114	41.5507	47.2763	75.1733	79.8294	56.7964	54.3634	58.901	54.5693	67.4263	56.6869	56.919	1796.9	2932.81	3136.98	2324.75	2017.14	2012.78	0.23408	0.14315	0.42836	FALSE	2391.87	2296.45	1455.88	2066.82	2018.29
C7_01700W_A	-	Ca22chr7A_C_albicans_SC5314	+	370380	371207	828	398	528	642	553	621	1308	457	476	427	606	632	928	23.4681	27.6474	33.1954	31.9434	34.87	74.3073	23.3174	24.4534	20.6455	35.3595	36.613	44.0097	28.1036	22.8054	38.6607	47.0403	436.8	470.197	399.848	453.331	530.668	626.07	-0.25629	0.057143	0.23909	FALSE	577.6	616.557	1283.22	634.174	669.935
C3_01170W_A	-	Ca22chr3A_C_albicans_SC5314	+	239217	240671	1455	1440	1572	1730	1645	1694	1563	1850	1888	1899	1536	1418	1797	48.3197	46.8424	50.9045	54.0742	54.1304	50.5301	53.716	55.1952	52.2504	51.0025	46.7479	48.4971	48.6889	53.7205	48.7492	52.9116	1768.23	1864.98	1778.25	1640.19	1579.94	1687.07	0.13516	0.069845	0.27532	FALSE	1718.18	1681.88	1533.39	1607.41	1503.11
C3_03820C_A	-	Ca22chr3A_C_albicans_SC5314	-	802124	803323	1200	1038	1103	1280	1277	1446	1370	1262	1091	1217	1201	1251	1552	42.2319	39.8515	45.6669	50.8975	56.0245	53.7024	44.4297	38.6728	40.601	48.3532	50.0063	50.7857	42.5834	41.2345	49.7151	53.5415	1206.22	1077.7	1139.61	1182.31	1108.57	1248.24	-0.044776	0.62729	0.86891	FALSE	1333.81	1435.65	1344.04	1256.84	1326.09
CR_04490C_A	-	Ca22chrRA_C_albicans_SC5314	-	990786	991736	951	478	599	721	478	398	755	658	439	577	465	421	585	24.5399	27.3084	32.4585	24.04	19.4578	37.344	29.2308	19.6357	24.2897	23.623	21.2349	24.155	28.1022	24.3854	23.0043	26.9473	628.915	433.648	540.31	544.453	602.027	703.109	-0.16838	0.24818	0.57221	FALSE	499.264	395.153	740.696	486.619	446.27
C2_10180W_A	IFR1	Ca22chr2A_C_albicans_SC5314	+	2093231	2094343	1113	243	328	335	126	130	327	246	185	170	181	205	222	10.6595	12.777	12.8861	5.41455	5.43049	13.82	9.33759	7.07032	6.11479	7.85682	8.83502	7.83229	12.1075	7.50757	8.17471	8.22167	235.126	182.745	159.19	276.783	329.657	326.687	-0.55002	0.00029238	0.0047635	TRUE	131.605	129.07	320.805	189.415	217.305
C1_10860C_A	ADA2	Ca22chr1A_C_albicans_SC5314	-	2404309	2405646	1338	1376	1594	1510	1462	1545	1358	1857	1896	2063	1400	1317	1529	50.2097	51.6514	48.3163	52.2611	53.6863	47.7417	58.6342	60.2761	61.7264	50.5516	47.2148	44.8727	50.0591	60.2122	47.5464	51.2297	1774.92	1872.89	1931.82	1567.3	1602.05	1472.53	0.25262	0.0017906	0.019037	TRUE	1527.04	1533.95	1332.27	1465.09	1396.05
C6_03570W_A	-	Ca22chr6A_C_albicans_SC5314	+	759011	759733	723	0	0	0	1	0	0	0	0	1	0	0	2	0	0	0	0.0661529	0	0	0	0	0.0553719	0	0	0.108623	0	0.0184573	0.0362077	0.022051	0	0	0.936412	0	0	0	0.00709	0.83506	0.94881	FALSE	1.04449	0	0	0	0
C4_03010W_A	tT(UGU)1	Ca22chr4A_C_albicans_SC5314	+	627397	627468	72	0	0	4	0	0	0	0	0	1	0	0	0	0	0	2.37849	0	0	0	0	0	0.556026	0	0	0	0.792829	0.185342	0	0	0	0	0.936412	0	0	3.90075	-0.025459	0.56572	0.83509	FALSE	0	0	0	0	0
CR_01140C_A	ERG27	Ca22chrRA_C_albicans_SC5314	-	258558	259598	1041	2053	2485	2540	1922	2081	1966	2052	2001	2094	2458	2314	3192	96.286	103.496	104.461	88.3059	92.9421	88.8356	83.2763	81.7634	80.5292	114.076	106.626	120.405	101.415	81.8563	113.702	90.0279	1961.3	1976.61	1960.85	2338.41	2497.56	2476.97	-0.29926	1.6821e-05	0.00044113	TRUE	2007.5	2066.11	1928.75	2572.28	2452.9
C7_00360W_A	DFI1	Ca22chr7A_C_albicans_SC5314	+	59071	60084	1014	7086	7812	7929	6274	6422	4255	7117	8059	9008	6233	5839	7264	341.184	334.021	334.776	295.933	294.458	197.386	296.52	338.069	355.646	296.977	276.216	281.299	336.66	330.078	284.831	262.592	6802.42	7960.76	8435.2	8071.12	7851.48	7732.25	-0.025997	0.79089	0.93533	FALSE	6553.1	6376.05	4174.38	6522.78	6189.48
C1_04380W_A	SIT4	Ca22chr1A_C_albicans_SC5314	+	907132	908076	945	1341	1527	1587	2180	2125	2149	1523	1480	1541	1984	2063	2543	69.2822	70.0579	71.8983	110.335	104.549	106.969	68.0868	66.6181	65.2827	101.432	104.717	105.669	70.4128	66.6626	103.939	107.284	1455.68	1461.96	1443.01	1527.43	1534.72	1547.62	-0.077462	0.25976	0.5817	FALSE	2276.98	2109.8	2108.28	2076.24	2186.83
C6_03310W_A	-	Ca22chr6A_C_albicans_SC5314	+	693653	695770	2118	3185	3552	3659	2363	2525	2646	2631	3067	3053	2993	2801	3725	73.419	72.7105	73.9622	53.3611	55.4277	58.7649	52.4795	61.5957	57.707	68.2722	63.436	69.0608	73.3639	57.2607	66.923	55.8512	2514.71	3029.61	2858.87	3627.79	3569.95	3568.21	-0.33448	0.0002714	0.0044866	TRUE	2468.12	2506.93	2595.87	3132.15	2969.13
C2_00620C_A	-	Ca22chr2A_C_albicans_SC5314	-	98606	99577	972	404	469	447	529	639	384	497	571	581	515	533	654	20.2927	20.9198	19.6886	26.0301	30.5651	18.5831	21.6016	24.9881	23.9297	25.5979	26.3033	26.4206	20.3003	23.5064	26.1073	25.0595	475.032	564.039	544.055	460.165	471.37	435.908	0.19144	0.080331	0.30286	FALSE	552.533	634.428	376.725	538.943	564.993
C6_04330W_A	NOP8	Ca22chr6A_C_albicans_SC5314	+	954954	957020	2067	1776	1401	1539	1905	2065	943	1170	2181	2339	1670	1730	2052	41.9496	29.3865	31.8766	44.08	46.4484	21.4598	23.9133	44.8826	45.302	39.0337	40.1471	38.9823	34.4042	38.0326	39.3877	37.3294	1118.28	2154.41	2190.27	2022.91	1408.08	1500.81	0.098207	0.57839	0.84413	FALSE	1989.74	2050.23	925.134	1747.64	1833.84
C2_07000W_A	-	Ca22chr2A_C_albicans_SC5314	+	1436457	1437149	693	1628	1735	1857	2261	2395	1919	1683	2136	2347	1904	1945	2270	114.695	108.547	114.723	156.047	160.681	130.255	102.6	131.108	135.584	132.739	134.628	128.624	112.655	123.097	131.997	148.994	1608.61	2109.96	2197.76	1854.33	1743.77	1810.92	0.11337	0.35788	0.68155	FALSE	2361.58	2377.87	1882.64	1992.52	2061.75
C5_02360C_A	-	Ca22chr5A_C_albicans_SC5314	-	524833	525309	477	118	144	162	132	172	149	153	179	156	131	182	231	12.0778	13.0886	14.5402	13.2356	16.7649	14.6934	13.5509	15.9624	13.0928	13.2683	18.3021	19.0162	13.2355	14.202	16.8622	14.898	146.237	176.818	146.08	134.405	144.728	157.98	0.080979	0.57816	0.84413	FALSE	137.872	170.769	146.177	137.09	192.924
C4_05150W_A	VAC8	Ca22chr4A_C_albicans_SC5314	+	1115386	1117143	1758	6656	7428	7954	4358	4805	5471	6782	6396	6954	5485	5553	7088	184.85	183.191	193.705	118.565	127.077	146.387	162.98	154.758	158.359	150.737	151.516	158.32	187.248	158.699	153.524	130.676	6482.22	6318.03	6511.81	7581.34	7465.54	7756.63	-0.23374	6.5608e-05	0.001395	TRUE	4551.87	4770.62	5367.34	5740.01	5886.31
C7_03530C_A	ISY1	Ca22chr7A_C_albicans_SC5314	-	780464	781264	801	370	362	450	448	532	470	407	432	532	426	429	496	22.5525	19.5941	24.0521	26.7505	30.8795	27.6007	21.4663	22.9411	26.5893	25.6945	25.6906	24.3153	22.0662	23.6656	25.2335	28.4102	389.01	426.734	498.171	421.439	363.829	438.834	0.088132	0.49797	0.79251	FALSE	467.929	528.194	461.095	445.806	454.75
CR_09180W_A	CDG1	Ca22chrRA_C_albicans_SC5314	+	1957742	1958539	798	2430	2732	3239	1748	1556	3637	2530	2023	2169	1690	1628	2177	148.672	148.432	173.773	104.767	90.6563	214.385	133.941	107.834	108.814	102.317	97.8589	107.124	156.959	116.863	102.433	136.603	2418.17	1998.34	2031.08	2767.83	2745.81	3158.63	-0.38808	0.00035201	0.0055297	TRUE	1825.76	1544.87	3568.09	1768.57	1725.72
C7_02280W_A	-	Ca22chr7A_C_albicans_SC5314	+	495607	496065	459	0	0	0	1	5	6	1	2	0	2	0	0	0	0	0	0.104202	0.506464	0.614883	0.0920412	0.185345	0	0.210514	0	0	0	0.0924619	0.0701713	0.408516	0.955798	1.97562	0	0	0	0	0.030203	0.43936	0.74615	FALSE	1.04449	4.96423	5.88632	2.09298	0
C4_00390W_A	-	Ca22chr4A_C_albicans_SC5314	+	59710	60150	441	1997	2346	2625	2171	2133	2114	2805	2684	2812	2025	2017	2397	221.088	230.643	254.838	235.455	224.876	225.487	268.713	258.885	255.273	221.845	219.39	213.432	235.523	260.957	218.222	228.606	2681.01	2651.28	2633.19	2274.63	2357.85	2559.86	0.14024	0.072332	0.28179	FALSE	2267.58	2117.74	2073.95	2119.15	2138.07
C6_03520C_A	-	Ca22chr6A_C_albicans_SC5314	-	748178	750613	2436	348	359	423	415	496	427	332	328	325	479	492	603	6.97472	6.3895	7.43424	8.14813	9.46663	8.24527	5.75779	5.72742	5.34114	9.49996	9.68806	9.72011	6.93282	5.60878	9.63604	8.62001	317.325	324.002	304.334	396.38	360.814	412.504	-0.2772	0.012258	0.082116	FALSE	433.461	492.451	418.91	501.27	521.532
C4_02480C_A	TIM13	Ca22chr4A_C_albicans_SC5314	-	499700	500026	327	860	1055	1045	1152	1220	864	1184	1138	1135	944	948	1242	128.403	139.88	136.818	168.497	173.462	124.285	152.967	148.033	138.955	139.472	139.062	149.144	135.033	146.652	142.559	155.415	1131.67	1124.13	1062.83	979.56	1060.33	1019.07	0.11095	0.1806	0.48926	FALSE	1203.25	1211.27	847.63	987.888	1004.9
C3_04300C_A	POL1	Ca22chr3A_C_albicans_SC5314	-	893246	897658	4413	3387	3811	3932	3835	4300	3170	4898	6489	5591	3846	3803	4733	37.4719	37.4417	38.1463	41.5641	45.3029	33.7893	46.89	62.547	50.7205	42.1055	41.3372	42.1147	37.6866	53.3858	41.8525	40.2188	4681.5	6409.9	5235.48	3857.87	3830.26	3834.43	0.44628	0.00015925	0.0028815	TRUE	4005.6	4269.24	3109.94	4024.81	4031.27
C5_00730W_A	HYR3	Ca22chr5A_C_albicans_SC5314	+	171023	174772	3750	2841	3089	3346	2777	3051	4541	2907	2794	2825	2703	2823	3519	36.9883	35.7138	38.2004	35.4186	37.827	56.9606	32.7498	31.6926	30.1588	34.824	36.1101	36.8484	36.9675	31.5338	35.9275	43.4021	2778.51	2759.94	2645.36	3235.96	3104.61	3262.97	-0.223	0.00098114	0.012149	TRUE	2900.54	3029.17	4454.96	2828.67	2992.45
C1_02410C_A	-	Ca22chr1A_C_albicans_SC5314	-	504151	505224	1074	1440	1694	1664	1009	1033	901	1837	1664	1686	982	1053	1314	65.4611	68.3847	66.3319	44.9339	44.7185	39.4616	72.2603	65.904	62.8465	44.1744	47.0298	48.0421	66.7259	67.0036	46.4154	43.038	1755.8	1643.72	1578.79	1640.19	1702.56	1622.71	0.0034788	0.96552	0.99152	FALSE	1053.89	1025.61	883.929	1027.66	1116.21
CR_03440W_A	-	Ca22chrRA_C_albicans_SC5314	+	760304	761083	780	98	118	122	77	74	140	103	120	81	57	68	99	6.13418	6.559	6.69635	4.72153	4.41091	8.44282	5.57876	6.54409	4.15736	3.53056	4.1818	4.98393	6.46318	5.42674	4.2321	5.85842	98.4472	118.537	75.8494	111.624	118.596	118.973	-0.18647	0.26276	0.58483	FALSE	80.4254	73.4706	137.348	59.65	72.0816
C2_00040C_A	tV(CAC)1	Ca22chr2A_C_albicans_SC5314	-	7396	7467	72	0	0	0	0	0	0	0	0	0	0	0	0	0	0	0	0	0	0	0	0	0	0	0	0	0	0	0	0	0	0	0	0	0	0	NA	NA	NA	NA	0	0	0	0	0
C4_00720W_A	CSP2	Ca22chr4A_C_albicans_SC5314	+	124043	124867	825	750	840	889	305	306	175	1022	757	610	241	299	324	44.3846	44.1444	46.134	17.6821	17.2448	9.97788	52.335	39.0305	29.6008	14.1132	17.3847	15.4213	44.8877	40.3221	15.6397	14.9683	976.826	747.772	571.211	854.267	844.245	866.941	-0.12555	0.41574	0.72728	FALSE	318.568	303.811	171.684	252.205	316.947
C6_01410C_A	OYE2	Ca22chr6A_C_albicans_SC5314	-	281102	282313	1212	550	689	676	595	655	935	775	683	698	624	600	895	22.1557	24.6471	23.8791	23.4802	25.1264	36.288	27.0143	23.9707	23.0558	24.874	23.7464	28.9969	23.5606	24.6803	25.8724	28.2982	740.744	674.674	653.615	626.463	692.482	659.226	0.059329	0.54903	0.82589	FALSE	621.469	650.314	917.285	653.011	636.014
C1_13010W_A	-	Ca22chr1A_C_albicans_SC5314	+	2831895	2835419	3525	1186	1404	1454	1583	1561	1076	1270	1296	1456	1608	1515	1853	16.4267	17.2686	17.6595	21.4787	20.589	14.3584	15.2209	15.639	16.536	22.0389	20.6159	20.6418	17.1183	15.7986	21.0989	18.8087	1213.86	1280.2	1363.42	1350.88	1411.09	1417.92	-0.10982	0.19155	0.50325	FALSE	1653.42	1549.83	1055.61	1682.76	1605.94
C3_01570W_A	-	Ca22chr3A_C_albicans_SC5314	+	345322	347031	1710	711	834	917	737	792	874	909	754	737	918	801	1134	20.3001	21.1456	22.9587	20.6138	21.5338	24.0419	22.4576	18.7559	17.2544	25.9364	22.4691	26.0404	21.4681	19.4893	24.8153	22.0632	868.821	744.809	690.136	809.846	838.214	894.246	-0.12816	0.2561	0.57939	FALSE	769.786	786.334	857.441	960.68	849.079
C1_11620W_A	-	Ca22chr1A_C_albicans_SC5314	+	2550020	2550913	894	155	239	204	181	197	313	156	161	224	182	209	263	8.46485	11.5907	9.76935	9.6834	10.2452	16.4688	7.37195	7.66039	10.0309	9.83552	11.2139	11.5518	9.94164	8.3544	10.8671	12.1325	149.105	159.037	209.756	176.549	240.208	198.938	-0.18974	0.23655	0.55842	FALSE	189.052	195.591	307.07	190.462	221.545
C3_02620C_A	-	Ca22chr3A_C_albicans_SC5314	-	567608	567961	354	1178	1454	1316	1153	1107	1151	1378	1212	1389	1082	1163	1287	162.468	178.078	159.157	155.78	145.39	152.942	164.453	145.634	157.082	147.668	157.589	142.76	166.568	155.723	149.339	151.371	1317.09	1197.23	1300.68	1341.77	1461.35	1283.35	-0.092673	0.31342	0.64054	FALSE	1204.29	1099.08	1129.19	1132.3	1232.81
C6_03910C_A	-	Ca22chr6A_C_albicans_SC5314	-	848580	849431	852	361	369	346	405	389	427	306	391	412	322	355	445	20.6868	18.7775	17.3864	22.7354	21.2276	23.5745	15.1732	19.5209	19.3591	18.2591	19.9865	20.5093	18.9502	18.0177	19.585	22.5125	292.474	386.234	385.802	411.187	370.865	337.414	-0.059782	0.66739	0.88652	FALSE	423.017	386.217	418.91	336.97	376.309
C3_07970C_A	TLO8	Ca22chr3A_C_albicans_SC5314	-	1787605	1788114	510	1483	1791	1887	453	447	491	2090	1728	1936	431	431	601	141.97	152.256	158.407	42.483	40.7501	45.2862	173.13	144.124	151.972	40.8292	40.5374	46.2738	150.878	156.408	42.5468	42.8397	1997.62	1706.94	1812.89	1689.17	1800.05	1840.18	0.046546	0.6155	0.86127	FALSE	473.152	443.802	481.697	451.038	456.87
C7_00480W_A	FGR2	Ca22chr7A_C_albicans_SC5314	+	79446	80990	1545	14	12	8	1	8	11	2	21	6	20	8	14	0.44241	0.336746	0.221684	0.030957	0.240742	0.334903	0.0546886	0.578167	0.155471	0.62541	0.248376	0.35582	0.333613	0.262776	0.409869	0.202201	1.9116	20.744	5.61847	15.9463	12.0606	7.80149	-0.053048	0.69634	0.89871	FALSE	1.04449	7.94276	10.7916	20.9298	8.48019
C3_05420W_A	-	Ca22chr3A_C_albicans_SC5314	+	1205701	1207458	1758	1037	1144	1399	962	961	1036	1174	1157	1333	1022	934	1194	28.7995	28.2135	34.07	26.1724	25.4153	27.7201	28.2127	27.9948	30.3556	28.0864	25.4845	26.6696	30.361	28.8544	26.7468	26.4359	1122.11	1142.9	1248.24	1181.17	1149.78	1364.29	-0.067168	0.51254	0.80119	FALSE	1004.79	954.125	1016.37	1069.51	990.062
C2_07270W_A	-	Ca22chr2A_C_albicans_SC5314	+	1481388	1482407	1020	736	914	1130	906	919	2003	1425	916	925	522	524	620	35.2292	38.8504	47.4298	42.483	41.8896	92.3709	59.0214	38.1995	36.3052	24.7249	24.6422	23.8684	40.5032	44.5087	24.4118	58.9145	1362.01	904.834	866.181	838.321	918.619	1101.96	0.10083	0.5251	0.81036	FALSE	946.304	912.425	1965.05	546.269	555.453
C5_02000C_A	ACH1	Ca22chr5A_C_albicans_SC5314	-	446964	448538	1575	13530	16270	17988	13719	14000	20725	15731	14463	15080	15059	14193	19552	419.413	447.875	488.963	416.609	413.274	618.968	421.96	390.607	383.308	461.933	432.257	487.463	452.084	398.625	460.551	482.951	15035.7	14286.7	14121.1	15411	16352.2	17541.7	-0.17411	0.027619	0.14608	FALSE	14329.3	13899.8	20332.3	15759.1	15044.9
C4_04690C_A	tQ(UUG)4	Ca22chr4A_C_albicans_SC5314	-	1006761	1006843	73	0	0	0	0	0	0	0	0	0	0	0	0	0	0	0	0	0	0	0	0	0	0	0	0	0	0	0	0	0	0	0	0	0	0	NA	NA	NA	NA	0	0	0	0	0
C4_00560C_A	MMM1	Ca22chr4A_C_albicans_SC5314	-	97569	98888	1320	576	708	622	775	699	1063	597	681	604	712	735	897	21.3046	23.2546	20.1739	28.0811	24.6204	37.8803	19.1071	21.945	18.3185	26.0597	26.7093	26.6839	21.5777	19.7902	26.4843	30.1939	570.612	672.698	565.593	656.077	711.578	606.566	-0.11308	0.32486	0.65147	FALSE	809.476	693.999	1042.86	745.102	779.118
CR_10200W_A	-	Ca22chrRA_C_albicans_SC5314	+	2179388	2180371	984	7	14	5	15	15	24	17	12	13	11	15	5	0.347318	0.616855	0.217545	0.729093	0.708741	1.14728	0.729876	0.518739	0.528903	0.540084	0.731215	0.199529	0.393906	0.592506	0.490276	0.861705	16.2486	11.8537	12.1734	7.97316	14.0707	4.87593	0.15691	0.34629	0.67198	FALSE	15.6673	14.8927	23.5453	11.5114	15.9004
C1_01480C_A	RPS21	Ca22chr1A_C_albicans_SC5314	-	289699	290448	750	54039	61993	57840	58199	59824	44286	54079	64222	76822	58613	56758	62272	3517.8	3583.7	3301.72	3711.43	3708.56	2777.53	3046.23	3642.38	4100.64	3775.69	3630.07	3260.34	3467.74	3596.42	3555.36	3399.17	51688.6	63439.1	71937	61551.7	62306.3	56404.8	0.047002	0.69972	0.90011	FALSE	60788	59396	43446.9	61338	60164.8
C4_04480C_A	EFB1	Ca22chr4A_C_albicans_SC5314	-	962661	963667	642	34637	37598	35278	36405	37436	28985	34129	35525	41966	32882	34323	37893	2634.09	2539.1	2352.57	2712.15	2711.1	2123.7	2245.86	2353.76	2616.92	2474.49	2564.48	2317.69	2508.58	2405.51	2452.22	2515.65	32620.4	35091.9	39297.5	39452.3	37788	34402.6	-0.056481	0.56915	0.8378	FALSE	38024.5	37168.2	28435.8	34410.7	36383.2
C3_06500W_A	UBA1	Ca22chr3A_C_albicans_SC5314	+	1483052	1486117	3066	8950	10253	10409	9160	9002	9495	10330	9830	10151	9556	9124	11863	142.52	144.987	145.348	142.893	136.508	145.672	142.339	136.378	132.545	150.58	142.745	151.933	144.285	137.087	148.42	141.691	9873.4	9710.17	9505.52	10194.3	10304.8	10150.7	-0.073702	0.1857	0.4969	FALSE	9567.49	8937.6	9315.1	10000.3	9671.66
CR_00390W_A	MMS22	Ca22chrRA_C_albicans_SC5314	+	96952	102066	5115	874	927	1032	1080	1101	719	1149	1438	1580	1143	1006	1271	8.34239	7.85749	8.63788	10.0987	10.0077	6.61207	9.49007	11.9585	12.3663	10.796	9.43412	9.75733	8.27926	11.2716	9.99582	8.90614	1098.21	1420.47	1479.53	995.506	931.684	1006.39	0.39087	0.0015932	0.017565	TRUE	1128.04	1093.12	705.378	1196.14	1066.38
C1_09780C_A	-	Ca22chr1A_C_albicans_SC5314	-	2142636	2144831	2196	855	986	1078	1165	1209	1686	863	892	855	1055	1106	1332	19.009	19.4668	21.0165	25.3735	25.5968	36.1143	16.6025	17.2781	15.587	23.2104	24.1586	23.8179	19.8307	16.4892	23.729	29.0282	824.854	881.126	800.632	973.865	990.982	1051.25	-0.25173	0.0044016	0.038024	TRUE	1216.83	1200.35	1654.06	1104.05	1172.39
C5_02510C_A	-	Ca22chr5A_C_albicans_SC5314	-	559298	560461	1164	748	795	884	668	803	960	724	666	586	964	930	1528	31.3743	29.6118	32.5142	27.448	32.074	38.7947	26.2773	24.3379	20.1545	40.0117	38.3247	51.5468	31.1667	23.5899	43.2944	32.7722	691.998	657.881	548.737	851.989	799.017	862.065	-0.36367	0.0012828	0.014864	TRUE	697.716	797.255	941.812	1008.82	985.822
C2_06530W_A	-	Ca22chr2A_C_albicans_SC5314	+	1324473	1325444	972	375	458	428	313	396	203	364	543	423	281	329	360	18.8361	20.4291	18.8517	15.4016	18.9417	9.8239	15.8209	23.7627	17.4221	13.967	16.236	14.5434	19.3723	19.0019	14.9155	14.7224	347.911	536.381	396.102	427.134	460.314	417.38	-0.022248	0.88154	0.96579	FALSE	326.924	393.167	199.154	294.064	348.748
CR_00050W_A	INO2	Ca22chrRA_C_albicans_SC5314	+	13684	14823	1140	298	352	317	201	222	292	445	522	418	211	200	293	12.7625	13.3871	11.905	8.43292	9.05397	12.0485	16.4911	19.4773	14.6791	8.94213	8.41538	10.0924	12.6849	16.8825	9.14997	9.84513	425.33	515.637	391.42	339.429	353.779	309.134	0.35118	0.0076071	0.057326	FALSE	209.942	220.412	286.468	220.81	212.005
C3_04430W_A	RIP1	Ca22chr3A_C_albicans_SC5314	+	922611	923421	642	10054	10667	10622	11677	12679	11925	12285	11837	11160	10830	10235	12410	764.59	720.373	708.344	869.928	918.208	873.731	808.416	784.277	695.916	814.998	764.719	759.045	731.102	762.87	779.588	887.289	11742	11692.7	10450.4	11451.7	10720.9	10358.4	0.055727	0.5084	0.79924	FALSE	12196.5	12588.3	11699.1	11333.5	10849.3
CR_09160C_A	ERG13	Ca22chrRA_C_albicans_SC5314	-	1951279	1952634	1356	12047	14439	13632	8841	8982	6807	11024	13397	14615	9917	9628	10956	433.755	461.665	430.401	311.838	307.967	236.13	343.459	420.253	431.486	353.333	340.585	317.266	441.94	398.399	337.061	285.311	10536.7	13233.7	13685.7	13721.8	14512	13293.7	-0.13405	0.23164	0.55192	FALSE	9234.29	8917.74	6678.03	10378.1	10205.9
CR_01320C_A	-	Ca22chrRA_C_albicans_SC5314	-	313501	316497	2997	1816	2155	2132	1967	2357	1915	2752	2390	2571	1758	1827	2151	29.5838	31.1753	30.4561	31.391	36.5649	30.0564	38.7933	33.9214	34.3434	28.3397	29.2416	28.1828	30.4051	35.686	28.588	32.6707	2630.36	2360.87	2407.51	2068.47	2165.89	2079.1	0.2179	0.0062744	0.049983	TRUE	2054.5	2340.14	1878.72	1839.73	1936.66
C2_10710W_A	TIF11	Ca22chr2A_C_albicans_SC5314	+	2202878	2203342	465	7883	8931	8687	8593	9168	6153	7875	10114	12509	7815	7954	8838	827.682	832.716	799.816	883.85	916.669	622.427	715.472	925.194	1076.95	811.969	820.505	746.332	820.071	905.873	792.935	807.649	7526.91	9990.71	11713.6	8978.92	8976.13	8471.44	0.12171	0.37954	0.69898	FALSE	8975.26	9102.41	6036.42	8178.33	8431.43
C3_04830C_A	FAS2	Ca22chr3A_C_albicans_SC5314	-	1030626	1036280	5655	35118	40134	39515	28070	28896	27201	54384	56968	49327	33090	31643	42549	303.195	307.702	299.159	237.409	237.573	226.259	406.288	428.51	349.204	282.701	268.407	295.453	303.352	394.667	282.187	233.747	51980.1	56273.5	46190.4	40000.2	40336.8	38534.5	0.35307	0.00013229	0.0025012	TRUE	29318.7	28689.3	26685.6	34628.4	33542.3
C1_07350C_A	GPX3	Ca22chr1A_C_albicans_SC5314	-	1584338	1584853	516	375	441	463	419	422	543	530	385	454	421	384	538	35.4819	37.0543	38.4153	38.8375	38.0237	49.4999	43.3932	31.7376	35.2236	39.4181	35.6969	40.9415	36.9838	36.7848	38.6855	42.1204	506.573	380.307	425.131	427.134	443.228	451.511	-0.0094645	0.94017	0.98217	FALSE	437.639	418.981	532.712	440.573	407.049
C5_04810W_A	PFK1	Ca22chr5A_C_albicans_SC5314	+	1041193	1044156	2964	18105	20355	21340	19496	16989	30649	39286	19817	14512	21055	21549	30039	298.226	297.744	308.24	314.597	266.49	486.399	559.957	284.395	196.009	343.195	348.737	397.959	301.403	346.787	363.297	355.828	37549.5	19575.4	13589.2	20622	20457.9	20810.5	0.11385	0.536	0.81858	FALSE	20363.3	16867.5	30068.3	22033.9	22842.5
C6_00210W_A	-	Ca22chr6A_C_albicans_SC5314	+	23379	24626	1248	1330	1466	1638	1829	1842	2735	1811	1332	1324	1874	1888	2621	52.031	50.9295	56.1917	70.0948	68.6224	103.085	61.3054	45.3996	42.4718	72.5468	72.5665	82.4676	53.0507	49.7256	75.8603	80.6009	1730.95	1315.76	1239.81	1514.9	1473.41	1597.36	-0.083737	0.51917	0.80634	FALSE	1910.36	1828.82	2683.18	1961.13	2001.33
C1_02190W_A	ABP140	Ca22chr1A_C_albicans_SC5314	+	458366	459304	939	1238	1295	1192	1395	1350	589	905	1493	1623	1146	1162	1278	64.3695	59.7935	54.348	71.0551	66.8435	29.5056	40.7172	67.6327	69.1959	58.9634	59.3594	53.4437	59.5037	59.182	57.2555	55.8014	864.998	1474.8	1519.8	1410.11	1301.54	1162.42	-0.0039004	0.98099	0.99424	FALSE	1457.06	1340.34	577.841	1199.28	1231.75
C1_07440W_A	-	Ca22chr1A_C_albicans_SC5314	+	1611003	1614224	3222	2402	2752	3000	2422	2328	2768	2604	2663	2565	2484	2376	3018	36.3976	37.0316	39.8629	35.953	33.593	40.4106	34.1437	35.1567	31.8705	37.2468	35.3728	36.7811	37.764	33.7236	36.4669	36.6522	2488.9	2630.54	2401.9	2735.93	2765.91	2925.56	-0.15717	0.040198	0.18888	FALSE	2529.74	2311.34	2715.56	2599.49	2518.62
C2_07710W_A	-	Ca22chr2A_C_albicans_SC5314	+	1571237	1572079	843	22	25	8	11	3	11	12	29	49	2	11	15	1.27415	1.28577	0.40629	0.624097	0.165457	0.613789	0.60138	1.4633	2.327	0.114621	0.625913	0.698706	0.988735	1.46389	0.479747	0.467781	11.4696	28.6465	45.8842	25.0585	25.1263	7.80149	0.1417	0.38129	0.69973	FALSE	11.4893	2.97854	10.7916	2.09298	11.6603
C1_05650W_A	-	Ca22chr1A_C_albicans_SC5314	+	1182507	1183265	759	743	887	843	853	898	800	648	815	873	901	870	1084	47.7938	50.6678	47.5509	53.7519	55.008	49.5795	36.0685	45.675	46.0469	57.3517	54.9827	56.0814	48.6709	42.5968	56.1386	52.7798	619.357	805.065	817.488	846.294	891.482	822.082	-0.16765	0.17407	0.47856	FALSE	890.946	891.575	784.843	942.889	922.221
C3_00020W_A	-	Ca22chr3A_C_albicans_SC5314	+	3999	4823	825	0	0	0	0	0	0	0	0	0	0	0	0	0	0	0	0	0	0	0	0	0	0	0	0	0	0	0	0	0	0	0	0	0	0	NA	NA	NA	NA	0	0	0	0	0
C5_04620C_A	-	Ca22chr5A_C_albicans_SC5314	-	1003656	1004540	885	940	1124	1229	1096	1183	960	1128	1001	986	1079	1083	1335	51.8573	55.0647	59.4541	59.2317	62.1488	51.0249	53.8469	48.112	44.6027	58.9036	58.6994	59.2337	55.4587	48.8539	58.9456	57.4685	1078.14	988.798	923.302	1070.68	1129.68	1198.5	-0.17149	0.081398	0.30452	FALSE	1144.76	1174.54	941.812	1129.16	1148.01
C5_04920C_A	-	Ca22chr5A_C_albicans_SC5314	-	1067875	1073664	5790	2074	2580	2497	2611	2677	2574	2722	2771	2726	2478	2326	3080	17.4886	19.3193	18.4635	21.5683	21.4962	20.9115	19.8612	20.3573	18.8484	20.6769	19.2699	20.8883	18.4238	19.689	20.2784	21.3253	2601.68	2737.22	2552.66	2362.33	2593.04	2435.04	0.090149	0.24416	0.56769	FALSE	2727.15	2657.85	2525.23	2593.21	2465.62
C2_09930W_A	-	Ca22chr2A_C_albicans_SC5314	+	2028006	2029757	1752	1626	1845	1885	1832	2027	1863	1797	1556	1715	2046	1919	2446	45.3118	45.6575	46.0628	50.0125	53.7911	50.0188	43.332	37.7779	39.1884	56.4202	52.54	54.8218	45.6774	40.0995	54.594	51.2741	1717.57	1537.03	1605.95	1852.05	1854.32	1838.23	-0.18105	0.021404	0.12134	FALSE	1913.5	2012.5	1827.7	2141.12	2034.19
C2_09040W_A	-	Ca22chr2A_C_albicans_SC5314	+	1848596	1849177	582	2910	3511	3496	2874	3080	2815	4044	3798	4356	2525	2382	3176	244.115	261.552	257.171	236.184	246.047	227.515	293.551	277.584	299.635	209.605	196.321	214.283	254.279	290.257	206.737	236.582	3865.25	3751.7	4079.01	3314.56	3528.74	3409.25	0.18251	0.011994	0.081177	FALSE	3001.85	3057.96	2761.67	2642.39	2524.98
C4_03110W_A	-	Ca22chr4A_C_albicans_SC5314	+	649167	654407	5241	2467	2696	2763	2436	2609	2371	2762	2943	2966	2459	2328	2900	22.9816	22.3026	22.5704	22.2305	23.1447	21.28	22.2641	23.8857	22.6561	22.6677	21.3068	21.7278	22.6182	22.9353	21.9007	22.2184	2639.92	2907.12	2777.4	2809.97	2709.62	2694.44	0.018567	0.80267	0.94065	FALSE	2544.37	2590.33	2326.08	2573.32	2467.74
C1_11010C_A	-	Ca22chr1A_C_albicans_SC5314	-	2427065	2428255	1191	648	795	843	696	821	1391	1026	758	732	706	796	910	26.5637	28.9405	30.3032	27.9502	32.0496	54.9376	36.3941	27.072	24.6052	28.6389	32.059	30.0027	28.6025	29.3571	30.2335	38.3124	980.649	748.76	685.453	738.087	799.017	822.082	0.028108	0.83623	0.94944	FALSE	726.962	815.126	1364.65	738.823	843.779
C2_03720W_A	PGA16	Ca22chr2A_C_albicans_SC5314	+	789500	789823	324	0	0	0	6	1	0	0	0	0	0	0	0	0	0	0	0.885713	0.143498	0	0	0	0	0	0	0	0	0	0	0.34307	0	0	0	0	0	0	NA	NA	NA	NA	6.26691	0.992846	0	0	0
C1_08490W_A	-	Ca22chr1A_C_albicans_SC5314	+	1862511	1863896	1386	2236	2405	2813	2748	3161	3696	3020	2466	2599	2329	2450	3254	78.765	75.2319	86.892	94.8288	106.036	125.436	92.0532	75.682	75.0707	81.1838	84.7914	92.1903	80.2963	80.9353	86.0552	108.767	2886.51	2435.94	2433.73	2546.86	2417.15	2743.2	0.0083456	0.93509	0.98075	FALSE	2870.25	3138.38	3625.97	2437.28	2597.06
C1_08620W_A	CTR2	Ca22chr1A_C_albicans_SC5314	+	1886878	1887366	489	1320	1397	1407	1239	1264	1358	1318	1214	1255	1241	1140	1476	131.792	123.862	123.185	121.185	120.179	130.631	113.868	105.602	102.745	122.61	111.827	118.525	126.28	107.405	117.654	123.998	1259.74	1199.2	1175.2	1503.51	1404.06	1372.09	-0.22328	0.0069244	0.053513	FALSE	1294.12	1254.96	1332.27	1298.7	1208.43
C2_00690W_A	-	Ca22chr2A_C_albicans_SC5314	+	115251	116162	912	595	723	691	622	553	931	605	636	747	496	528	631	31.8528	34.3711	32.4382	32.6199	28.1917	48.0186	28.0256	29.6637	32.7909	26.2755	27.7708	27.1685	32.8873	30.1601	27.0716	36.2767	578.258	628.247	699.5	677.719	726.653	673.854	-0.11367	0.28619	0.60849	FALSE	649.67	549.044	913.361	519.06	559.693
CR_01150C_A	CTF18	Ca22chrRA_C_albicans_SC5314	-	259797	262358	2562	1516	1606	1695	1202	1178	827	1797	2136	1983	1322	1161	1399	28.8898	27.1779	28.3246	22.4395	21.3775	15.1838	29.6322	35.4638	30.9864	24.9296	21.7371	21.4422	28.1308	32.0275	22.703	19.6669	1717.57	2109.96	1856.9	1726.76	1614.12	1652.94	0.17225	0.087117	0.31727	FALSE	1255.47	1169.57	811.331	1383.46	1230.69
C1_02960C_A	-	Ca22chr1A_C_albicans_SC5314	-	615939	617726	1788	1712	2072	2155	2389	2628	2300	2326	2293	2229	2346	2253	2839	46.7478	50.2426	51.6004	63.9051	68.3359	60.5082	54.9588	54.5506	49.908	63.3905	60.4425	62.3489	49.5303	53.1391	62.0606	64.2498	2223.19	2265.05	2087.26	1950.01	2082.47	2101.53	0.095272	0.2233	0.54251	FALSE	2495.28	2609.2	2256.42	2455.07	2388.23
C1_08890C_A	-	Ca22chr1A_C_albicans_SC5314	-	1932950	1933345	396	125	103	106	139	185	174	139	141	165	156	143	154	15.4113	11.277	11.46	16.7883	21.7204	20.6685	14.8291	15.1456	16.6808	19.0324	17.3217	15.2706	12.7161	15.5518	17.2082	19.7257	132.856	139.281	154.508	142.378	103.52	103.37	0.22351	0.16038	0.45712	FALSE	145.183	183.676	170.703	163.253	151.583
C2_10220C_A	PHO23	Ca22chr2A_C_albicans_SC5314	-	2099020	2100465	1446	1445	1596	1601	1226	1392	1264	1727	1548	1797	1259	1307	1531	48.7893	47.8536	47.402	40.5517	44.7571	41.1181	50.4567	45.5371	49.7516	42.065	43.3567	41.5755	48.0149	48.5818	42.3324	42.1423	1650.66	1529.13	1682.73	1645.89	1604.06	1561.27	0.014958	0.8511	0.95547	FALSE	1280.54	1382.04	1240.05	1317.53	1385.45
C3_03310C_A	-	Ca22chr3A_C_albicans_SC5314	-	698460	699125	666	641	702	690	561	646	429	789	743	779	549	557	640	46.9904	45.6996	44.3556	40.288	45.0972	30.2996	50.0493	47.4545	46.8264	39.8255	40.1171	37.7343	45.6819	48.1101	39.2257	38.5616	754.125	733.943	729.465	730.114	705.547	672.879	0.069176	0.42789	0.73808	FALSE	585.956	641.378	420.872	574.524	590.433
C5_05310W_A	PRE1	Ca22chr5A_C_albicans_SC5314	+	1152535	1153125	591	3149	3685	3776	3183	3653	3571	4067	3203	3182	3742	3481	4226	260.142	270.334	273.538	257.594	287.378	284.221	290.725	230.532	215.546	305.9	282.531	280.784	268.004	245.601	289.738	276.398	3887.23	3163.95	2979.66	3586.78	3703.62	3682.3	-0.1168	0.29439	0.61673	FALSE	3324.6	3626.86	3503.34	3915.97	3689.94
C5_00230C_A	-	Ca22chr5A_C_albicans_SC5314	-	39266	40126	861	249	299	354	152	199	222	223	255	272	211	173	214	14.1196	15.0563	17.6025	8.44359	10.7459	12.1284	10.942	12.5979	12.6472	11.8398	9.63811	9.75982	15.5928	12.0624	10.4126	10.4393	213.143	251.891	254.704	283.617	300.511	345.216	-0.31631	0.016522	0.10133	FALSE	158.762	197.576	217.794	220.81	183.384
C1_08840W_A	-	Ca22chr1A_C_albicans_SC5314	+	1922753	1923817	1065	122	147	114	164	230	201	196	200	191	172	158	183	5.59288	5.98436	4.58277	7.36514	10.0408	8.8777	7.77502	7.98809	7.17978	7.80265	7.11633	6.74734	5.38667	7.64763	7.22211	8.76122	187.336	197.562	178.855	138.961	147.743	111.171	0.40909	0.0051654	0.042921	TRUE	171.296	228.354	197.192	179.997	167.484
C3_05100C_A	RPL18	Ca22chr3A_C_albicans_SC5314	-	1096555	1097574	561	37044	41073	37819	44410	46287	35655	39098	43615	50518	41408	39574	46695	3223.89	3174.27	2886.16	3786.21	3836.08	2989.59	2944.33	3307.01	3605.05	3566.03	3383.73	3268.43	3094.77	3285.46	3406.06	3537.29	37369.8	43083.3	47305.7	42194	41280.5	36880.6	0.078221	0.46948	0.76848	FALSE	46385.6	45955.8	34979.5	43333.1	41949.4
C6_00710W_A	-	Ca22chr6A_C_albicans_SC5314	+	122466	124409	1944	812	1036	954	801	828	1110	883	736	840	878	893	1201	20.3932	23.1054	21.01	19.7071	19.8027	26.8584	19.1893	16.1044	17.2986	21.8203	22.0345	24.2593	21.5028	17.5308	22.7047	22.1228	843.97	727.028	786.586	924.887	1041.24	930.328	-0.27315	0.0073252	0.055733	FALSE	836.633	822.076	1088.97	918.82	946.601
C1_01160C_A	-	Ca22chr1A_C_albicans_SC5314	-	235077	235889	813	1243	1326	1242	1385	1439	851	1057	1590	1672	1092	1095	1345	74.6458	70.7136	65.404	81.4791	82.2927	49.2372	54.9262	83.1896	82.3329	64.8926	64.6059	64.9625	70.2545	73.4829	64.8204	71.003	1010.28	1570.62	1565.68	1415.81	1332.7	1211.18	0.053147	0.72409	0.9098	FALSE	1446.61	1428.7	834.877	1142.77	1160.73
C3_06830C_A	-	Ca22chr3A_C_albicans_SC5314	-	1556453	1560565	4113	2754	2852	2918	2845	3015	1668	2765	3434	3680	3070	2849	3385	32.6911	30.0636	30.3738	33.0834	34.0816	19.0762	28.4009	35.5144	35.8193	36.0614	33.2263	32.317	31.0429	33.2448	33.8683	28.7471	2642.78	3392.14	3446	3136.87	2866.41	2845.59	0.088657	0.44964	0.75497	FALSE	2971.56	2993.43	1636.4	3212.73	3020.01
C2_01130W_A	NOT3	Ca22chr2A_C_albicans_SC5314	+	183377	185773	2259	4214	4540	4310	4305	4442	3209	4852	5021	4907	4183	3944	5122	91.0758	87.1344	81.6835	91.1473	91.4226	66.8202	90.7402	94.5446	86.9616	89.4613	83.747	89.0337	86.6312	90.7488	87.414	83.13	4637.53	4959.79	4594.97	4799.84	4562.94	4203.05	0.061851	0.45931	0.76229	FALSE	4496.51	4410.22	3148.2	4377.48	4180.73
CR_07100W_A	FLC2	Ca22chrRA_C_albicans_SC5314	+	1547917	1550352	2436	2966	3470	3413	3050	3157	3232	3386	3257	3617	3173	3016	3764	59.4455	61.7593	59.9836	59.8838	60.2544	62.4092	58.7225	56.8726	59.4427	62.9298	59.3886	60.6741	60.3961	58.346	60.9975	60.8491	3236.33	3217.3	3387	3378.34	3487.53	3328.31	-0.04921	0.46027	0.76248	FALSE	3185.68	3134.41	3170.77	3320.52	3197.03
C2_09320C_A	PES1	Ca22chr2A_C_albicans_SC5314	-	1901073	1902836	1764	8360	7227	7098	9343	9613	4821	4588	9327	11372	7876	7917	8960	231.384	177.627	172.27	253.323	253.368	128.556	109.88	224.909	258.087	215.71	215.284	199.453	193.76	197.625	210.149	211.749	4385.2	9213.3	10648.9	9522.23	7263.52	6921.87	0.020076	0.91213	0.97659	FALSE	9758.63	9544.22	4729.66	8242.17	8392.21
C1_00370W_A	-	Ca22chr1A_C_albicans_SC5314	+	54558	54842	285	152	272	175	287	273	266	258	206	253	304	257	313	26.039	41.3784	26.2885	48.1642	44.5358	43.9027	38.2446	30.7457	35.5388	51.5338	43.2551	43.1251	31.2353	34.8431	45.9713	45.5342	246.596	203.489	236.912	173.132	273.374	170.658	0.11171	0.50358	0.79599	FALSE	299.767	271.047	260.96	318.134	272.426
C2_02280W_A	-	Ca22chr2A_C_albicans_SC5314	+	457206	458084	879	1215	1409	1534	1871	1880	1784	1544	1404	1392	1676	1655	1998	67.4858	69.498	74.7153	101.806	99.4398	95.4685	74.2085	67.9424	63.3983	92.1188	90.3146	89.256	70.5664	68.5164	90.5632	98.9046	1475.75	1386.88	1303.49	1383.91	1416.12	1495.94	-0.042071	0.63036	0.87048	FALSE	1954.23	1866.55	1750.2	1753.92	1754.34
C5_04910W_A	-	Ca22chr5A_C_albicans_SC5314	+	1066921	1067634	714	1177	1159	1066	1229	1251	588	842	1235	1707	921	996	1169	80.4828	70.3777	63.9193	82.3267	81.4611	38.7377	49.8206	73.5752	95.7112	62.3196	66.9129	64.2906	71.5933	73.0357	64.5077	67.5085	804.782	1219.95	1598.46	1340.63	1164.86	1039.55	0.02237	0.89572	0.97147	FALSE	1283.67	1242.05	576.86	963.819	1055.78
C5_02070C_A	-	Ca22chr5A_C_albicans_SC5314	-	464404	465366	963	1531	1606	1766	1980	1865	1561	1458	1793	2002	1797	1563	1989	77.62	72.3052	78.5123	98.339	90.0417	76.2484	63.9626	79.1984	83.2272	90.154	77.8541	81.1035	76.1458	75.4628	83.0372	88.2097	1393.55	1771.14	1874.7	1743.84	1614.12	1722.18	-0.010183	0.93258	0.98037	FALSE	2068.08	1851.66	1531.42	1880.55	1656.82
CR_03560W_A	-	Ca22chrRA_C_albicans_SC5314	+	789311	790126	816	481	471	599	566	556	645	636	479	479	494	493	730	28.7793	25.0254	31.4275	33.1752	31.6793	37.1812	32.9277	24.9694	23.5003	29.2483	28.9805	35.1288	28.4107	27.1325	31.1192	34.0119	607.888	473.161	448.541	547.87	473.38	584.137	-0.058295	0.67432	0.88957	FALSE	591.179	552.022	632.78	516.967	522.592
C1_02680C_A	MNN44	Ca22chr1A_C_albicans_SC5314	-	558921	561449	2529	529	648	659	443	487	652	599	529	577	498	467	645	10.2125	11.109	11.156	8.37803	8.95305	12.127	10.0063	8.89753	9.13386	9.51358	8.85762	10.0148	10.8259	9.34589	9.462	9.81936	572.523	522.551	540.31	602.543	651.274	642.648	-0.19925	0.036845	0.17667	FALSE	462.707	483.516	639.647	521.153	495.031
C2_06000W_A	LAS1	Ca22chr2A_C_albicans_SC5314	+	1223238	1224716	1479	1129	1250	1271	1767	1888	1195	1183	1492	1606	1543	1572	1833	37.2693	36.6431	36.7918	57.142	59.3506	38.0062	33.7918	42.9105	43.4715	50.4035	50.9839	48.666	36.9014	40.0579	50.0178	51.4996	1130.71	1473.81	1503.88	1285.96	1256.32	1239.46	0.10548	0.38248	0.70091	FALSE	1845.61	1874.49	1172.36	1614.74	1666.36
CR_08660W_A	PRP8	Ca22chrRA_C_albicans_SC5314	+	1864316	1871566	7251	3532	3843	4061	3934	4269	3731	3483	4614	5243	3657	3519	4418	23.782	22.9785	23.9777	25.9492	27.3728	24.2037	20.2932	27.0671	28.9474	24.3663	23.2793	23.9254	23.5794	25.4359	23.857	25.8419	3329.05	4557.75	4909.61	4023.03	3862.42	3960.23	0.094903	0.47535	0.77242	FALSE	4109.01	4238.46	3660.31	3827.02	3730.22
C2_09490W_A	PHO13	Ca22chr2A_C_albicans_SC5314	+	1940851	1941816	966	820	1026	1043	650	666	419	734	764	903	851	718	922	41.444	46.049	46.2254	32.1827	32.0544	20.4029	32.1007	33.6418	37.423	42.5614	35.653	37.4787	44.5728	34.3885	38.5644	28.2134	701.556	754.687	845.58	933.999	1031.18	1017.12	-0.342	0.0010795	0.013059	TRUE	678.915	661.235	411.061	890.565	761.097
C6_03770C_A	ORM1	Ca22chr6A_C_albicans_SC5314	-	813339	814145	807	1391	1639	1919	1223	1217	1689	1316	1434	1797	1220	1175	1637	84.1547	88.0553	101.806	72.4836	70.1146	98.4488	68.8934	75.5855	89.1461	73.0381	69.8414	79.6537	91.3388	77.875	74.1778	80.349	1257.83	1416.52	1682.73	1584.38	1647.28	1871.38	-0.1994	0.10845	0.36389	FALSE	1277.41	1208.29	1657	1276.72	1245.53
CR_09500C_A	-	Ca22chrRA_C_albicans_SC5314	-	2026459	2027463	1005	623	800	839	544	627	987	773	767	865	586	585	701	30.2654	34.5123	35.7412	25.8893	29.0063	46.1961	32.4944	32.4632	34.457	28.1705	27.9215	27.3894	33.5063	33.1382	27.8271	33.6972	738.832	757.65	809.996	709.611	804.043	818.181	-0.015353	0.87743	0.96494	FALSE	568.2	622.514	968.3	613.244	620.114
C1_14000C_A	DOA4	Ca22chr1A_C_albicans_SC5314	-	3084235	3086670	2436	804	1061	1065	900	940	1442	1043	903	838	1133	940	1150	16.114	18.8837	18.7174	17.6706	17.9408	27.8447	18.0885	15.7679	13.7719	22.4707	18.5097	18.5375	17.9051	15.8761	19.8393	21.152	996.898	891.992	784.713	915.775	1066.36	1038.57	-0.15724	0.17972	0.48793	FALSE	940.037	933.275	1414.68	1185.68	996.423
C2_10780C_A	PSO2	Ca22chr2A_C_albicans_SC5314	-	2213596	2215209	1614	246	265	288	255	306	198	219	291	427	267	323	281	7.44143	7.11856	7.63945	7.55655	8.81473	5.77053	5.73239	7.66924	10.5914	7.99229	9.59948	6.8365	7.39982	7.99766	8.14276	7.3806	209.32	287.453	399.848	280.2	266.339	280.854	0.082085	0.63033	0.87048	FALSE	266.344	303.811	194.249	279.413	342.388
C1_07990C_A	-	Ca22chr1A_C_albicans_SC5314	-	1741763	1743058	1296	302	303	306	391	399	525	467	324	327	300	268	355	11.377	10.1365	10.1086	14.4297	14.3139	19.055	15.2232	10.6341	10.1011	11.1835	9.91925	10.7561	10.5407	11.9862	10.6196	15.9329	446.358	320.05	306.207	343.985	304.531	298.407	0.14411	0.33779	0.66557	FALSE	408.394	396.145	515.053	313.948	284.086
C4_05990W_A	tS(UGA)2	Ca22chr4A_C_albicans_SC5314	+	1331478	1331559	82	0	0	0	0	0	0	0	0	0	0	0	0	0	0	0	0	0	0	0	0	0	0	0	0	0	0	0	0	0	0	0	0	0	0	NA	NA	NA	NA	0	0	0	0	0
C3_04350C_A	-	Ca22chr3A_C_albicans_SC5314	-	903462	904355	894	206	260	234	192	222	311	192	180	254	156	181	194	11.2501	12.6092	11.206	10.2719	11.5453	16.3635	9.07316	8.56441	11.3743	8.43044	9.71158	8.52109	11.6884	9.67062	8.88771	12.7269	183.513	177.806	237.849	234.639	261.314	228.194	-0.22302	0.12278	0.39181	FALSE	200.541	220.412	305.108	163.253	191.864
C4_03030C_A	NAN1	Ca22chr4A_C_albicans_SC5314	-	630579	633098	2520	3817	3642	3418	3702	3991	1712	2597	4346	4536	3484	3285	3891	73.9514	62.6599	58.0691	70.2624	73.633	31.9564	43.5378	73.3587	72.061	66.7945	62.5293	60.6306	64.8934	62.9858	63.3181	58.6172	2482.21	4293.02	4247.56	4347.65	3660.4	3333.19	-0.030367	0.85319	0.9557	FALSE	3866.68	3962.45	1679.56	3645.98	3482.18
C7_03160W_A	-	Ca22chr7A_C_albicans_SC5314	+	685122	687359	2238	2574	2842	3129	2115	2141	2715	3390	3226	2961	2224	2349	2912	56.1531	55.0572	59.8575	45.1999	44.4783	57.0642	63.9933	61.315	52.9671	48.0107	50.3468	51.0931	57.0226	59.4251	49.8169	48.9141	3240.16	3186.67	2772.72	2931.85	2856.36	3051.36	0.053887	0.55171	0.82726	FALSE	2209.09	2125.68	2663.56	2327.4	2490
C2_01910W_A	-	Ca22chr2A_C_albicans_SC5314	+	356072	356839	768	385	427	453	488	572	704	471	451	512	466	490	577	24.4751	24.1055	25.2528	30.391	34.6279	43.1187	25.9092	24.9792	26.6892	29.3149	30.6044	29.5016	24.6112	25.8592	29.807	36.0459	450.181	445.502	479.443	438.524	429.158	441.759	0.065621	0.50365	0.79599	FALSE	509.709	567.908	690.662	487.665	519.412
C4_00930W_A	tG(GCC)4	Ca22chr4A_C_albicans_SC5314	+	168204	168274	71	0	2	0	0	0	0	0	1	0	0	0	0	0	1.2213	0	0	0	0	0	0.599107	0	0	0	0	0.407099	0.199702	0	0	0	0.98781	0	0	2.01011	0	-0.011299	0.77215	0.92914	FALSE	0	0	0	0	0
CR_07360W_A	PIF1	Ca22chrRA_C_albicans_SC5314	+	1600181	1602901	2721	2524	2530	2459	2066	2248	1521	2805	3065	2999	2266	2238	2776	45.2883	40.3127	38.6904	36.3152	38.4113	26.2939	43.5511	47.9142	44.1241	40.2341	39.453	40.061	41.4305	45.1965	39.9161	33.6735	2681.01	3027.64	2808.3	2874.89	2542.78	2397.98	0.11478	0.24846	0.57247	FALSE	2157.91	2231.92	1492.18	2371.35	2372.33
C2_06670C_A	DBF2	Ca22chr2A_C_albicans_SC5314	-	1357769	1359901	2133	1232	1391	1352	1723	1752	1965	1627	1865	2054	1347	1369	1590	28.1997	28.2739	27.1368	38.635	38.1887	43.3337	32.2249	37.1921	38.5511	30.5099	30.7866	29.271	27.8702	35.9894	30.1891	40.0525	1555.08	1842.27	1923.39	1403.28	1398.03	1318.45	0.3379	0.0011965	0.01407	TRUE	1799.65	1739.47	1927.77	1409.62	1451.17
C1_07380C_A	KSP1	Ca22chr1A_C_albicans_SC5314	-	1595184	1598036	2853	652	700	824	695	690	1221	761	686	690	683	676	1114	11.1576	10.6377	12.3651	11.6512	11.2445	20.1311	11.2688	10.2279	9.68222	11.566	11.3656	15.3326	11.3868	10.393	12.7547	14.3423	727.363	677.638	646.124	742.643	703.537	803.554	-0.12317	0.22108	0.53965	FALSE	725.917	685.063	1197.87	714.754	716.576
CR_04000W_A	RPT4	Ca22chrRA_C_albicans_SC5314	+	903050	904336	1287	5026	6094	5961	6466	6375	6900	6215	5692	6271	6531	6168	8158	190.664	205.293	198.296	240.295	230.299	252.188	204.013	188.126	195.068	245.168	229.887	248.906	198.084	195.736	241.321	240.927	5940.29	5622.61	5872.24	5724.73	6124.79	5813.09	-0.018114	0.78893	0.93533	FALSE	6753.64	6329.39	6769.27	6834.64	6538.23
C1_00870W_A	LRO1	Ca22chr1A_C_albicans_SC5314	+	170158	172254	2097	2968	3037	3323	2862	2907	2557	3353	3109	3351	2866	2916	3769	69.102	62.7908	67.843	65.2767	64.4522	57.357	67.5507	63.0645	63.974	66.03	66.7019	70.5763	66.5786	64.8631	67.7694	62.362	3204.79	3071.1	3137.92	3380.62	3052.35	3240.54	-0.037415	0.61475	0.86102	FALSE	2989.32	2886.2	2508.55	2999.25	3091.03
CR_09860W_A	YTA6	Ca22chrRA_C_albicans_SC5314	+	2100701	2103163	2463	1827	2025	2076	1974	2053	2305	2237	1952	1877	2105	2167	2589	36.2159	35.646	36.0858	38.3327	38.7539	44.0211	38.3704	33.7115	30.509	41.2906	42.203	41.2761	35.9826	34.197	41.5899	40.3692	2138.12	1928.2	1757.65	2081	2035.23	2024.49	-0.071021	0.45751	0.76131	FALSE	2061.81	2038.31	2261.33	2202.87	2297.07
C5_01680C_A	CCN1	Ca22chr5A_C_albicans_SC5314	-	377647	379728	2082	1118	1212	1332	1218	1465	828	1816	1934	1840	1268	1221	1451	26.2172	25.239	27.3903	27.9804	32.7151	18.707	36.8494	39.5129	35.3806	29.424	28.1309	27.3664	26.2822	37.2476	28.3071	26.4675	1735.73	1910.42	1723	1273.43	1218.12	1298.95	0.47522	1.7691e-08	9.631e-07	TRUE	1272.18	1454.52	812.312	1326.95	1294.29
C3_00650W_A	NGT1	Ca22chr3A_C_albicans_SC5314	+	107369	108898	1530	566	639	787	954	835	998	513	503	546	976	1017	1072	18.0613	18.1075	22.022	29.8225	25.3738	30.6827	14.1651	13.9843	14.2866	30.8192	31.8844	27.5128	19.397	14.1453	30.0721	28.6263	490.325	496.868	511.281	644.687	642.229	767.472	-0.41317	0.00015303	0.0028012	TRUE	996.439	829.026	979.092	1021.38	1078.04
C1_02280C_A	PSY2	Ca22chr1A_C_albicans_SC5314	-	478626	481568	2943	720	845	741	763	748	736	971	886	984	762	663	856	11.9445	12.4485	10.7796	12.4	11.8169	11.7636	13.9388	12.8058	13.3854	12.5092	10.8062	11.4213	11.7242	13.3767	11.5789	11.9935	928.08	875.199	921.429	820.097	849.27	722.613	0.17444	0.075859	0.29086	FALSE	796.942	742.648	722.055	797.427	702.796
C1_12750C_A	-	Ca22chr1A_C_albicans_SC5314	-	2779463	2781025	1563	723	826	792	778	900	542	613	937	978	774	731	881	22.5842	22.9124	21.694	23.8072	26.7716	16.3115	16.569	25.5002	25.05	23.9246	22.434	22.1334	22.3969	22.3731	22.8307	22.2968	585.904	925.578	915.811	823.514	830.174	772.348	0.00062401	0.99672	0.99846	FALSE	812.61	893.561	531.731	809.985	774.878
C1_06660W_A	-	Ca22chr1A_C_albicans_SC5314	+	1422905	1424605	1701	1561	1656	1782	3390	4107	4377	2879	2230	2137	1591	1782	2123	44.8047	42.2091	44.8515	95.3196	112.256	121.039	71.5043	55.7652	50.2953	45.1886	50.2519	49.0091	43.9551	59.1883	48.1499	109.538	2751.74	2202.82	2001.11	1778.02	1664.37	1737.78	0.37286	0.0024388	0.024064	TRUE	3540.81	4077.62	4294.07	1664.97	1888.96
C4_05540W_A	HOM3	Ca22chr4A_C_albicans_SC5314	+	1210137	1211771	1635	2500	2790	2691	3615	3750	5666	4182	2879	3072	2503	2527	3312	74.653	73.9838	70.4643	105.749	106.636	163.01	108.059	74.9008	75.2196	73.9616	74.1372	79.5433	73.0337	86.0598	75.8807	125.132	3997.15	2843.9	2876.66	2847.56	2804.1	2624.23	0.19753	0.13701	0.41962	FALSE	3775.81	3723.17	5558.65	2619.37	2678.68
C7_02850W_A	-	Ca22chr7A_C_albicans_SC5314	+	614917	616851	1935	1906	2326	2266	1888	1866	2864	2300	2047	2040	2062	2054	2736	48.0913	52.1169	50.1363	46.6668	44.8355	69.622	50.216	44.9987	42.2063	51.4839	50.9176	55.5221	50.1148	45.807	52.6412	53.7081	2198.34	2022.05	1910.28	2170.98	2337.75	2209.77	-0.12461	0.15374	0.4478	FALSE	1971.99	1852.65	2809.74	2157.87	2177.29
C1_06200W_A	-	Ca22chr1A_C_albicans_SC5314	+	1294855	1296609	1755	1341	1583	1693	830	859	804	1706	1651	1621	920	952	1091	37.3058	39.1069	41.3003	22.6198	22.7566	21.5493	41.0674	40.0159	36.9772	25.3264	26.0201	24.4106	39.2377	39.3535	25.2524	22.3085	1630.59	1630.87	1517.92	1527.43	1591	1650.99	0.0024112	0.97586	0.9941	FALSE	866.923	852.854	788.767	962.773	1009.14
C2_01560W_A	BMT5	Ca22chr2A_C_albicans_SC5314	+	280217	282055	1839	2086	2303	2435	1984	2116	2793	2096	1898	2164	2233	2086	2621	55.3806	54.2953	56.6879	51.5997	53.4965	71.4403	48.1509	43.9013	47.1089	58.6638	54.4103	55.965	55.4546	46.387	56.3464	58.8455	2003.35	1874.86	2026.4	2376	2314.64	2374.58	-0.24864	0.00059633	0.0083499	TRUE	2072.26	2100.86	2740.08	2336.82	2211.21
CR_06960W_A	-	Ca22chrRA_C_albicans_SC5314	+	1490321	1491811	1491	1168	1278	1466	1251	1258	1134	1206	1471	1613	1306	1366	1388	38.2464	37.1624	42.0949	40.1298	39.2278	35.7758	34.1716	41.966	43.3096	42.3184	43.9463	36.5547	39.1679	39.8157	40.9398	38.3778	1152.69	1453.07	1510.43	1330.38	1284.46	1429.62	0.022388	0.85072	0.95547	FALSE	1306.65	1249	1112.51	1366.72	1447.99
C1_04030W_A	-	Ca22chr1A_C_albicans_SC5314	+	846649	848745	2097	973	1257	1213	1326	1457	1750	1015	929	995	1593	1474	1851	22.6537	25.9888	24.7648	30.2435	32.3037	39.2549	20.4486	18.8443	18.9956	36.7012	33.7169	34.6608	24.4691	19.4295	35.0263	33.934	970.135	917.675	931.73	1108.27	1263.35	1182.9	-0.31435	0.00043939	0.0065597	TRUE	1384.99	1446.58	1716.84	1667.06	1562.48
C1_14130W_A	FTR1	Ca22chr1A_C_albicans_SC5314	+	3113601	3114746	1146	41312	41925	42490	35587	38694	20698	39876	45705	51202	37648	36858	40090	1760.02	1586.13	1587.36	1485.23	1569.82	849.568	1470.02	1696.45	1788.67	1587.16	1542.75	1373.67	1644.5	1651.71	1501.19	1301.54	38113.4	45147.8	47946.2	47055.3	42136.9	41435.7	0.0058196	0.95686	0.98895	FALSE	37170.1	38417.2	20305.8	39398.3	39070.4
C3_04110C_A	MBP1	Ca22chr3A_C_albicans_SC5314	-	859230	861788	2559	1668	1751	1742	1728	1815	1978	2063	1986	1956	1747	1687	2335	31.8237	29.6665	29.1441	32.2969	32.976	36.3589	34.0584	33.012	30.6003	32.9827	31.6223	35.8301	30.2114	32.5569	33.4784	33.8772	1971.81	1961.79	1831.62	1899.89	1759.85	1698.77	0.10034	0.23123	0.55192	FALSE	1804.87	1802.01	1940.52	1828.22	1788.26
C1_00650C_A	SNF7	Ca22chr1A_C_albicans_SC5314	-	111571	112251	681	2418	2629	2820	2338	2195	2760	3012	2470	2797	1981	1824	2584	173.354	167.376	177.286	164.204	149.858	190.641	186.854	154.281	164.427	140.54	128.477	148.997	172.672	168.521	139.338	168.234	2878.86	2439.89	2619.14	2754.16	2642.28	2750.03	-0.035078	0.69281	0.89708	FALSE	2442.01	2179.3	2707.71	2073.1	1933.48
C2_05110W_A	LEM3	Ca22chr2A_C_albicans_SC5314	+	1056968	1058287	1320	2925	3231	3544	3480	3334	3695	3439	3217	3170	3384	3431	4385	108.187	106.124	114.946	126.093	117.431	131.672	110.066	103.667	96.1419	123.857	124.68	130.445	109.752	103.292	126.327	125.066	3286.99	3177.78	2968.43	3331.64	3247.33	3456.06	-0.085414	0.26455	0.58638	FALSE	3634.81	3310.15	3624.99	3541.33	3636.94
CR_05790C_A	ACO2	Ca22chrRA_C_albicans_SC5314	-	1225928	1228303	2376	1996	2140	2308	3898	4251	4424	3976	3083	2904	2128	2172	2839	41.0147	39.0497	41.5875	78.4661	83.1832	87.5836	70.696	55.1937	48.9303	43.2702	43.8493	46.9191	40.5506	58.2733	44.6795	83.0777	3800.25	3045.42	2719.34	2273.49	2150.81	2250.73	0.45368	0.00025812	0.0042929	TRUE	4071.4	4220.59	4340.18	2226.93	2302.37
CR_05690W_A	MCT1	Ca22chrRA_C_albicans_SC5314	+	1209450	1210475	1026	554	703	631	387	464	500	658	643	637	410	407	575	26.3625	29.7069	26.3303	18.0406	21.0262	22.9233	27.094	26.6579	24.8553	19.3063	19.0281	22.0065	27.4666	26.2024	20.1137	20.6634	628.915	635.162	596.494	631.019	706.552	615.343	-0.064839	0.51535	0.80297	FALSE	404.216	460.68	490.527	429.062	431.43
C2_01190C_A	-	Ca22chr2A_C_albicans_SC5314	-	193702	194592	891	306	396	396	413	430	486	359	370	394	383	351	522	16.7675	19.2694	19.0279	22.1697	22.4379	25.6574	17.022	17.6639	17.703	20.7675	18.8964	23.0051	18.3549	17.463	20.8897	23.4217	343.132	365.49	368.946	348.541	398.001	386.174	-0.06633	0.54593	0.82497	FALSE	431.372	426.924	476.792	400.806	372.068
C2_05170W_A	-	Ca22chr2A_C_albicans_SC5314	+	1067412	1068083	672	1474	1793	1562	1821	1863	1934	1671	1532	1543	1750	1957	2230	107.091	115.681	99.5142	129.607	128.895	135.376	105.051	96.9733	91.923	125.815	139.692	130.307	107.429	97.9826	131.938	131.292	1597.14	1513.32	1444.88	1678.92	1802.06	1523.24	-0.12582	0.19158	0.50325	FALSE	1902.01	1849.67	1897.36	1831.36	2074.47
C1_14310W_A	-	Ca22chr1A_C_albicans_SC5314	+	3155030	3156043	1014	1176	1326	1144	1052	1179	1198	1306	1562	1574	1135	1032	1342	56.6232	56.6964	48.3016	49.6209	54.0589	55.5742	54.4127	65.5248	62.1433	54.0781	48.8192	51.9691	53.8737	60.6936	51.6221	53.0847	1248.27	1542.96	1473.91	1339.49	1332.7	1115.61	0.1524	0.19586	0.50885	FALSE	1098.8	1170.56	1175.3	1187.77	1093.94
C3_06810W_A	-	Ca22chr3A_C_albicans_SC5314	+	1552208	1554631	2424	856	951	1001	796	937	1015	975	931	1060	868	790	1046	17.2411	17.0097	17.6797	15.7061	17.9721	19.6964	16.9929	16.3373	17.5066	17.3002	15.633	16.9446	17.3102	16.9456	16.6259	17.7915	931.903	919.651	992.597	975.004	955.806	976.162	-0.029711	0.71653	0.90823	FALSE	831.41	930.296	995.769	908.355	837.419
C4_00180W_A	ECM7	Ca22chr4A_C_albicans_SC5314	+	28147	29691	1545	1007	1186	1345	1092	1270	1488	1210	1048	1090	1297	1221	1566	31.8219	33.2818	37.2707	33.805	38.2179	45.3032	33.0866	28.8533	28.244	40.5578	37.9084	39.801	34.1248	30.0613	39.4224	39.1087	1156.52	1035.22	1020.69	1147	1191.99	1311.63	-0.17111	0.082365	0.30741	FALSE	1140.58	1260.91	1459.81	1357.3	1294.29
CR_05780W_A	VMA2	Ca22chrRA_C_albicans_SC5314	+	1224232	1225770	1539	9181	10668	11228	10636	10870	11494	11528	10519	10780	10250	10440	12882	291.257	300.535	312.347	330.542	328.384	351.307	316.454	290.736	280.419	321.772	325.395	328.682	301.379	295.87	325.283	336.744	11018.4	10390.8	10094.5	10457.4	10721.9	10949.4	-0.027409	0.68859	0.89435	FALSE	11109.1	10792.2	11276.2	10726.5	11066.7
C2_03900C_A	-	Ca22chr2A_C_albicans_SC5314	-	813428	815788	2361	1801	2259	2271	2180	2337	2670	2659	2303	2337	2174	2246	2839	37.2428	41.483	41.1808	44.1619	46.0208	53.1948	47.5792	41.4916	39.6269	44.4864	45.6313	47.2172	39.9689	42.8993	45.7783	47.7925	2541.47	2274.93	2188.39	2051.38	2270.42	2214.65	0.093004	0.31675	0.64559	FALSE	2276.98	2320.28	2619.41	2275.07	2380.81
C2_02800W_A	-	Ca22chr2A_C_albicans_SC5314	+	560211	560501	291	885	1163	1187	1128	1172	1257	1283	1138	1411	1098	993	1205	148.482	173.275	174.635	185.397	187.252	203.187	186.264	166.346	194.116	182.294	163.684	162.602	165.464	182.242	169.526	191.945	1226.29	1124.13	1321.28	1008.04	1168.88	1157.55	0.12665	0.22729	0.54804	FALSE	1178.18	1163.61	1233.18	1149.05	1052.6
C2_04970W_A	ABP2	Ca22chr2A_C_albicans_SC5314	+	1036592	1038424	1833	500	603	609	253	214	213	553	562	520	282	298	327	13.3178	14.2628	14.2242	6.60154	5.42803	5.46602	12.7455	13.0418	11.3571	7.43276	7.79835	7.00513	13.9349	12.3815	7.41208	5.83186	528.557	555.149	486.934	569.512	606.047	593.888	-0.15957	0.10859	0.36397	FALSE	264.255	212.469	208.964	295.111	315.887
C1_09050W_A	HST1	Ca22chr1A_C_albicans_SC5314	+	1969726	1971693	1968	1153	1240	1159	874	892	764	1282	1378	1611	879	836	1089	28.6042	27.3179	25.2134	21.2409	21.0732	18.2609	27.5206	29.7843	32.7716	21.5788	20.3765	21.7287	27.0451	30.0255	21.228	20.1917	1225.33	1361.2	1508.56	1313.29	1246.27	1130.24	0.13653	0.21339	0.53083	FALSE	912.88	885.618	749.525	919.866	886.18
CR_05800C_A	-	Ca22chrRA_C_albicans_SC5314	-	1228646	1229050	405	1384	1773	1871	1234	1273	1105	1665	1475	1596	1178	1166	1345	166.842	189.803	197.784	145.729	146.138	128.34	173.682	154.917	157.763	140.525	138.1	130.406	184.81	162.121	136.344	140.069	1591.4	1457.02	1494.51	1576.41	1781.96	1824.57	-0.17807	0.055108	0.23372	FALSE	1288.89	1263.89	1084.06	1232.77	1235.99
C6_00240C_A	-	Ca22chr6A_C_albicans_SC5314	-	25917	26810	894	661	793	758	769	845	1156	986	740	758	900	790	1078	36.0985	38.4579	36.2999	41.1411	43.9451	60.8239	46.5945	35.2093	33.9437	48.6372	42.3876	47.3492	36.9521	38.5825	46.1246	48.6367	942.417	730.979	709.8	752.894	797.007	739.191	0.050618	0.68652	0.89324	FALSE	803.209	838.954	1134.1	941.843	837.419
C6_01490C_A	-	Ca22chr6A_C_albicans_SC5314	-	297609	298052	444	74	105	124	212	206	703	121	104	97	120	131	159	8.13718	10.2531	11.9567	22.837	21.5713	74.4778	11.5132	9.96352	8.74614	13.0575	14.1526	14.0619	10.1157	10.0743	13.7574	39.6287	115.652	102.732	90.8319	84.2877	105.531	120.923	-0.0080331	0.96147	0.99035	FALSE	221.431	204.526	689.681	125.579	138.863
C6_04470C_A	-	Ca22chr6A_C_albicans_SC5314	-	992873	995203	2331	1687	2036	2040	1750	1588	2461	2004	1738	1852	1827	1674	2364	35.3344	37.8691	37.4681	35.9073	31.6737	49.6619	36.3204	31.7154	31.8073	37.8669	34.4478	39.8232	36.8905	33.281	37.3793	39.081	1915.42	1716.81	1734.23	1921.53	2046.29	1989.38	-0.14301	0.084664	0.31203	FALSE	1827.85	1576.64	2414.37	1911.94	1774.48
CR_07770C_A	PTC6	Ca22chrRA_C_albicans_SC5314	-	1682501	1683802	1302	754	838	1045	1058	1089	1685	1041	811	886	918	930	1313	28.2739	27.9051	34.362	38.8653	38.8873	60.8756	33.7781	26.4955	27.2427	34.064	34.2626	39.5991	30.1803	29.1721	35.9752	46.2094	994.986	801.114	829.661	858.824	842.235	1019.07	-0.045	0.7138	0.9069	FALSE	1105.07	1081.21	1653.08	960.68	985.822
C7_00260C_A	-	Ca22chr7A_C_albicans_SC5314	-	35365	38295	2931	899	1210	1181	872	1046	1252	1077	1021	973	1118	1028	1313	14.9751	17.8986	17.2507	14.2294	16.5923	20.0929	15.5237	14.8174	13.29	18.4285	16.8239	17.5906	16.7081	14.5437	17.6143	16.9716	1029.39	1008.55	911.129	1023.98	1216.11	1151.7	-0.18571	0.072152	0.28173	FALSE	910.791	1038.52	1228.28	1169.98	1089.7
C4_01990W_A	-	Ca22chr4A_C_albicans_SC5314	+	387813	388049	237	252	380	348	373	418	367	348	327	407	373	312	372	51.9131	69.5161	62.8643	75.2744	82.001	72.8403	62.0334	58.6897	68.7501	76.0368	63.1473	61.6348	61.4312	63.1578	66.9396	76.7052	332.618	323.014	381.12	287.034	381.92	339.365	0.032947	0.807	0.94287	FALSE	389.593	415.009	360.047	390.342	330.727
C1_03350C_A	RLI1	Ca22chr1A_C_albicans_SC5314	-	697530	699398	1869	8272	8148	8098	7729	8017	3628	8157	10051	9796	7431	6973	8779	216.086	189.013	185.499	197.788	199.431	91.3087	184.381	228.751	209.83	192.088	178.961	184.445	196.866	207.654	185.165	162.843	7796.45	9928.48	9173.09	9422	8189.17	7897.06	0.068511	0.55152	0.82726	FALSE	8072.83	7959.64	3559.26	7776.48	7391.55
C4_03950C_A	-	Ca22chr4A_C_albicans_SC5314	-	844510	844815	306	174	268	182	131	140	149	277	299	347	58	86	104	27.7621	37.972	25.4638	20.4756	21.2715	22.9044	38.2431	41.5635	45.3979	9.15735	13.4811	13.3457	30.3993	41.7348	11.9947	21.5505	264.756	295.355	324.935	198.19	269.354	177.484	0.35348	0.023701	0.13084	FALSE	136.828	138.998	146.177	60.6965	91.1621
C5_02710W_A	TRR1	Ca22chr5A_C_albicans_SC5314	+	611323	612285	963	8959	10325	10360	10106	10820	7973	9492	10223	11039	9973	9784	11038	454.212	464.851	460.582	501.926	522.387	389.448	416.415	451.559	458.914	500.337	487.348	450.086	459.881	442.296	479.257	471.254	9072.44	10098.4	10337.1	10204.5	10377.2	10102.9	-0.053829	0.49162	0.78637	FALSE	10555.6	10742.6	7821.94	10436.7	10371.3
CR_00780C_A	GSY1	Ca22chrRA_C_albicans_SC5314	-	182254	184239	1986	7370	8903	10655	8879	8308	18386	14558	9308	7851	8461	8384	11295	181.181	194.36	229.693	213.832	194.495	435.474	309.683	199.361	158.261	205.829	202.498	223.325	201.745	222.435	210.551	281.267	13914.5	9194.53	7351.77	8394.6	8947.99	10390.6	0.098921	0.55119	0.82718	FALSE	9273.98	8248.56	18037.7	8854.37	8887.24
C3_03870C_A	SAP9	Ca22chr3A_C_albicans_SC5314	-	808654	810288	1635	1704	2097	2068	1681	2247	2506	2136	2039	2004	1655	1683	1887	50.8835	55.6072	54.1509	49.1742	63.8964	72.0971	55.1923	53.0472	49.069	48.9039	49.3759	45.3195	53.5472	52.4362	47.8664	61.7225	2041.59	2014.14	1876.57	1940.9	2107.6	2016.69	-0.030754	0.69897	0.90001	FALSE	1755.78	2230.92	2458.52	1731.94	1784.02
C3_05740C_A	SSN8	Ca22chr3A_C_albicans_SC5314	-	1286414	1287718	1305	758	847	823	742	683	659	1000	940	1038	664	628	800	28.3585	28.1399	26.9999	27.1945	24.3333	23.7536	32.3731	30.6394	31.843	24.5822	23.0833	24.0719	27.8328	31.6185	23.9125	25.0938	955.798	928.541	971.995	863.38	851.28	802.578	0.17336	0.037756	0.17941	FALSE	775.008	678.113	646.514	694.871	665.695
C1_06290C_A	-	Ca22chr1A_C_albicans_SC5314	-	1324455	1324766	312	2	0	0	0	0	0	0	1	2	0	0	0	0.312968	0	0	0	0	0	0	0.136335	0.256627	0	0	0	0.104323	0.130988	0	0	0	0.98781	1.87282	2.27805	0	0	0.0080409	0.88354	0.96699	FALSE	0	0	0	0	0
C5_05470W_A	EST1	Ca22chr5A_C_albicans_SC5314	+	1176356	1178194	1839	3749	4301	3927	4252	4273	2813	4785	5264	5209	3714	3987	4417	99.5311	101.4	91.4224	110.586	108.029	71.9519	109.925	121.758	113.397	97.5716	103.995	94.3141	97.4511	115.026	98.627	96.8556	4573.5	5199.83	4877.77	4270.2	4322.73	3829.56	0.22352	0.012835	0.08514	FALSE	4441.15	4242.43	2759.7	3886.67	4226.32
C2_10240W_A	GPD1	Ca22chr2A_C_albicans_SC5314	+	2107703	2108914	1212	2105	1982	2487	3147	3415	3250	3289	2947	2867	2225	2336	2735	84.7958	70.9008	87.8509	124.188	131.002	126.135	114.645	103.428	94.7006	88.6933	92.4526	88.6106	81.1825	104.258	89.9188	127.109	3143.62	2911.08	2684.69	2397.64	1992.02	2425.29	0.32523	0.0028857	0.027315	TRUE	3287	3390.57	3188.42	2328.44	2476.22
C1_04440W_A	-	Ca22chr1A_C_albicans_SC5314	+	916801	917169	369	0	0	0	0	0	0	0	0	0	0	0	0	0	0	0	0	0	0	0	0	0	0	0	0	0	0	0	0	0	0	0	0	0	0	NA	NA	NA	NA	0	0	0	0	0
C1_00530C_A	-	Ca22chr1A_C_albicans_SC5314	-	82117	84558	2442	970	1142	1198	993	975	1312	1195	1028	1135	1090	1001	1346	19.3933	20.2754	21.0031	19.4487	18.5631	25.2722	20.6737	17.9065	18.6071	21.5647	19.6624	21.6436	20.224	19.0624	20.9569	21.0946	1142.18	1015.47	1062.83	1104.85	1147.77	1168.27	-0.082347	0.34272	0.67006	FALSE	1037.17	968.024	1287.14	1140.68	1061.08
C2_10750C_A	AKL1	Ca22chr2A_C_albicans_SC5314	-	2208732	2210936	2205	2370	3045	2939	2292	2412	3117	2817	2368	2701	2445	2306	3872	52.4765	59.8727	57.0643	49.7156	50.8581	66.494	53.9726	45.681	49.0392	53.5715	50.1649	68.9537	56.4711	49.5643	57.5634	55.6892	2692.48	2339.13	2529.25	2699.49	3060.39	2866.07	-0.17793	0.053506	0.22906	FALSE	2393.96	2394.74	3057.94	2558.67	2444.42
C4_03960W_A	-	Ca22chr4A_C_albicans_SC5314	+	845566	845781	216	671	806	736	734	653	981	1263	937	930	528	660	571	151.668	161.782	145.881	162.528	140.556	213.634	247.027	184.522	172.368	118.098	146.568	103.804	153.11	201.306	122.823	172.239	1207.17	925.578	870.863	764.285	810.073	717.737	0.33277	0.012032	0.081177	FALSE	766.652	648.328	962.414	552.548	699.616
C1_08090C_A	FUN12	Ca22chr1A_C_albicans_SC5314	-	1763704	1766757	3054	13848	14057	13760	15414	15906	10031	13816	17148	18581	15326	14776	18047	221.382	199.56	192.896	241.398	242.149	154.5	191.121	238.84	243.572	242.451	232.079	232.042	204.613	224.511	235.524	212.682	13205.3	16939	17399.5	15773.2	14128	13418.6	0.11832	0.32844	0.65482	FALSE	16099.7	15792.2	9840.95	16038.5	15662.9
C4_06690C_A	-	Ca22chr4A_C_albicans_SC5314	-	1494219	1494736	450	2733	3167	3309	2944	2922	2837	3328	2834	3023	2779	2775	3200	296.519	305.13	314.817	312.905	301.897	296.552	312.439	267.886	268.939	298.359	295.801	279.234	305.489	283.088	291.131	303.785	3180.9	2799.45	2830.77	3112.95	3183	3226.89	-0.10638	0.1975	0.50988	FALSE	3074.96	2901.09	2783.25	2908.2	2941.57
C5_00090C_A	-	Ca22chr5A_C_albicans_SC5314	-	11157	11819	663	1607	1890	1949	1509	1350	1535	1787	1750	1927	1432	1551	1649	118.339	123.594	125.855	108.859	94.6698	108.905	113.869	112.276	116.358	104.35	112.214	97.6648	122.596	114.168	104.743	104.145	1708.01	1728.67	1804.47	1830.41	1899.55	1900.64	-0.099658	0.16288	0.46105	FALSE	1576.13	1340.34	1505.92	1498.58	1644.1
CR_01260W_A	-	Ca22chrRA_C_albicans_SC5314	+	300879	303074	2196	1491	1397	1573	1443	1403	1121	1782	1827	1711	1352	1421	1741	33.149	27.5813	30.6669	31.4283	29.7041	24.012	34.2823	35.389	31.1921	29.7446	31.0392	31.1313	30.4657	33.6212	30.6384	28.3815	1703.23	1804.73	1602.2	1698.28	1404.06	1533.97	0.12945	0.20336	0.51867	FALSE	1507.19	1392.96	1099.76	1414.86	1506.29
C6_02400W_A	-	Ca22chr6A_C_albicans_SC5314	+	498068	498158	91	29	39	38	27	57	20	40	53	74	34	27	39	15.559	18.5812	17.8779	14.1909	29.1222	10.3382	18.5701	24.7741	32.555	18.051	14.2322	16.8288	17.3393	25.2997	16.3707	17.8838	38.2319	52.3539	69.2945	33.0317	39.1971	37.0571	0.30321	0.10312	0.35393	FALSE	28.2011	56.5922	19.6211	35.5807	28.6206
C6_04580W_A	HXK1	Ca22chr6A_C_albicans_SC5314	+	1019276	1020757	1482	2017	2593	2618	1815	1703	2347	2313	2315	2432	2017	2051	2673	66.4481	75.8585	75.6301	58.5754	53.4266	74.4936	65.936	66.4455	65.6966	65.7538	66.3844	70.8242	72.6456	66.026	67.6542	62.1652	2210.76	2286.78	2277.35	2297.41	2606.1	2553.04	-0.13171	0.10795	0.36261	FALSE	1895.74	1690.82	2302.53	2110.77	2174.11
C1_03260W_A	-	Ca22chr1A_C_albicans_SC5314	+	681644	683680	2037	775	864	1016	784	844	736	1068	998	1013	919	778	1082	18.5753	18.3896	21.3538	18.4082	19.2638	16.9958	22.1501	20.8402	19.9088	21.7966	18.3205	20.8577	19.4396	20.9664	20.3249	18.2226	1020.79	985.834	948.585	882.743	868.366	990.789	0.10026	0.2861	0.60849	FALSE	818.876	837.962	722.055	961.726	824.699
C1_13710C_A	DAD1	Ca22chr1A_C_albicans_SC5314	-	3013321	3013620	300	276	349	331	276	323	378	429	306	421	303	342	315	44.9172	50.4376	47.2367	44.0022	50.0579	59.2686	60.4131	43.3873	56.1809	48.7961	54.6832	41.2307	47.5305	53.3271	48.2366	51.1096	410.038	302.27	394.229	314.37	350.764	322.787	0.13784	0.31252	0.63952	FALSE	288.278	320.689	370.838	317.087	362.528
C4_02830C_A	HCA4	Ca22chr4A_C_albicans_SC5314	-	588794	591091	2298	3800	3307	3288	3868	4079	1511	2348	4432	4924	3741	3383	3965	80.7344	62.3928	61.2569	80.5051	82.5268	30.9292	43.1661	82.0375	85.7819	78.6504	70.6156	67.7523	68.128	70.3285	72.3395	64.6537	2244.21	4377.97	4610.89	4328.29	3323.71	3206.41	0.032723	0.85278	0.95569	FALSE	4040.07	4049.82	1482.37	3914.93	3586.06
C5_00060C_A	-	Ca22chr5A_C_albicans_SC5314	-	7209	8807	1599	2373	2815	2756	1993	2173	1948	2585	2471	3265	2326	2184	2608	72.456	76.3273	73.7911	59.6137	63.1833	57.3053	68.2979	65.7335	81.7452	70.2788	65.5168	64.0457	74.1915	71.9255	66.6138	60.0341	2470.74	2440.88	3057.38	2702.9	2829.22	2687.61	-0.040545	0.70684	0.90365	FALSE	2081.66	2157.45	1911.09	2434.14	2315.09
C2_09400C_A	ERG24	Ca22chr2A_C_albicans_SC5314	-	1913246	1914592	1347	2969	3393	3619	2124	2126	2037	2877	2788	2666	2571	2614	3704	107.614	109.211	115.026	75.4178	73.3815	71.1341	90.2334	88.0416	79.2356	92.2142	93.0865	107.978	110.617	85.8368	97.7595	73.3111	2749.83	2754.01	2496.47	3381.76	3410.15	3529.2	-0.35153	4.5039e-06	0.00013947	TRUE	2218.49	2110.79	1998.41	2690.53	2770.9
C3_01260C_A	-	Ca22chr3A_C_albicans_SC5314	-	269315	271492	2178	554	569	556	486	513	604	639	655	579	476	467	621	12.4187	11.3267	10.9292	10.6725	10.9509	13.0447	12.3948	12.7922	10.6426	10.5587	10.2851	11.196	11.5582	11.9432	10.68	11.556	610.755	647.015	542.182	631.019	571.875	542.204	0.040743	0.71754	0.90848	FALSE	507.62	509.33	592.556	498.13	495.031
C4_01970W_A	-	Ca22chr4A_C_albicans_SC5314	+	385301	386614	1314	413	535	523	473	487	980	619	398	382	473	512	636	15.3454	17.6526	17.0404	17.2168	17.2316	35.082	19.9017	12.884	11.6385	17.3912	18.6906	19.0061	16.6795	14.8081	18.3626	23.1768	591.639	393.148	357.709	470.417	537.703	510.022	-0.13518	0.39727	0.71271	FALSE	494.042	483.516	961.433	494.991	542.732
C2_05770W_A	-	Ca22chr2A_C_albicans_SC5314	+	1178196	1179634	1329	451	572	501	249	272	530	456	499	429	265	293	279	16.5682	18.6604	16.1393	8.9611	9.51557	18.7588	14.4956	15.9712	12.9229	9.6335	10.5753	8.24347	17.1227	14.4632	9.48408	12.4118	435.844	492.917	401.721	513.699	574.89	488.568	-0.21724	0.0704	0.27682	FALSE	260.077	270.054	519.958	277.32	310.587
C2_10430C_A	FGR29	Ca22chr2A_C_albicans_SC5314	-	2156597	2158927	2331	724	813	824	497	619	651	724	864	924	584	540	633	15.1643	15.1216	15.1342	10.1977	12.3464	13.1369	13.1217	15.7665	15.8693	12.1041	11.1122	10.6633	15.14	14.9192	11.2932	11.8936	691.998	853.468	865.245	824.653	817.108	803.554	-0.018471	0.86831	0.96221	FALSE	519.109	614.571	638.666	611.151	572.413
C6_04250W_A	-	Ca22chr6A_C_albicans_SC5314	+	936924	937175	252	9261	10791	10924	10816	11632	11980	14661	12998	13248	9225	9677	11207	1794.25	1856.57	1855.9	2052.83	2146.08	2236.2	2457.87	2194.01	2104.64	1768.6	1842	1746.3	1835.57	2252.17	1785.63	2145.03	14013	12839.6	12405.6	10548.5	10845.5	10652.9	0.28041	0.00019605	0.0034012	TRUE	11297.2	11548.8	11753	9653.89	10257.9
C3_05000W_A	RDI1	Ca22chr3A_C_albicans_SC5314	+	1075012	1075623	612	8399	10450	10135	7010	6821	6900	8061	7706	8658	8219	8059	9649	670.041	740.312	708.999	547.84	518.188	530.337	556.458	535.6	566.362	648.83	631.653	619.102	706.451	552.806	633.195	532.122	7704.69	7612.06	8107.45	9566.66	10502.8	9883.51	-0.34089	2.5689e-06	8.5382e-05	TRUE	7321.84	6772.2	6769.27	8601.12	8542.73
C3_06510C_A	HST6	Ca22chr3A_C_albicans_SC5314	-	1486242	1490213	3972	15	31	12	21	39	44	27	20	28	37	35	57	0.184377	0.338378	0.129344	0.25287	0.456506	0.521072	0.287177	0.214182	0.282213	0.450045	0.422676	0.563504	0.217366	0.261191	0.478741	0.410149	25.8066	19.7562	26.2195	17.0853	31.1566	11.7022	0.095866	0.59561	0.85202	FALSE	21.9342	38.721	43.1664	38.7202	37.1008
C1_09970C_A	PDC2	Ca22chr1A_C_albicans_SC5314	-	2175531	2178041	2511	1039	1189	1188	1251	1378	941	1468	1375	1539	1179	1020	1419	20.202	20.5298	20.2555	23.8285	25.5149	17.6278	24.6987	23.2926	24.5369	22.6846	19.4851	22.1905	20.3291	24.1761	21.4534	22.3237	1403.11	1358.24	1441.14	1183.45	1195.01	1158.52	0.23845	0.0015192	0.01701	TRUE	1306.65	1368.14	923.172	1233.81	1081.22
C4_01180W_A	-	Ca22chr4A_C_albicans_SC5314	+	240271	240573	303	9	20	13	17	24	9	16	14	25	19	8	23	1.45019	2.86179	1.83685	2.68345	3.68264	1.39719	2.23086	1.96539	3.30312	3.02952	1.26647	2.98069	2.04961	2.49979	2.42556	2.58776	15.2928	13.8293	23.4103	10.2512	20.1011	12.6774	0.097388	0.58361	0.84686	FALSE	17.7562	23.8283	8.82948	19.8833	8.48019
C1_10690W_A	-	Ca22chr1A_C_albicans_SC5314	+	2373907	2374881	975	1281	1566	1544	1515	1523	1374	1539	1600	1759	1420	1326	1688	64.146	69.6365	67.7978	74.3182	72.625	66.2882	66.6851	69.8036	72.2252	70.3634	65.2361	67.9828	67.1935	69.5713	67.8608	71.0771	1470.97	1580.5	1647.15	1459.09	1573.91	1505.69	0.04706	0.57813	0.84413	FALSE	1582.4	1512.1	1347.97	1486.02	1405.59
C3_03910W_A	HTA1	Ca22chr3A_C_albicans_SC5314	+	818804	819202	399	6902	8580	8862	8194	9025	9201	8878	9819	12596	7205	8089	7417	844.553	932.319	950.894	982.223	1051.64	1084.72	940.02	1046.78	1263.83	872.418	972.458	729.939	909.255	1083.54	858.271	1039.53	8485.58	9699.3	11795	7861.54	8623.36	8642.1	0.22359	0.068273	0.27116	FALSE	8558.51	8960.43	9026.67	7539.97	8574.53
C4_03540C_A	ECM38	Ca22chr4A_C_albicans_SC5314	-	752869	754629	1761	312	345	394	492	563	1155	480	357	282	430	464	544	8.65008	8.49395	9.57878	13.3627	14.8642	30.8515	11.5153	8.62326	6.41088	11.797	12.6388	12.1303	8.9076	8.84983	12.1887	19.6928	458.783	352.648	264.068	355.375	346.743	384.223	-0.011166	0.94487	0.98433	FALSE	513.887	558.972	1133.12	449.992	491.851
C1_13430C_A	-	Ca22chr1A_C_albicans_SC5314	-	2931984	2933711	1728	180	145	254	279	330	962	354	228	189	261	323	467	5.08573	3.6381	6.29308	7.72231	8.87894	26.187	8.65475	5.61247	4.3787	7.29727	8.96618	10.6122	5.00564	6.21531	8.95854	14.2627	338.353	225.221	176.982	205.024	145.733	247.697	0.18852	0.30092	0.62541	FALSE	291.411	327.639	943.774	273.134	342.388
C7_01150W_A	-	Ca22chr7A_C_albicans_SC5314	+	244441	245340	900	203	196	234	271	298	469	208	148	220	280	279	365	11.0123	9.44199	11.1313	14.4017	15.3945	24.5123	9.76373	6.99491	9.78606	15.0307	14.87	15.9251	10.5285	8.84823	15.2752	18.1028	198.806	146.196	206.011	231.222	196.99	228.194	-0.19925	0.18854	0.50058	FALSE	283.056	295.868	460.114	293.018	295.747
CR_03860C_A	-	Ca22chrRA_C_albicans_SC5314	-	862757	864421	1665	1319	1676	1707	1504	1470	1532	1762	1526	1659	1546	1527	1990	38.6772	43.6425	43.8927	43.2037	41.0482	43.2811	44.7081	38.9855	39.8896	44.8599	43.992	46.9321	42.0708	41.1944	45.2613	42.511	1684.12	1507.4	1553.51	1502.37	1684.47	1664.64	-0.030381	0.73777	0.91497	FALSE	1570.91	1459.48	1502.97	1617.88	1618.66
C1_13940W_A	SIM1	Ca22chr1A_C_albicans_SC5314	+	3074020	3075138	1119	2787	2819	2938	5360	7659	5005	3379	3698	3967	3435	3592	3592	121.6	109.223	112.407	229.098	318.224	210.392	127.571	140.572	141.925	148.306	153.977	126.048	114.41	136.69	142.777	252.571	3229.64	3652.92	3714.75	3174.46	2833.24	2865.1	0.23932	0.010489	0.073433	FALSE	5598.44	7604.2	4910.17	3594.7	3807.61
C3_03340C_A	-	Ca22chr3A_C_albicans_SC5314	-	702202	702486	285	1710	1903	2149	1747	1872	1846	2429	2029	2032	1494	1396	1657	292.938	289.497	322.823	293.18	305.388	304.678	360.062	302.831	285.434	253.261	234.958	228.301	301.753	316.109	238.84	301.082	2321.63	2004.27	1902.79	1947.73	1912.62	2095.68	0.059237	0.56174	0.83311	FALSE	1824.72	1858.61	1811.03	1563.46	1479.79
C6_02120W_A	CHC1	Ca22chr6A_C_albicans_SC5314	+	437978	442957	4980	11520	12541	13512	11375	11933	11708	13833	12665	14386	10718	10206	12825	112.94	109.182	116.162	109.247	111.407	110.588	117.35	108.178	115.648	103.98	98.3049	101.125	112.761	113.725	101.137	110.414	13221.6	12510.6	13471.2	13121.5	12604.4	13176.7	0.010789	0.86965	0.96221	FALSE	11881	11847.6	11486.2	11216.3	10818.6
C1_05710C_A	UGA4	Ca22chr1A_C_albicans_SC5314	-	1192511	1194184	1674	87	129	106	180	222	354	162	207	176	111	107	147	2.5374	3.34106	2.71096	5.14285	6.16579	9.94723	4.08841	5.2599	4.20906	3.20355	3.06604	3.4482	2.86314	4.51912	3.23926	7.08529	154.839	204.477	164.808	99.095	129.652	103.37	0.49988	0.0016998	0.018318	TRUE	188.007	220.412	347.293	116.161	113.423
C5_03800W_A	-	Ca22chr5A_C_albicans_SC5314	+	838556	839140	468	1045	1039	1321	1674	1602	1913	1599	1361	1425	1321	1467	1567	109.017	96.2542	120.845	171.079	159.15	192.275	144.344	123.701	121.898	136.37	150.36	131.478	108.706	129.981	139.403	174.168	1528.32	1344.41	1334.39	1190.28	1044.25	1288.22	0.23148	0.035906	0.17389	FALSE	1748.47	1590.54	1876.76	1382.42	1555.06
C2_00900W_A	-	Ca22chr2A_C_albicans_SC5314	+	152002	152691	690	5	0	0	0	1	3	0	1	0	0	3	2	0.35379	0	0	0	0.0673817	0.204516	0	0.0616472	0	0	0.208555	0.113818	0.11793	0.0205491	0.107458	0.0906324	0	0.98781	0	5.69512	0	0	-0.033643	0.47963	0.77521	FALSE	0	0.992846	2.94316	0	3.18007
C7_01550W_A	BEM2	Ca22chr7A_C_albicans_SC5314	+	329715	336473	6759	6388	7409	7293	4871	5162	4088	6350	7591	7920	5247	5090	5920	46.1432	47.5255	46.1952	34.4685	35.508	28.45	39.6905	47.7726	46.9105	37.5052	36.123	34.393	46.6213	44.7912	36.0071	32.8089	6069.32	7498.46	7416.38	7276.08	7446.44	7112.03	-0.052758	0.60239	0.85376	FALSE	5087.69	5125.07	4010.55	5490.94	5395.52
C2_01940C_A	-	Ca22chr2A_C_albicans_SC5314	-	364136	364561	426	2	0	4	0	1	0	0	0	0	0	0	0	0.229216	0	0.401998	0	0.109139	0	0	0	0	0	0	0	0.210405	0	0	0.0363798	0	0	0	2.27805	0	3.90075	-0.055998	0.27278	0.59499	FALSE	0	0.992846	0	0	0
C5_01260W_A	-	Ca22chr5A_C_albicans_SC5314	+	283848	286220	2373	55	79	114	37	60	227	70	81	128	45	52	87	1.13159	1.44338	2.05674	0.745746	1.17556	4.49969	1.24622	1.45194	2.15943	0.916174	1.05113	1.43964	1.5439	1.6192	1.13565	2.14033	66.9059	80.0126	119.861	62.6463	79.3992	111.171	0.041044	0.82503	0.94881	FALSE	38.646	59.5707	222.699	47.0921	55.1212
C6_02880W_A	-	Ca22chr6A_C_albicans_SC5314	+	596395	597093	699	3681	4039	4077	4599	4636	3578	4378	4512	5091	4360	4450	5109	257.107	250.522	249.71	314.683	308.36	240.778	264.602	274.571	291.577	301.351	305.374	287.005	252.447	276.917	297.91	287.94	4184.49	4457	4767.27	4192.74	4059.41	3975.83	0.12672	0.11373	0.3727	FALSE	4803.59	4602.83	3510.21	4562.71	4717.11
C2_00610C_A	ATP18	Ca22chr2A_C_albicans_SC5314	-	97951	98402	195	2823	3856	3951	2993	3512	3228	3732	4116	5191	3114	3582	3221	706.808	857.339	867.452	734.106	837.358	778.669	808.541	897.849	1065.72	771.52	881.13	648.615	810.533	924.037	767.088	783.378	3567.04	4065.83	4860.91	3215.46	3875.49	3852.96	0.16517	0.19678	0.50907	FALSE	3126.14	3486.87	3166.84	3258.78	3797.01
C6_03810W_A	-	Ca22chr6A_C_albicans_SC5314	+	826674	828011	1338	361	412	498	448	482	414	540	497	514	407	418	576	13.1727	13.3503	15.9348	16.0143	16.7487	14.5545	17.0503	15.8002	15.3792	14.6961	14.9854	16.9043	14.1526	16.0766	15.5286	15.7725	516.131	490.941	481.316	411.187	414.082	485.643	0.16441	0.13761	0.42064	FALSE	467.929	478.552	406.156	425.922	443.09
C1_14290C_A	MDG1	Ca22chr1A_C_albicans_SC5314	-	3147891	3150121	1983	15000	16565	16890	13958	14444	15009	15869	15652	15427	12820	13469	16897	369.312	362.175	364.653	336.657	338.654	356.027	338.082	335.745	311.449	312.341	325.808	334.594	365.38	328.425	324.247	343.779	15167.6	15461.2	14446	17085.3	16648.7	16470.9	-0.15101	0.015987	0.099173	FALSE	14578.9	14340.7	14724.6	13416	14277.5
C4_04320W_A	FRE10	Ca22chr4A_C_albicans_SC5314	+	923039	925159	2121	1494	1101	1313	1351	1570	640	1404	1971	2076	1019	996	1000	34.3902	22.5059	26.5031	30.465	34.4152	14.1936	27.9654	39.5283	39.1845	23.2112	22.5251	18.5136	27.7998	35.5594	21.4166	26.3579	1341.94	1946.97	1943.99	1701.7	1106.56	1280.42	0.27036	0.091367	0.3269	FALSE	1411.1	1558.77	627.874	1066.38	1055.78
C3_03390C_A	YAH1	Ca22chr3A_C_albicans_SC5314	-	716811	717320	510	986	1082	1107	1157	1309	932	1078	1249	1177	1142	1012	1299	94.3912	91.9829	92.9289	108.505	119.333	85.9607	89.2984	104.173	92.3919	108.183	95.183	100.016	93.101	95.2877	101.127	104.6	1030.35	1233.77	1102.16	1123.08	1087.47	1079.53	0.030637	0.75284	0.92118	FALSE	1208.47	1299.63	914.342	1195.09	1072.74
CR_04890W_A	LYS5	Ca22chrRA_C_albicans_SC5314	+	1058318	1059307	990	369	450	454	293	324	364	365	455	442	358	307	325	18.1977	19.7073	19.6333	14.1553	15.216	17.295	15.5759	19.5496	17.8737	17.4707	14.8748	12.8908	19.1794	17.6664	15.0788	15.5554	348.866	449.453	413.894	420.3	452.274	442.735	-0.10417	0.39314	0.70933	FALSE	306.034	321.682	357.104	374.644	325.427
C3_06160C_A	-	Ca22chr3A_C_albicans_SC5314	-	1402376	1403161	786	51	30	42	94	64	43	12	65	84	66	47	49	3.16791	1.65481	2.2877	5.71995	3.78572	2.57336	0.644991	3.51766	4.27843	4.05681	2.8683	2.44796	2.37014	2.81369	3.12436	4.02634	11.4696	64.2076	78.6586	58.0902	30.1516	40.9578	0.068354	0.67903	0.89109	FALSE	98.1816	63.5421	42.1853	69.0685	49.8211
C6_02750C_A	LYS14	Ca22chr6A_C_albicans_SC5314	-	567103	568881	1779	279	352	407	281	357	316	321	357	459	308	298	320	7.6569	8.57861	9.79471	7.5547	9.33004	8.35536	7.62297	8.53601	10.3291	8.36446	8.03506	7.06326	8.67674	8.82937	7.82093	8.41337	306.811	352.648	429.813	317.787	353.779	396.901	0.022133	0.87795	0.96494	FALSE	293.5	354.446	310.013	322.32	315.887
C3_05130C_A	THI4	Ca22chr3A_C_albicans_SC5314	-	1099836	1100900	1065	42	36	59	85	96	209	55	42	71	85	100	115	1.92542	1.46556	2.37179	3.8173	4.19095	9.23105	2.18177	1.6775	2.66892	3.85596	4.50401	4.24013	1.92092	2.17606	4.20003	5.74643	52.5689	41.488	66.4852	47.839	36.1819	57.536	0.10354	0.57658	0.84324	FALSE	88.7812	95.3132	205.04	88.9518	106.002
C5_01940W_A	-	Ca22chr5A_C_albicans_SC5314	+	434181	435950	1770	1540	1982	1881	1991	2228	1953	1904	2149	1973	2038	2038	2467	42.4788	48.549	45.4976	53.8003	58.5239	51.9019	45.4453	51.6447	44.6253	55.6281	55.2306	54.7302	45.5085	47.2384	55.1963	54.742	1819.84	2122.8	1847.54	1754.1	1992.02	1834.33	0.04887	0.62217	0.86615	FALSE	2079.57	2212.06	1916	2132.75	2160.33
CR_00130C_A	-	Ca22chrRA_C_albicans_SC5314	-	33075	34247	1173	2040	2657	2692	2041	2094	2718	3322	2761	2885	1729	1649	2131	84.9097	98.2072	98.254	83.2208	82.9984	108.995	119.646	100.122	98.4635	71.2132	67.4328	71.3373	93.7903	106.077	69.9944	91.738	3175.16	2727.34	2701.55	2323.61	2670.43	2625.2	0.16082	0.11665	0.37912	FALSE	2131.79	2079.02	2666.5	1809.38	1747.98
C3_04600C_A	-	Ca22chr3A_C_albicans_SC5314	-	975446	975751	306	50	147	120	36	51	27	112	172	146	42	77	35	7.97762	20.8279	16.7893	5.62688	7.7489	4.15046	15.4629	23.9095	19.1011	6.63119	12.0703	4.49136	15.1983	19.4912	7.73095	5.84208	107.049	169.903	136.716	56.9512	147.743	117.022	0.18662	0.31834	0.64647	FALSE	37.6015	50.6351	26.4884	43.9527	81.6218
C3_05460W_A	-	Ca22chr3A_C_albicans_SC5314	+	1226660	1228948	2289	994	975	961	1117	1151	774	897	1032	1148	1140	1130	1420	21.2014	18.4675	17.9743	23.3396	23.3787	15.9056	16.5555	19.1777	20.0781	24.0615	23.68	24.3598	19.2144	18.6038	24.0338	20.8746	857.351	1019.42	1075	1132.19	979.927	937.154	-0.040834	0.7342	0.914	FALSE	1166.69	1142.77	759.336	1193	1197.83
C3_04860W_A	SFP1	Ca22chr3A_C_albicans_SC5314	+	1041331	1042668	1338	1291	1591	1460	1760	1975	2082	1572	1570	1582	1472	1620	2139	47.108	51.5542	46.7165	62.9134	68.6281	73.1946	49.6354	49.9121	47.3345	53.1514	58.0775	62.7749	48.4596	48.9607	58.0013	68.2454	1502.52	1550.86	1481.4	1470.48	1599.04	1423.77	0.012452	0.88104	0.96579	FALSE	1838.29	1960.87	2042.55	1540.44	1717.24
C1_07400C_A	-	Ca22chr1A_C_albicans_SC5314	-	1602167	1603606	1440	842	969	1066	779	821	726	1161	1170	1195	778	676	865	28.5479	29.175	31.6933	25.8739	26.5077	23.7153	34.0616	34.561	33.2226	26.1024	22.5182	23.5876	29.8054	33.9484	24.0694	25.3656	1109.68	1155.74	1119.01	959.058	973.897	1039.55	0.17731	0.029798	0.15331	FALSE	813.654	815.126	712.245	814.171	716.576
C1_11300C_A	-	Ca22chr1A_C_albicans_SC5314	-	2479082	2480827	1746	647	830	855	826	894	957	880	764	837	756	723	1026	18.0919	20.6103	20.965	22.6268	23.8059	25.7823	21.2928	18.6128	19.1915	20.919	19.8629	23.0746	19.8891	19.699	21.2855	24.0717	841.103	754.687	783.777	736.948	834.194	833.784	-0.014846	0.88069	0.96579	FALSE	862.745	887.604	938.868	791.148	766.397
CR_04610C_A	-	Ca22chrRA_C_albicans_SC5314	-	1008189	1009691	1503	31	47	44	57	61	51	19	90	86	23	36	44	1.007	1.35578	1.25333	1.81386	1.88696	1.59612	0.53406	2.5471	2.29069	0.73932	1.14893	1.14954	1.20537	1.79062	1.0126	1.76564	18.1602	88.9029	80.5314	35.3097	47.2375	42.9082	0.18606	0.28777	0.61044	FALSE	59.5357	60.5636	50.0337	24.0693	38.1609
CR_06610W_A	STE2	Ca22chrRA_C_albicans_SC5314	+	1418649	1420058	1410	35	34	25	38	45	43	43	31	37	24	56	60	1.21192	1.04547	0.759092	1.289	1.48383	1.43451	1.28838	0.935202	1.05053	0.822348	1.9051	1.67095	1.00549	1.09137	1.46613	1.40245	41.0993	30.6221	34.6472	39.8658	34.1718	24.3797	0.06295	0.73611	0.91422	FALSE	39.6904	44.678	42.1853	25.1158	59.3613
CR_04510W_A	HXK2	Ca22chrRA_C_albicans_SC5314	+	995376	996830	1455	72551	82298	100861	49667	39922	74472	109098	56670	50308	63198	65426	90390	2434.48	2452.32	2967.79	1632.65	1275.68	2407.6	3167.73	1656.73	1384.21	2098.47	2156.93	2439.43	2618.19	2069.56	2231.61	1771.97	104276	55979.2	47109	82637.3	82713.9	98358.3	-0.22687	0.20254	0.51719	FALSE	51876.4	39636.4	73061	66136.2	69353.1
C2_08850C_A	-	Ca22chr2A_C_albicans_SC5314	-	1795173	1796258	1086	1437	1616	1668	1184	1131	1750	2107	1546	1595	974	1010	1291	64.6029	64.5151	65.7566	52.1445	48.4199	75.7988	81.9652	60.5539	58.7974	43.3304	44.6108	46.6796	64.9582	67.1055	44.8736	58.7878	2013.87	1527.15	1493.58	1636.78	1624.17	1626.61	0.03747	0.76165	0.92486	FALSE	1236.67	1122.91	1716.84	1019.28	1070.62
C6_04520W_A	ILS1	Ca22chr6A_C_albicans_SC5314	+	1005227	1008493	3267	15961	17292	16520	16129	17411	14502	16576	18786	20263	14104	14091	16912	238.526	229.481	216.488	236.127	247.78	208.801	214.351	244.595	248.303	208.572	206.891	203.272	228.165	235.75	206.245	230.903	15843.3	18557	18974.5	18179.9	17379.4	16110.1	0.043374	0.65962	0.88153	FALSE	16846.5	17286.4	14227.2	14759.7	14936.8
C2_03300W_A	HEM2	Ca22chr2A_C_albicans_SC5314	+	680927	681952	1026	3002	3630	3606	3560	3624	3819	3755	3522	3829	3342	3095	3956	142.853	153.394	150.471	165.955	164.222	175.088	154.617	146.017	149.405	157.37	144.698	151.405	148.906	150.013	151.158	168.422	3589.02	3479.07	3585.52	3419.35	3648.34	3516.52	0.0090001	0.89189	0.97058	FALSE	3718.37	3598.07	3746.64	3497.38	3280.77
C1_13030C_A	-	Ca22chr1A_C_albicans_SC5314	-	2836350	2838695	2346	6806	7486	7678	8696	9148	7516	8210	8383	9016	7941	7659	9116	141.641	138.348	140.118	177.288	181.296	150.7	147.846	151.997	153.856	163.535	156.6	152.583	140.035	151.233	157.573	169.761	7847.1	8280.81	8442.69	7752.19	7523.83	7487.48	0.10682	0.10157	0.35049	FALSE	9082.84	9082.55	7373.6	8310.19	8118.72
C2_10350C_A	ACS1	Ca22chr2A_C_albicans_SC5314	-	2132111	2134138	2028	16269	16068	22638	19989	22807	48759	21304	15691	15177	16777	19752	25463	391.668	343.514	477.907	471.422	522.867	1130.94	443.801	329.113	299.603	399.678	467.188	493.029	404.363	357.506	453.298	708.411	20362.3	15499.7	14211.9	18530.8	16149.2	22076.3	-0.14775	0.30683	0.6326	FALSE	20878.2	22643.8	47835.2	17557	20937.6
CR_08530C_A	tL(CAA)4	Ca22chrRA_C_albicans_SC5314	-	1841759	1841873	83	23	33	38	25	17	25	36	54	39	18	17	17	13.5293	17.238	19.601	14.4062	9.52274	14.1682	18.324	27.6744	18.8111	10.4775	9.82471	8.0427	16.7894	21.6032	9.4483	12.6991	34.4087	53.3417	36.5201	26.1975	33.1668	37.0571	0.19224	0.30318	0.62814	FALSE	26.1121	16.8784	24.5263	18.8369	18.0204
CR_04060C_A	DAP1	Ca22chrRA_C_albicans_SC5314	-	913389	913856	468	873	1121	1205	614	576	1084	1282	730	585	1119	1078	1867	91.0738	103.851	110.234	62.7494	57.2226	108.953	115.728	66.3498	50.0423	115.517	110.49	156.65	101.719	77.3733	127.552	76.3082	1225.33	721.101	547.801	994.367	1126.66	1175.1	-0.2627	0.14035	0.42469	FALSE	641.314	571.879	1063.46	1171.02	1142.71
C5_00520W_A	-	Ca22chr5A_C_albicans_SC5314	+	105031	105504	474	8	5	5	5	3	5	0	3	6	14	17	5	0.824018	0.457343	0.451611	0.50452	0.294262	0.496188	0	0.269219	0.506758	1.42696	1.72036	0.414212	0.577657	0.258659	1.18718	0.431657	0	2.96343	5.61847	9.11219	5.02527	4.87593	-0.1215	0.30105	0.62541	FALSE	5.22243	2.97854	4.90527	14.6509	18.0204
C4_02680C_A	-	Ca22chr4A_C_albicans_SC5314	-	553127	553465	339	132	161	100	167	133	132	184	173	185	121	80	145	19.0107	20.5909	12.6291	23.5615	18.2408	18.3159	22.9305	21.7075	21.8474	17.2444	11.3198	16.7957	17.4103	22.1618	15.12	20.0394	175.867	170.891	173.236	150.351	161.814	97.5186	0.25305	0.12714	0.39984	FALSE	174.429	132.048	129.499	126.626	84.8019
C1_05080W_A	GPT1	Ca22chr1A_C_albicans_SC5314	+	1064009	1065736	1728	114	82	143	223	224	513	154	140	114	176	199	224	3.22097	2.05741	3.54295	6.17231	6.02692	13.9646	3.76506	3.44625	2.64112	4.92076	5.52406	5.09021	2.94044	3.28415	5.17834	8.72127	147.193	138.293	106.751	129.849	82.4144	139.452	0.10499	0.55194	0.82732	FALSE	232.92	222.397	503.281	184.183	210.945
C5_00320W_A	-	Ca22chr5A_C_albicans_SC5314	+	54029	54322	294	1257	1535	1635	1683	1634	1206	1455	1482	1884	1341	1499	1522	208.743	226.366	238.091	273.794	258.402	192.954	209.079	214.419	256.544	220.366	244.57	203.282	224.4	226.681	222.739	241.717	1390.69	1463.93	1764.2	1431.75	1542.76	1594.43	0.013969	0.9011	0.97199	FALSE	1757.87	1622.31	1183.15	1403.35	1588.98
C5_01650C_A	MYO1	Ca22chr5A_C_albicans_SC5314	-	362665	368511	5847	3631	4022	4076	2785	3131	2182	4545	4691	4612	3429	2900	3965	30.3192	29.8235	29.8452	22.7813	24.8967	17.554	32.8394	34.1268	31.5779	28.3333	23.7911	26.6282	29.996	32.848	26.2509	21.744	4344.1	4633.82	4318.73	4135.79	4042.32	3974.86	0.12534	0.066014	0.26485	FALSE	2908.89	3108.6	2140.66	3588.42	3074.07
C1_10220C_A	TPK1	Ca22chr1A_C_albicans_SC5314	-	2255500	2256717	1218	1523	1664	1905	1753	1836	1572	1974	1985	1977	1613	1532	1802	61.0489	59.2319	66.9608	68.8369	70.0836	60.7099	68.4691	69.3228	64.9811	63.9809	60.3337	58.095	62.4139	67.591	60.8032	66.5435	1886.75	1960.8	1851.29	1734.73	1672.41	1857.73	0.10852	0.17592	0.4816	FALSE	1830.98	1822.86	1542.22	1687.99	1623.96
C2_00100C_A	PGA52	Ca22chr2A_C_albicans_SC5314	-	13261	14415	1155	3634	4186	3983	2903	2845	3106	3264	3484	3371	3362	3636	4539	153.613	157.133	147.639	120.213	114.523	126.495	119.389	128.309	116.843	140.63	151.005	154.315	152.795	121.514	148.65	120.41	3119.73	3441.53	3156.64	4139.21	4207.15	3884.17	-0.31605	7.0456e-05	0.0014794	TRUE	3032.14	2824.65	3047.15	3518.31	3854.25
C5_03760C_A	MTR10	Ca22chr5A_C_albicans_SC5314	-	830628	833507	2880	3234	3793	3866	3107	3187	2603	4138	3790	4133	3361	3237	4135	54.8242	57.1006	57.4702	51.5983	51.4494	42.5144	60.7006	55.977	57.4514	56.3819	53.9137	56.3786	56.465	58.043	55.558	48.5207	3955.09	3743.8	3870.19	3683.6	3812.17	3770.07	0.037091	0.56366	0.83352	FALSE	3245.22	3164.2	2553.68	3517.26	3431.3
CR_00660W_A	-	Ca22chrRA_C_albicans_SC5314	+	164515	165780	1266	257	274	271	335	321	442	273	291	295	250	241	447	9.91116	9.38354	9.1645	12.656	11.7886	16.4226	9.11012	9.77737	9.32859	9.54047	9.13129	13.8645	9.4864	9.40536	10.8454	13.6224	260.933	287.453	276.241	292.729	275.385	264.276	-0.011142	0.92358	0.97769	FALSE	349.903	318.703	433.626	261.623	255.466
C7_02480W_A	-	Ca22chr7A_C_albicans_SC5314	+	533816	534331	516	1154	1432	1418	1481	1530	1442	1474	1318	1468	1342	1356	1598	109.19	120.322	117.652	137.275	137.858	131.453	120.682	108.65	113.895	125.651	126.055	121.607	115.721	114.409	124.438	135.529	1408.85	1301.93	1374.65	1314.43	1439.24	1382.81	-0.01728	0.83418	0.94881	FALSE	1546.88	1519.05	1414.68	1404.39	1437.39
C3_05060W_A	-	Ca22chr3A_C_albicans_SC5314	+	1089895	1091235	1341	287	395	300	436	497	626	416	355	447	396	377	496	10.4491	12.7708	9.5778	15.5505	17.2313	21.9584	13.1057	11.2606	13.3446	14.2669	13.4853	14.5239	10.9326	12.5703	14.0921	18.2467	397.612	350.672	418.576	326.9	396.996	292.556	0.16731	0.22362	0.54251	FALSE	455.396	493.444	614.14	414.411	399.629
CR_08750C_A	tG(GCC)6	Ca22chrRA_C_albicans_SC5314	-	1882565	1882635	71	3	6	8	0	0	0	8	6	10	0	0	1	2.06295	3.66389	4.82397	0	0	0	4.76022	3.59464	5.63857	0	0	0.553061	3.51694	4.66448	0.184354	0	7.64639	5.92686	9.36412	3.41707	6.03032	7.80149	0.084226	0.58135	0.84583	FALSE	0	0	0	0	0
C2_02420C_A	-	Ca22chr2A_C_albicans_SC5314	-	479261	481102	1842	2411	2208	2278	4062	4052	2144	2113	2712	3205	3400	3570	4003	63.9047	51.9708	52.9465	105.472	102.275	54.7507	48.4624	62.6272	69.6572	89.177	92.9667	85.335	56.274	60.2489	89.1595	87.4993	2019.6	2678.94	3001.2	2746.18	2219.16	2221.47	0.081887	0.56776	0.83673	FALSE	4242.7	4023.01	2103.38	3558.07	3784.29
C7_02260W_A	-	Ca22chr7A_C_albicans_SC5314	+	492273	492731	459	0	0	5	0	1	2	0	0	0	0	0	0	0	0	0.46637	0	0.101293	0.204961	0	0	0	0	0	0	0.155457	0	0	0.102085	0	0	0	0	0	4.87593	-0.026018	0.45944	0.76232	FALSE	0	0.992846	1.96211	0	0
C1_09420W_A	LIP2	Ca22chr1A_C_albicans_SC5314	+	2075333	2076733	1401	2	3	4	1	2	1	0	1	8	0	1	4	0.0696974	0.0928396	0.122235	0.0341388	0.0663717	0.033575	0	0.0303616	0.228602	0	0.0342382	0.112112	0.094924	0.0863211	0.0487835	0.0446952	0	0.98781	7.49129	2.27805	3.01516	3.90075	-0.0076981	0.93431	0.98037	FALSE	1.04449	1.98569	0.981054	0	1.06002
C3_05730C_A	LAC1	Ca22chr3A_C_albicans_SC5314	-	1283574	1284857	1284	2257	2455	2336	1955	2277	909	2443	2783	2953	1979	2049	2372	85.8206	82.8966	77.8899	72.823	82.4497	33.3007	80.381	92.1957	92.0717	74.4636	76.5466	72.5405	82.2023	88.2161	74.5169	62.8578	2335.02	2749.07	2765.22	2570.78	2467.41	2278.04	0.093716	0.35113	0.67586	FALSE	2041.97	2260.71	891.778	2071.01	2171.99
C1_00500C_A	GLO1	Ca22chr1A_C_albicans_SC5314	-	78641	79669	1029	3412	3858	4038	4563	4849	5114	4384	3834	3793	4545	4528	5864	161.889	162.554	168.006	212.091	219.093	233.776	179.991	158.489	147.569	213.394	211.076	223.774	164.15	162.016	216.081	221.653	4190.22	3787.26	3551.81	3886.35	3877.5	3937.8	-0.020229	0.81515	0.94597	FALSE	4765.99	4814.31	5017.11	4756.31	4799.79
C1_08350C_A	-	Ca22chr1A_C_albicans_SC5314	-	1832850	1833041	192	7079	9853	9759	7356	5941	17463	21799	9388	6494	7942	7563	10342	1800.1	2224.93	2176.09	1832.43	1438.63	4278.31	4796.57	2079.86	1354.06	1998.44	1889.48	2115.12	2067.04	2743.5	2001.01	2516.46	20835.4	9273.56	6081.06	8063.15	9902.79	9516.84	0.12761	0.46563	0.76654	FALSE	7683.23	5898.5	17132.1	8311.24	8016.96
C6_01550C_A	-	Ca22chr6A_C_albicans_SC5314	-	314026	317713	3688	826	771	907	979	1020	817	929	941	947	975	922	1019	10.9349	9.06387	10.5291	12.6963	12.8588	10.4204	10.6419	10.8533	10.2798	12.7725	11.9919	10.8496	10.1759	10.5917	11.8714	11.9919	887.937	929.529	886.782	940.833	774.896	884.494	0.052554	0.60655	0.85627	FALSE	1022.55	1012.7	801.521	1020.33	977.342
C7_03270W_A	-	Ca22chr7A_C_albicans_SC5314	+	710680	711873	1194	5691	5764	5873	6091	7127	2780	6580	7393	7172	6110	5873	7867	232.707	209.3	210.586	243.99	277.52	109.52	232.818	263.378	240.471	247.229	235.942	258.723	217.531	245.556	247.298	210.343	6289.15	7302.88	6715.95	6482.18	5793.13	5727.27	0.16232	0.082558	0.30777	FALSE	6361.96	7076.01	2727.33	6394.07	6225.52
C1_06260W_A	PGA50	Ca22chr1A_C_albicans_SC5314	+	1309503	1310432	930	6	6	5	16	2	23	0	4	9	16	15	16	0.314987	0.279717	0.230176	0.822856	0.0999858	1.16332	0	0.182953	0.387425	0.83119	0.773672	0.675566	0.27496	0.190126	0.760143	0.695387	0	3.95124	8.42771	6.83414	6.03032	4.87593	-0.054575	0.63712	0.87366	FALSE	16.7118	1.98569	22.5642	16.7439	15.9004
C2_08120W_A	MAF1	Ca22chr2A_C_albicans_SC5314	+	1646053	1647380	1143	641	897	985	813	752	2185	1129	651	779	870	815	1071	27.3802	34.0248	36.8946	34.0198	30.5888	89.9206	41.7295	24.2269	27.2847	36.7736	34.2027	36.7938	32.7666	31.0803	35.9234	51.5097	1079.1	643.064	729.465	730.114	901.533	960.559	-0.060352	0.71061	0.90547	FALSE	849.167	746.62	2143.6	910.448	863.92
C5_04180W_A	-	Ca22chr5A_C_albicans_SC5314	+	930400	931917	1518	319	350	381	591	562	683	350	367	365	634	629	753	10.2599	9.99646	10.7455	18.621	17.213	21.1643	9.74073	10.2839	9.62606	20.1781	19.8759	19.4784	10.334	9.88356	19.8442	18.9994	334.529	362.526	341.79	363.348	351.769	371.546	-0.059541	0.57286	0.83975	FALSE	617.291	557.979	670.06	663.476	666.755
CR_00830W_A	-	Ca22chrRA_C_albicans_SC5314	+	191176	192171	996	369	361	376	273	260	263	375	378	383	320	269	258	18.0881	15.7144	16.1622	13.1096	12.1368	12.4208	15.9062	16.1434	15.3946	15.5222	12.9551	10.1717	16.6549	15.8147	12.883	12.5558	358.424	373.392	358.646	420.3	362.824	366.67	-0.067647	0.54234	0.82151	FALSE	285.144	258.14	258.017	334.877	285.146
C4_01030W_A	-	Ca22chr4A_C_albicans_SC5314	+	206759	207076	318	8	1	13	1	1	7	14	4	6	0	7	7	1.22825	0.13634	1.75021	0.150404	0.146206	1.03544	1.85993	0.535051	0.755356	0	1.05589	0.864375	1.03827	1.05011	0.640089	0.444017	13.3812	3.95124	5.61847	9.11219	1.00505	12.6774	0.0015083	0.99051	0.9971	FALSE	1.04449	0.992846	6.86738	0	7.42017
C2_04980C_A	CKA2	Ca22chr2A_C_albicans_SC5314	-	1038614	1039603	990	1882	1856	1832	1950	1969	1503	1676	2126	2149	1858	1834	2262	92.8131	81.2817	79.2252	94.2077	92.4702	71.4131	71.521	91.3462	86.9018	90.6721	88.8614	89.7198	84.44	83.2564	89.7511	86.0303	1601.92	2100.08	2012.35	2143.64	1865.38	1786.54	-0.017578	0.8874	0.96786	FALSE	2036.75	1954.91	1474.52	1944.38	1944.08
C2_03620W_A	IFK2	Ca22chr2A_C_albicans_SC5314	+	766541	768199	1659	813	820	1037	561	546	1039	1052	748	842	610	538	706	23.9259	21.4298	26.7612	16.1735	15.3016	29.4594	26.7895	19.1786	20.3186	17.7642	15.5555	16.7105	24.039	22.0956	16.6768	20.3115	1005.5	738.882	788.459	926.026	824.144	1011.27	-0.10575	0.4308	0.73952	FALSE	585.956	542.094	1019.31	638.36	570.293
C3_01470W_A	ARF3	Ca22chr3A_C_albicans_SC5314	+	315066	315707	528	2357	3030	3108	1485	1665	1120	2307	2462	2898	2003	1858	2062	217.947	248.805	252.011	134.518	146.613	99.7788	184.59	198.343	219.731	183.278	168.795	153.351	239.588	200.888	168.475	126.97	2205.03	2431.99	2713.72	2684.68	3045.31	3030.88	-0.2313	0.028345	0.14867	FALSE	1551.06	1653.09	1098.78	2096.12	1969.52
C5_02950C_A	-	Ca22chr5A_C_albicans_SC5314	-	654469	654849	381	0	1	1	3	1	12	8	8	1	0	0	4	0	0.113795	0.112369	0.376602	0.12203	1.48153	0.887074	0.893157	0.105076	0	0	0.412255	0.0753883	0.628436	0.137418	0.660054	7.64639	7.90248	0.936412	0	1.00505	0.975186	0.18457	0.068514	0.27156	FALSE	3.13346	0.992846	11.7726	0	0
C1_13140C_A	TYE7	Ca22chr1A_C_albicans_SC5314	-	2868818	2869627	810	5504	4525	4712	3379	3863	8054	2018	2257	1819	3323	3216	5727	331.756	242.205	249.054	199.522	221.733	467.714	105.252	118.525	89.9032	198.202	190.45	277.634	274.338	104.56	222.095	296.323	1928.8	2229.49	1703.33	6269.18	4547.87	4595.08	-1.1555	2.4618e-16	3.7015e-14	TRUE	3529.32	3835.36	7901.41	3477.49	3409.04
C5_03040W_A	-	Ca22chr5A_C_albicans_SC5314	+	674318	675910	1593	472	427	428	1508	1400	1530	503	491	498	1451	1361	1728	14.4661	11.6215	11.5027	45.2765	40.8605	45.1783	13.3397	13.1108	12.5153	44.0063	40.9818	42.595	12.5301	12.9886	42.5277	43.7717	480.767	485.015	466.333	537.619	429.158	417.38	0.044651	0.71605	0.9081	FALSE	1575.08	1389.98	1501.01	1518.46	1442.69
CR_00420W_A	-	Ca22chrRA_C_albicans_SC5314	+	105862	107451	1590	286	392	436	535	610	824	434	338	391	642	580	769	8.78201	10.689	11.7399	16.0932	17.8371	24.3772	11.5315	9.04237	9.84481	19.5075	17.4976	18.9915	10.4036	10.1396	18.6656	19.4359	414.817	333.88	366.137	325.761	393.981	425.181	-0.033627	0.80371	0.94112	FALSE	558.8	605.636	808.388	671.848	614.814
C2_05620W_A	KTI11	Ca22chr2A_C_albicans_SC5314	+	1143167	1143379	213	567	597	554	658	828	316	764	784	886	628	599	803	129.966	121.519	111.353	147.752	180.735	69.7849	151.534	156.567	166.526	142.444	134.895	148.036	120.946	158.209	141.792	132.757	730.23	774.443	829.661	645.826	600.017	540.253	0.35205	0.0010853	0.013104	TRUE	687.271	822.076	310.013	657.197	634.954
C3_03070W_A	-	Ca22chr3A_C_albicans_SC5314	+	652782	654299	1518	2047	2208	2080	1845	1812	1654	2046	2333	2542	1579	1705	1998	65.8371	63.0634	58.6631	58.1315	55.498	51.2528	56.9415	65.3741	67.0396	50.2544	53.8768	51.6838	62.5212	63.1184	51.9383	54.9608	1955.56	2304.56	2380.36	2331.58	2219.16	2028.39	0.012431	0.90682	0.97358	FALSE	1927.08	1799.04	1622.66	1652.41	1807.34
C2_06570C_A	-	Ca22chr2A_C_albicans_SC5314	-	1332506	1332811	306	12317	15649	14736	2922	2502	3903	18335	16415	12790	3537	3681	4715	1965.21	2217.25	2061.73	456.715	380.152	599.973	2531.36	2281.82	1673.31	558.441	577.023	605.05	2081.4	2162.17	580.171	478.947	17524.6	16214.9	11976.7	14029.3	15728.1	14370.3	0.043431	0.74411	0.91671	FALSE	3051.99	2484.1	3829.05	3701.44	3901.95
C1_06710W_A	KIN28	Ca22chr1A_C_albicans_SC5314	+	1435371	1436402	1032	755	866	963	812	680	860	763	793	799	850	748	951	35.7184	36.3821	39.9503	37.6325	30.6352	39.1988	31.2349	32.6856	30.9952	39.7926	34.7673	36.1853	37.3503	31.6386	36.9151	35.8222	729.274	783.333	748.193	859.963	870.376	939.104	-0.22585	0.01129	0.077662	FALSE	848.122	675.135	843.706	889.518	792.898
C2_02510W_A	PRS1	Ca22chr2A_C_albicans_SC5314	+	503320	504282	963	3498	3548	3400	3912	3909	2679	2821	3642	4437	3636	3770	3999	177.345	159.738	151.156	194.294	188.725	130.858	123.758	160.87	184.455	182.415	187.786	163.063	162.746	156.361	177.755	171.293	2696.31	3597.6	4154.86	3984.3	3565.93	3315.63	-0.046395	0.74524	0.91683	FALSE	4086.03	3881.03	2628.24	3805.04	3996.29
C4_06570C_A	PDC11	Ca22chr4A_C_albicans_SC5314	-	1468068	1469771	1704	138563	163269	169010	122522	95722	155565	278951	168433	108028	134138	135401	179580	3970.11	4154.17	4246.35	3438.99	2611.76	4294.34	6915.97	4204.56	2538.02	3803.17	3811.55	4138.28	4123.54	4552.85	3917.66	3448.36	266621	166380	101159	157826	164094	164816	0.083636	0.64468	0.87618	FALSE	127972	95037.2	152618	140374	143528
CR_00760C_A	HYR4	Ca22chrRA_C_albicans_SC5314	-	177792	181469	3678	1143	1182	1264	1169	1213	1325	1051	1182	1157	1175	1072	1522	15.1726	13.9334	14.7132	15.2016	15.3335	16.9457	12.0722	13.67	12.5936	15.4344	13.9808	16.2493	14.6064	12.7786	15.2215	15.8269	1004.54	1167.59	1083.43	1301.9	1187.97	1232.64	-0.17996	0.05678	0.23841	FALSE	1221	1204.32	1299.9	1229.63	1136.35
C7_03800W_A	-	Ca22chr7A_C_albicans_SC5314	+	842328	842942	615	1892	1947	1965	1604	1871	830	2003	2191	2517	1584	1495	1879	150.2	137.259	136.792	124.743	141.446	63.483	137.594	151.541	163.846	124.435	116.604	119.973	141.417	150.994	120.337	109.891	1914.46	2164.29	2356.95	2155.03	1956.84	1916.24	0.086594	0.40851	0.72121	FALSE	1675.35	1857.61	814.275	1657.64	1584.74
C1_04960C_A	-	Ca22chr1A_C_albicans_SC5314	-	1033844	1035829	1986	838	1000	1070	921	1009	1281	1079	963	1021	1055	1014	1237	20.6011	21.8309	23.0663	22.1803	23.6213	30.3406	22.9529	20.6257	20.5814	25.6647	24.4911	24.458	21.8327	21.3867	24.8713	25.3807	1031.31	951.261	956.076	954.501	1005.05	1043.45	-0.029953	0.7319	0.91299	FALSE	961.971	1001.78	1256.73	1104.05	1074.86
C2_10670W_A	-	Ca22chr2A_C_albicans_SC5314	+	2196056	2197075	1020	3922	4905	4645	4590	4740	5477	5272	4473	4576	4191	4556	6242	187.729	208.492	194.966	215.228	216.057	252.579	218.359	186.535	179.603	198.509	214.256	240.3	197.062	194.832	217.688	227.955	5038.97	4418.47	4285.02	4467.25	4929.79	4529.74	-0.017975	0.84858	0.95505	FALSE	4794.19	4706.09	5373.23	4385.85	4829.47
C5_04300C_A	-	Ca22chr5A_C_albicans_SC5314	-	954129	955433	1305	5104	5603	6043	2463	2394	2492	5993	6192	6141	2382	2312	3216	190.952	186.149	198.251	90.2695	85.2913	89.8239	194.012	201.829	188.389	88.185	84.9818	96.7691	191.784	194.743	89.9786	88.4615	5728.1	6116.52	5750.51	5813.57	5631.31	5893.05	0.020509	0.75871	0.9242	FALSE	2572.57	2376.87	2444.79	2492.74	2450.78
C3_04930C_A	HGT4	Ca22chr3A_C_albicans_SC5314	-	1060721	1062967	2247	476	600	686	726	684	999	583	537	546	855	787	889	10.3426	11.5771	13.0706	15.4533	14.1529	20.913	10.9613	10.1656	9.72786	18.3834	16.8004	15.5357	11.6634	10.2849	16.9065	16.8397	557.23	530.454	511.281	542.175	603.032	668.978	-0.16538	0.13825	0.42138	FALSE	758.296	679.106	980.073	894.751	834.239
C7_03790W_A	MRP7	Ca22chr7A_C_albicans_SC5314	+	840836	842005	1170	3002	3496	3416	3910	4002	2508	3518	3504	3788	3561	3524	4300	125.271	129.549	124.999	159.837	159.031	100.831	127.03	127.392	129.614	147.045	144.477	144.316	126.606	128.012	145.279	139.9	3362.5	3461.29	3547.13	3419.35	3513.67	3331.24	0.01447	0.82841	0.94881	FALSE	4083.94	3973.37	2460.48	3726.56	3735.52
C2_00700W_A	-	Ca22chr2A_C_albicans_SC5314	+	117031	119571	2541	3385	3916	4119	4684	5029	4552	3860	3722	3994	4411	4386	5807	65.0398	66.8172	69.4001	88.1656	92.017	84.2659	64.1767	62.3066	62.9261	83.8679	82.7967	89.7384	67.0857	63.1365	85.4676	88.1495	3689.38	3676.63	3740.03	3855.59	3935.79	4016.79	-0.086159	0.15698	0.45308	FALSE	4892.37	4993.02	4465.76	4616.08	4649.27
C4_06240W_A	-	Ca22chr4A_C_albicans_SC5314	+	1391701	1393017	1317	726	796	827	722	723	895	910	759	765	719	671	827	26.9138	26.2046	26.8839	26.2203	25.5237	31.9662	29.1911	24.5143	23.2543	26.3759	24.4391	24.6576	26.6675	25.6532	25.1575	27.9034	869.777	749.748	716.355	826.931	800.022	806.479	-0.053886	0.60529	0.85521	FALSE	754.118	717.827	878.043	752.428	711.276
C2_05030C_A	RHO3	Ca22chr2A_C_albicans_SC5314	-	1043453	1044176	633	3828	4501	4525	2837	3158	2458	3714	3705	4269	3213	3241	3783	295.252	308.287	306.047	214.359	231.953	182.655	247.875	248.97	269.991	245.228	245.598	234.673	303.195	255.612	241.833	209.656	3549.84	3659.84	3997.54	4360.18	4523.74	4412.72	-0.23557	0.0023608	0.023404	TRUE	2963.2	3135.41	2411.43	3362.38	3435.54
C3_02540C_A	OXR1	Ca22chr3A_C_albicans_SC5314	-	552298	553335	1038	441	603	620	442	514	697	648	543	590	507	541	590	20.7427	25.1866	25.5722	20.3663	23.0227	31.5856	26.3738	22.2518	22.7553	23.5979	25.0005	22.3196	23.8338	23.7936	23.6393	24.9916	619.357	536.381	552.483	502.309	606.047	604.616	-0.0045528	0.96896	0.99237	FALSE	461.662	510.323	683.794	530.571	573.473
C1_01500W_A	-	Ca22chr1A_C_albicans_SC5314	+	296046	296504	459	1	0	0	0	0	0	0	0	0	0	0	0	0.106368	0	0	0	0	0	0	0	0	0	0	0	0.0354561	0	0	0	0	0	0	1.13902	0	0	-0.0089622	0.7924	0.93533	FALSE	0	0	0	0	0
C3_05990C_A	-	Ca22chr3A_C_albicans_SC5314	-	1349838	1352354	2517	782	944	1033	430	488	511	1286	1061	922	505	572	710	15.1687	16.2607	17.5708	8.17094	9.01421	9.54975	21.585	17.9306	14.6648	9.6933	10.9009	11.0766	16.3334	18.0601	10.5569	8.91163	1229.16	1048.07	863.372	890.716	948.77	1007.37	0.12087	0.35837	0.68196	FALSE	449.129	484.509	501.318	528.478	606.334
CR_02620C_A	-	Ca22chrRA_C_albicans_SC5314	-	584443	584970	528	2627	2932	2834	3102	3093	3386	3511	3304	2985	2793	2761	3289	242.913	240.758	229.794	280.993	272.356	301.653	280.926	266.176	226.328	255.564	250.831	244.603	237.822	257.81	250.333	285	3355.81	3263.72	2795.19	2992.21	2946.82	2763.68	0.10527	0.27841	0.60184	FALSE	3239.99	3070.87	3321.85	2922.85	2926.73
CR_10250C_A	FDH3	Ca22chrRA_C_albicans_SC5314	-	2186349	2187698	1146	13616	15409	16866	18460	18408	19125	17768	15282	15208	18995	19093	24619	580.083	582.961	630.087	770.431	746.815	785.003	655.012	567.229	531.27	800.789	799.169	843.562	597.71	584.503	814.506	767.416	16982.6	15095.7	14241	15508.9	15486.9	16447.5	-0.032469	0.71895	0.90869	FALSE	19281.2	18276.3	18762.7	19878.1	20239
C1_07650W_A	-	Ca22chr1A_C_albicans_SC5314	+	1658863	1659375	513	236	344	309	108	86	184	289	258	202	190	229	265	22.4605	29.0731	25.7878	10.0692	7.79421	16.8715	23.7999	21.3927	15.7638	17.8937	21.4125	20.2843	25.7738	20.3188	19.8635	11.5783	276.226	254.855	189.155	268.809	345.738	301.333	-0.27316	0.07572	0.2905	FALSE	112.804	85.3847	180.514	198.833	242.746
C6_00660C_A	-	Ca22chr6A_C_albicans_SC5314	-	115818	116422	411	902	1168	1134	1313	1299	1259	1354	1061	1137	1203	1152	1366	107.149	123.211	118.126	152.795	146.946	144.091	139.178	109.809	110.751	141.412	134.45	130.509	116.162	119.913	135.457	147.944	1294.15	1048.07	1064.7	1027.4	1173.9	1105.86	0.038221	0.73611	0.91422	FALSE	1371.41	1289.71	1235.15	1258.93	1221.15
C1_13390W_A	-	Ca22chr1A_C_albicans_SC5314	+	2917513	2919603	2091	328	317	353	313	312	342	289	287	325	342	323	463	7.65852	6.57287	7.2276	7.15941	6.93732	7.69354	5.839	5.83835	6.22239	7.90197	7.40964	8.69477	7.153	5.96658	8.00213	7.26342	276.226	283.501	304.334	373.6	318.602	344.241	-0.23223	0.047534	0.21109	FALSE	326.924	309.768	335.52	357.9	342.388
C6_02540C_A	-	Ca22chr6A_C_albicans_SC5314	-	522595	523275	681	280	304	305	280	300	272	320	328	348	275	225	329	20.0741	19.3543	19.1746	19.6652	20.4817	18.7878	19.8517	20.4875	20.4578	19.5096	15.8484	18.9705	19.5343	20.2657	18.1095	19.6449	305.855	324.002	325.871	318.927	305.536	297.432	0.047892	0.66105	0.88238	FALSE	292.456	297.854	266.847	287.785	238.505
CR_09210W_A	SUC1	Ca22chrRA_C_albicans_SC5314	+	1961676	1963181	1506	508	626	758	466	386	1047	535	443	443	537	481	736	16.4689	18.0218	21.5485	14.7995	11.9166	32.7021	15.008	12.5124	11.7762	17.2271	15.3204	19.1904	18.6797	13.0989	17.246	19.8061	511.352	437.6	414.83	578.624	629.163	739.191	-0.44325	0.00060784	0.0084482	TRUE	486.73	383.238	1027.16	561.966	509.872
C5_05260W_A	PSY4	Ca22chr5A_C_albicans_SC5314	+	1148532	1149152	621	342	474	545	411	444	525	482	441	487	387	398	499	26.8881	33.093	37.5732	31.6546	33.2416	39.7669	32.7907	30.2071	31.3953	30.1081	30.7426	31.553	32.5181	31.4644	30.8012	34.8877	460.695	435.624	456.033	389.546	476.395	531.477	-0.042247	0.7419	0.91671	FALSE	429.283	440.823	515.053	404.992	421.89
C2_01830W_A	PRP39	Ca22chr2A_C_albicans_SC5314	+	336552	338495	1944	663	703	819	538	603	383	597	730	788	653	653	742	16.6511	15.6787	18.0369	13.2365	14.4216	9.26738	12.974	15.9731	16.2277	16.2286	16.1126	14.9878	16.7889	15.0583	15.7763	12.3085	570.612	721.101	737.893	755.172	706.552	798.678	-0.13657	0.26421	0.58638	FALSE	561.933	598.686	375.744	683.359	692.196
C1_07130C_A	-	Ca22chr1A_C_albicans_SC5314	-	1528942	1530747	1806	1491	1455	1383	1338	1551	1181	1447	1773	1753	1289	1390	1609	40.3074	34.9297	32.7852	35.4344	39.9287	30.76	33.849	41.7593	38.859	34.4825	36.9187	34.984	36.0074	38.1558	35.4617	35.3744	1383.04	1751.39	1641.53	1698.28	1462.35	1348.68	0.072941	0.55455	0.82868	FALSE	1397.52	1539.9	1158.62	1348.93	1473.43
C6_00350W_A	PKH3	Ca22chr6A_C_albicans_SC5314	+	60860	63445	2586	1351	2071	1775	1521	1628	2323	2077	1778	1963	1537	1516	1994	25.5066	34.7217	29.3862	28.1312	29.2696	42.2547	33.9315	29.246	30.3892	28.715	28.1203	30.278	29.8715	31.1889	29.0378	33.2185	1985.19	1756.33	1838.18	1538.82	2081.47	1730.96	0.052817	0.66385	0.88381	FALSE	1588.66	1616.35	2278.99	1608.46	1607
C2_02670C_A	-	Ca22chr2A_C_albicans_SC5314	-	536947	537440	494	397	491	438	360	402	512	573	396	425	427	445	505	39.2363	43.0928	37.9595	34.8548	37.8347	48.7525	49.003	34.0982	34.4421	41.7604	43.2098	40.1417	40.0962	39.1811	41.7039	40.4807	547.672	391.173	397.975	452.192	493.481	427.132	-0.031459	0.82559	0.94881	FALSE	376.015	399.124	502.299	446.852	471.711
C2_00360C_A	-	Ca22chr2A_C_albicans_SC5314	-	47572	49671	2100	3784	4105	4182	3590	3707	4551	4125	3999	4070	4009	3804	4697	87.9745	84.7508	85.2586	81.764	82.0719	101.939	82.985	81.0018	77.5895	92.2317	86.89	87.8279	85.9946	80.5254	88.9832	88.5917	3942.67	3950.25	3811.2	4310.06	4125.74	4078.23	-0.093391	0.15019	0.44116	FALSE	3749.7	3680.48	4464.78	4195.39	4032.33
C3_05160C_A	-	Ca22chr3A_C_albicans_SC5314	-	1104957	1107683	2727	3191	2808	2729	4039	4429	2018	1814	3528	4080	3376	3774	3983	57.1303	44.6439	42.8442	70.8395	75.5112	34.8089	28.1026	55.0308	59.8967	59.8109	66.3843	57.353	48.2061	47.6767	61.1828	60.3866	1733.82	3484.99	3820.56	3634.62	2822.19	2661.28	-0.0080199	0.96428	0.99152	FALSE	4218.68	4397.31	1979.77	3532.96	4000.53
C5_00820W_A	-	Ca22chr5A_C_albicans_SC5314	+	194339	195190	852	3421	3773	3694	3981	4247	2676	3821	4159	4131	4015	3951	4468	196.037	191.998	185.622	223.48	231.757	147.741	189.467	207.64	194.108	227.672	222.442	205.923	191.219	197.072	218.679	200.993	3652.11	4108.3	3868.32	3896.6	3792.07	3602.34	0.040541	0.6151	0.86107	FALSE	4158.1	4216.61	2625.3	4201.67	4188.15
C1_09810W_A	-	Ca22chr1A_C_albicans_SC5314	+	2148118	2149359	1242	997	1030	1020	1134	1224	955	1261	1094	1122	1226	1063	1348	39.1921	35.9555	35.1602	43.6695	45.8196	36.169	42.8932	37.4678	36.1659	47.6905	41.0545	42.6186	36.7693	38.8423	43.7879	41.886	1205.26	1080.66	1050.65	1135.61	1035.2	994.69	0.070679	0.47847	0.77435	FALSE	1184.45	1215.24	936.906	1283	1126.81
CR_08700C_A	ARF1	Ca22chrRA_C_albicans_SC5314	-	1875929	1876468	540	536	864	979	591	551	1269	1222	768	514	554	624	780	48.4614	69.3697	77.6179	52.3457	47.4405	110.541	95.6032	60.4965	38.1063	49.5655	55.4293	56.7194	65.1497	64.7353	53.9048	70.1089	1167.99	758.638	481.316	610.516	868.366	954.707	-0.0093026	0.95964	0.9899	FALSE	617.291	547.058	1244.96	579.757	661.455
C4_04580W_A	ZDS1	Ca22chr4A_C_albicans_SC5314	+	982197	987134	4938	5825	6727	6214	4671	4859	4015	5732	5876	5876	5814	6030	6982	57.593	59.0637	53.8758	45.2424	45.7496	38.2462	49.04	50.6166	47.6385	56.8836	58.5754	55.5213	56.8441	49.0984	56.9934	43.0794	5478.64	5804.37	5502.36	6634.81	6760.99	6059.81	-0.20342	0.0085106	0.062349	FALSE	4878.79	4824.24	3938.93	6084.3	6391.94
C3_02990C_A	-	Ca22chr3A_C_albicans_SC5314	-	636945	638042	1098	6	8	3	13	24	15	2	3	5	3	17	38	0.266793	0.315891	0.116975	0.566276	1.01625	0.642604	0.0769525	0.11622	0.182304	0.132003	0.742669	1.35898	0.23322	0.125159	0.74455	0.741709	1.9116	2.96343	4.68206	6.83414	8.04043	2.92556	-0.12669	0.33698	0.66497	FALSE	13.5783	23.8283	14.7158	3.13948	18.0204
CR_04570C_A	CDC10	Ca22chrRA_C_albicans_SC5314	-	1002171	1003244	1074	9021	10338	10685	6562	6882	6107	8286	8857	10054	8264	7454	9597	410.086	417.333	425.935	292.226	297.921	267.472	325.939	350.788	374.768	371.749	332.915	350.883	417.785	350.498	351.849	285.873	7919.75	8749.03	9414.68	10275.1	10390.2	10419.9	-0.2389	0.0055415	0.045147	TRUE	6853.91	6832.76	5991.29	8648.21	7901.42
CR_02540W_A	CHO2	Ca22chrRA_C_albicans_SC5314	+	566051	568717	2667	2566	2760	2454	2190	2405	1640	2722	2992	3206	2148	2038	2472	46.9741	44.8679	39.3935	39.2743	41.926	28.9251	43.1182	47.7201	48.1247	38.9112	36.6547	36.3962	43.7452	46.321	37.3207	36.7084	2601.68	2955.53	3002.14	2922.73	2773.95	2393.11	0.074368	0.48597	0.78089	FALSE	2287.42	2387.79	1608.93	2247.86	2160.33
CR_10750C_A	-	Ca22chrRA_C_albicans_SC5314	-	2272778	2273182	405	1515	1642	1476	2075	1994	1233	1223	1811	2228	1706	1928	2078	182.634	175.779	156.029	245.047	228.908	143.206	127.575	190.207	220.236	203.511	228.35	201.475	171.481	179.339	211.112	205.721	1168.94	1788.92	2086.33	1725.62	1650.3	1439.38	0.050783	0.75198	0.92066	FALSE	2167.31	1979.73	1209.64	1785.32	2043.73
C3_07890W_A	TIM8	Ca22chr3A_C_albicans_SC5314	+	1781080	1781346	267	524	871	813	806	807	707	831	828	1114	700	836	767	95.8175	141.435	130.362	144.381	140.525	124.555	131.488	131.911	167.033	126.663	150.191	112.802	122.538	143.477	129.885	136.487	794.268	817.906	1043.16	596.848	875.401	792.827	0.18338	0.21913	0.53658	FALSE	841.855	801.226	693.605	732.544	886.18
C7_01230C_A	-	Ca22chr7A_C_albicans_SC5314	-	255373	256806	1434	2080	2395	2719	1042	1011	1369	2092	1753	2086	1036	998	1192	70.8173	72.4113	81.1771	34.7541	32.7788	44.9064	61.6322	51.999	58.2362	34.9039	33.3834	32.6406	74.8019	57.2891	33.6426	37.4798	1999.53	1731.63	1953.36	2369.17	2407.1	2651.53	-0.35951	0.00014517	0.0026964	TRUE	1088.35	1003.77	1343.06	1084.17	1057.9
C1_03880C_A	-	Ca22chr1A_C_albicans_SC5314	-	820902	821264	363	0	0	0	0	0	0	0	1	0	0	0	0	0	0	0	0	0	0	0	0.117181	0	0	0	0	0	0.0390602	0	0	0	0.98781	0	0	0	0	0.00709	0.83506	0.94881	FALSE	0	0	0	0	0
C4_01520C_A	RPL20B	Ca22chr4A_C_albicans_SC5314	-	315673	316191	519	33556	35829	34949	36423	38498	29615	32101	36533	43643	35145	34307	39414	3156.66	2993.07	2882.97	3356.57	3448.75	2684.1	2613.04	2994.2	3366.47	3271.6	3170.77	2982.05	3010.9	2991.24	3141.47	3163.14	30682.1	36087.7	40867.8	38221.1	36010.1	34081.8	-0.0080686	0.94382	0.98402	FALSE	38043.3	38222.6	29053.9	36779	36366.2
C7_02810W_A	PRX1	Ca22chr7A_C_albicans_SC5314	+	605320	606051	732	654	803	815	1730	1432	1560	986	910	907	1819	1716	2192	43.6206	47.5614	47.6672	113.037	90.9543	100.246	56.9064	52.8802	49.6048	120.056	112.449	117.587	46.2831	53.1305	116.697	101.413	942.417	898.907	849.326	744.921	807.058	794.777	0.18422	0.042734	0.19627	FALSE	1806.96	1421.75	1530.44	1903.57	1819
C3_05570W_A	QDR2	Ca22chr3A_C_albicans_SC5314	+	1245025	1246539	1515	1198	1053	1142	1089	1323	1176	1206	1507	1540	910	936	1049	38.6073	30.1346	32.2721	34.3797	40.6011	36.5131	33.6302	42.312	40.6945	29.0196	29.6355	27.189	33.6713	38.8789	28.6147	37.1647	1152.69	1488.63	1442.07	1364.55	1058.32	1113.66	0.17748	0.17987	0.48798	FALSE	1137.44	1313.53	1153.72	952.308	992.182
C6_02650C_A	-	Ca22chr6A_C_albicans_SC5314	-	539180	540637	1458	1254	1535	1564	818	891	863	1088	1150	1316	991	959	1255	41.9918	45.6458	45.9253	26.8338	28.4126	27.8425	31.5258	33.5508	36.1348	32.8382	31.5508	33.8	44.521	33.7371	32.7297	27.6963	1039.91	1135.98	1232.32	1428.34	1542.76	1525.19	-0.3717	0.00010543	0.0020975	TRUE	854.389	884.625	846.649	1037.07	1016.56
C2_06650C_A	-	Ca22chr2A_C_albicans_SC5314	-	1354541	1356250	1710	752	740	784	1066	1142	823	722	877	915	1094	1118	1297	21.4707	18.7623	19.6288	29.8159	31.05	22.639	17.8376	21.8155	21.4216	30.909	31.3613	29.7834	19.9539	20.3583	30.6846	27.835	690.086	866.309	856.817	856.545	743.739	764.546	0.026306	0.8259	0.94881	FALSE	1113.42	1133.83	807.407	1144.86	1185.11
C7_03090C_A	SSP96	Ca22chr7A_C_albicans_SC5314	-	671607	672854	1248	110	141	122	240	295	376	126	109	85	282	249	352	4.30331	4.8984	4.18522	9.19779	10.99	14.1719	4.26531	3.71513	2.72667	10.9169	9.57048	11.0754	4.46231	3.56904	10.5209	11.4532	120.431	107.671	79.595	125.293	141.712	118.973	-0.2402	0.14704	0.43573	FALSE	250.676	292.889	368.876	295.111	263.946
C1_05850W_A	POL32	Ca22chr1A_C_albicans_SC5314	+	1216759	1217970	1212	1123	1158	1426	1173	1303	939	1628	1914	1754	1200	1092	1414	45.2379	41.4244	50.3721	46.2895	49.9842	36.4433	56.7475	67.1741	57.9368	47.8346	43.2184	45.8119	45.6781	60.6195	45.6216	44.239	1556.04	1890.67	1642.47	1279.12	1163.85	1390.62	0.36841	0.00094282	0.01179	TRUE	1225.18	1293.68	921.209	1255.79	1157.55
C1_06870C_A	-	Ca22chr1A_C_albicans_SC5314	-	1464434	1464637	204	39	13	34	126	161	177	99	101	66	12	8	15	9.33382	2.76289	7.13546	29.5411	36.6933	40.8129	20.5022	21.0598	12.9521	2.84194	1.88109	2.8873	6.41072	18.1714	2.53677	35.6824	94.624	99.7688	61.8032	44.4219	13.0657	33.1563	0.62382	0.0007483	0.0099484	TRUE	131.605	159.848	173.646	12.5579	8.48019
C1_03840W_A	-	Ca22chr1A_C_albicans_SC5314	+	804198	804467	270	307	331	291	366	400	358	366	397	461	330	271	404	55.5136	53.1513	46.1426	64.8342	68.8791	62.3697	57.268	62.5445	68.3541	59.0491	48.1454	58.7555	51.6025	62.7222	55.3167	65.361	349.822	392.16	431.686	349.68	332.673	283.779	0.24275	0.061428	0.25108	FALSE	382.282	397.138	351.217	345.342	287.267
C2_00350W_A	-	Ca22chr2A_C_albicans_SC5314	+	44274	47528	3255	972	993	1102	1062	1186	1538	1326	1391	1273	1142	1259	1518	14.5794	13.2266	14.4945	15.6049	16.9404	22.2259	17.2103	18.1777	15.6569	16.9503	18.5534	18.3127	14.1002	17.0149	17.9388	18.2571	1267.39	1374.04	1192.05	1107.13	998.018	1074.66	0.25117	0.0082127	0.060696	FALSE	1109.24	1177.51	1508.86	1195.09	1334.57
C2_10730W_A	-	Ca22chr2A_C_albicans_SC5314	+	2204861	2205835	975	110	130	105	149	123	76	54	177	183	106	130	119	5.50824	5.78081	4.6106	7.30918	5.86532	3.6666	2.33983	7.72203	7.51405	5.25248	6.39569	4.79262	5.29989	5.85864	5.48027	5.6137	51.6131	174.842	171.363	125.293	130.657	102.395	0.066191	0.72158	0.90869	FALSE	155.628	122.12	74.5601	110.928	137.803
C4_06110C_A	TRP5	Ca22chr4A_C_albicans_SC5314	-	1357947	1360055	2109	4663	5794	5540	8290	9141	10146	7207	6197	6960	5953	5918	6879	107.948	119.111	112.462	188.003	201.515	226.294	144.369	124.988	132.117	136.371	134.601	128.08	113.174	133.825	133.017	205.271	6888.44	6121.46	6517.43	5311.27	5823.28	5402.53	0.22759	0.0055858	0.045398	TRUE	8658.78	9075.6	9953.77	6229.77	6273.22
C3_04050W_A	tA(AGC)2	Ca22chr3A_C_albicans_SC5314	+	845662	845734	73	0	4	1	0	0	0	5	2	2	0	0	0	0	2.37568	0.586476	0	0	0	2.89362	1.16539	1.09682	0	0	0	0.987384	1.71861	0	0	4.77899	1.97562	1.87282	0	4.02021	0.975186	0.05084	0.58823	0.84751	FALSE	0	0	0	0	0
C1_10040W_A	ERO1	Ca22chr1A_C_albicans_SC5314	+	2199783	2201525	1743	3971	4527	4742	3468	3465	2993	3063	2743	3167	3884	3735	4895	111.231	112.606	116.476	95.1631	92.4266	80.7725	74.2411	66.9408	72.7408	107.658	102.788	110.277	113.438	71.3076	106.908	89.4541	2927.61	2709.56	2965.62	4523.06	4549.88	4624.33	-0.64579	1.0829e-19	2.6302e-17	TRUE	3622.27	3440.21	2936.29	4064.57	3959.19
C3_05360C_A	-	Ca22chr3A_C_albicans_SC5314	-	1186862	1190638	3777	901	986	1331	1566	1840	4308	1518	1056	1011	1055	932	1626	11.6467	11.3183	15.087	19.8304	22.6497	53.6516	16.9793	11.8927	10.716	13.4949	11.8363	16.9046	12.684	13.196	14.0786	32.0439	1450.9	1043.13	946.712	1026.26	990.982	1297.97	0.041838	0.78601	0.93533	FALSE	1635.66	1826.84	4226.38	1104.05	987.942
C1_02400C_A	MNN11	Ca22chr1A_C_albicans_SC5314	-	502050	503384	1335	1707	1993	1934	1547	1830	1054	1873	2053	2418	1599	1520	1775	62.4277	64.7256	62.0224	55.4238	63.7325	37.1376	59.2723	65.4139	72.5108	57.8669	54.6149	52.2093	63.0585	65.7323	54.8971	52.0979	1790.21	2027.97	2264.24	1944.31	2003.07	1886.01	0.055214	0.59829	0.85295	FALSE	1615.82	1816.91	1034.03	1673.34	1611.24
CR_05970C_A	-	Ca22chrRA_C_albicans_SC5314	-	1249893	1251227	1335	2300	2598	2491	2852	2898	2763	2951	2735	2793	2749	2748	3397	84.1146	84.3739	79.8851	102.177	100.927	97.354	93.3863	87.1442	83.7563	99.4848	98.738	99.9184	82.7912	88.0956	99.3804	100.153	2820.56	2701.66	2615.4	2619.75	2611.13	2429.19	0.083654	0.27154	0.59364	FALSE	2978.87	2877.27	2710.65	2876.81	2912.95
CR_09890C_A	BET2	Ca22chrRA_C_albicans_SC5314	-	2112885	2113910	1026	1690	1888	2080	2146	1967	2418	2071	1683	1790	2582	2333	3003	80.42	79.7819	86.7939	100.039	89.135	110.857	85.2762	69.7749	69.8447	121.583	109.073	114.931	82.332	74.9653	115.196	100.01	1979.46	1662.48	1676.18	1924.95	1897.54	2028.39	-0.12748	0.19558	0.50885	FALSE	2241.47	1952.93	2372.19	2702.04	2473.04
C4_02140C_A	TIM10	Ca22chr4A_C_albicans_SC5314	-	423169	423444	276	1723	2086	2043	2819	2897	2349	2153	2267	2475	2464	2171	2617	304.79	327.684	316.908	488.509	488.012	400.339	329.557	349.386	358.999	431.315	377.311	372.328	316.461	345.981	393.651	458.954	2057.83	2239.36	2317.62	1962.54	2096.54	1992.31	0.12166	0.14286	0.42818	FALSE	2944.4	2876.27	2304.5	2578.56	2301.31
C5_00040C_A	-	Ca22chr5A_C_albicans_SC5314	-	4830	6473	1644	6112	7089	6640	5690	5914	4974	6153	6964	7655	6043	6390	7551	181.512	186.953	172.918	165.538	167.252	142.317	158.118	180.185	186.411	177.588	186.444	180.357	180.461	174.905	181.463	158.369	5881.03	6879.11	7168.23	6961.71	7124.82	6475.24	-0.041677	0.67438	0.88957	FALSE	5943.12	5871.69	4879.76	6323.95	6773.55
C5_03450W_A	-	Ca22chr5A_C_albicans_SC5314	+	776792	776872	81	80	114	58	37	68	51	63	56	109	49	68	58	48.2203	61.0197	30.6561	21.8476	39.0315	29.6169	32.8587	29.408	53.8727	29.2263	40.2692	28.1173	46.632	38.7132	32.5376	30.1653	60.2153	55.3173	102.069	91.1219	114.576	56.5608	-0.13606	0.46719	0.76803	FALSE	38.646	67.5135	50.0337	51.2781	72.0816
C1_10290W_A	GCA1	Ca22chr1A_C_albicans_SC5314	+	2271400	2274240	2841	1314	1637	2062	464	372	1028	1113	706	642	869	912	1595	22.5813	24.982	31.0735	7.81149	6.08783	17.0206	16.5508	10.5705	9.04672	14.7779	15.3983	22.0455	26.2123	12.056	17.4072	10.3067	1063.8	697.394	601.176	1496.68	1645.27	2010.83	-0.81973	8.2824e-07	3.1336e-05	TRUE	484.641	369.339	1008.52	909.402	966.742
C3_00630W_A	-	Ca22chr3A_C_albicans_SC5314	+	99338	103045	3708	2175	2606	2657	1501	1586	2178	2373	2220	2394	1686	1509	2024	28.6381	30.4709	30.6779	19.361	19.8863	27.6295	27.0367	25.4669	25.8471	21.9675	19.5208	21.4339	29.9289	26.1169	20.9741	22.2923	2268.11	2192.94	2241.77	2477.38	2619.17	2591.07	-0.19121	0.0049555	0.041489	TRUE	1567.77	1574.65	2136.73	1764.39	1599.58
C3_06430W_A	APN1	Ca22chr3A_C_albicans_SC5314	+	1462286	1463470	1095	2091	2643	2595	2354	2580	2685	3035	2766	2985	2236	2291	2987	93.232	104.649	101.46	102.82	109.546	115.341	117.095	107.449	109.133	98.6554	100.36	107.115	99.7803	111.226	102.044	109.236	2900.85	2732.28	2795.19	2381.7	2656.36	2530.61	0.14786	0.058497	0.24287	FALSE	2458.72	2561.54	2634.13	2339.96	2428.52
C7_01300C_A	PSF1	Ca22chr7A_C_albicans_SC5314	-	263896	264606	711	427	463	487	315	354	346	451	529	429	377	381	382	29.3213	28.2333	29.3246	21.1898	23.1486	22.8908	26.798	31.6482	24.1555	25.6174	25.7042	21.0972	28.9597	27.5339	24.1396	22.4097	431.065	522.551	401.721	486.363	465.34	474.916	-0.065192	0.59493	0.85158	FALSE	329.013	351.467	339.445	394.527	403.869
C2_00840W_A	-	Ca22chr2A_C_albicans_SC5314	+	142772	144541	1770	1759	1710	1940	1834	1902	1413	2092	1859	2002	1801	1663	2125	48.5196	41.8864	46.9247	49.5579	49.9607	37.5511	49.9325	44.6754	45.2812	49.1591	45.068	47.1429	45.7769	46.6297	47.1233	45.6899	1999.53	1836.34	1874.7	2003.54	1718.64	1891.86	0.02337	0.79833	0.93795	FALSE	1915.59	1888.39	1386.23	1884.73	1762.82
C3_00530C_A	-	Ca22chr3A_C_albicans_SC5314	-	74962	76422	1461	903	1078	1068	929	994	767	1023	1208	1208	1021	856	1081	30.1761	31.9903	31.2964	30.4125	31.632	24.6945	29.5815	35.1706	33.1012	33.7628	28.1043	29.054	31.1543	32.6178	30.307	28.913	977.782	1193.27	1131.19	1028.54	1083.45	1041.5	0.060884	0.55141	0.82726	FALSE	970.327	986.888	752.468	1068.47	907.381
C2_02580W_A	-	Ca22chr2A_C_albicans_SC5314	+	521088	522620	1533	341	272	285	873	1143	1495	377	369	424	399	440	427	10.8602	7.69266	7.95932	27.237	34.6653	45.8726	10.3895	10.2387	11.0726	12.5746	13.7676	10.9375	8.83739	10.567	12.4266	35.925	360.336	364.502	397.039	388.407	273.374	277.928	0.21057	0.14653	0.43465	FALSE	911.836	1134.82	1466.68	417.55	466.411
C1_01590C_A	-	Ca22chr1A_C_albicans_SC5314	-	319665	323369	3705	7392	8119	8047	7803	7913	7459	8542	9054	9417	7298	7010	8576	97.4089	95.0089	92.9863	100.73	99.2988	94.6993	97.4017	103.948	101.754	95.1654	90.7567	90.8924	95.1347	101.034	92.2715	98.2428	8164.43	8943.63	8818.19	8419.66	8160.03	7847.32	0.082542	0.26196	0.58395	FALSE	8150.12	7856.39	7317.68	7637.3	7430.77
C4_03590C_A	OSH3	Ca22chr4A_C_albicans_SC5314	-	766847	769381	2535	3223	3945	3990	3281	3426	4462	3661	3026	3378	3404	3270	4406	62.0736	67.4713	67.3858	61.9035	62.8348	82.7953	61.0122	50.7754	53.3469	64.8746	61.8755	68.2492	65.6436	55.0449	64.9998	69.1779	3499.18	2989.11	3163.2	3671.07	3964.93	3890.99	-0.2408	0.0069082	0.053463	FALSE	3426.96	3401.49	4377.46	3562.26	3466.28
C1_08300W_A	NOT5	Ca22chr1A_C_albicans_SC5314	+	1820165	1822153	1989	1841	2328	2323	2196	2513	2022	2668	2465	2660	2208	2133	3162	45.1902	50.7456	50.002	52.8061	58.742	47.819	56.6691	52.7163	53.5395	53.6324	51.4405	62.4249	48.6459	54.3083	55.8326	53.1224	2550.07	2434.95	2490.86	2096.94	2339.76	2265.36	0.15013	0.054307	0.23188	FALSE	2293.69	2495.02	1983.69	2310.65	2261.03
C2_02830C_A	SGT2	Ca22chr2A_C_albicans_SC5314	-	563521	564555	1035	9463	10946	11614	9137	9204	8870	10728	9870	10592	8992	8637	11220	446.389	458.527	480.413	422.231	413.454	403.123	437.898	405.639	409.699	419.739	400.287	425.68	461.776	417.746	415.235	412.936	10253.8	9749.68	9918.47	10778.6	11001.3	11325.8	-0.14186	0.021276	0.12094	FALSE	9543.46	9138.15	8701.95	9410.06	9155.43
C6_02450W_A	-	Ca22chr6A_C_albicans_SC5314	+	508862	509665	804	127	195	250	243	282	819	310	308	292	63	58	39	7.7121	10.5155	13.3124	14.4556	16.3074	47.9162	16.2892	16.2951	14.5397	3.78571	3.46036	1.90476	10.5133	15.708	3.05028	26.2264	296.298	304.245	273.432	144.656	195.985	243.797	0.43823	0.0061729	0.04947	TRUE	253.81	279.982	803.483	65.929	61.4814
C6_03670C_A	-	Ca22chr6A_C_albicans_SC5314	-	780255	780551	297	79	73	102	14	6	24	102	114	115	10	14	5	12.9866	10.6565	14.7034	2.25454	0.93926	3.8011	14.509	16.3272	15.5013	1.6267	2.2611	0.661066	12.7822	15.4458	1.51629	2.33163	97.4914	112.61	107.687	89.9828	73.3689	99.469	0.20521	0.20546	0.52127	FALSE	14.6228	5.95707	23.5453	10.4649	14.8403
C1_05880W_A	PRN4	Ca22chr1A_C_albicans_SC5314	+	1221543	1222529	987	1350	1528	1765	2007	2143	2238	1504	1587	1630	2041	2130	2767	66.7793	67.1207	76.5598	97.2562	100.948	106.659	64.3763	68.3947	66.1147	99.9055	103.517	110.084	70.1532	66.2952	104.502	101.621	1437.52	1567.65	1526.35	1537.68	1535.72	1721.2	-0.07691	0.38654	0.70315	FALSE	2096.28	2127.67	2195.6	2135.89	2257.85
C7_02670W_A	-	Ca22chr7A_C_albicans_SC5314	+	568036	571017	2982	780	780	887	647	715	751	933	721	771	752	714	937	12.7706	11.3406	12.7347	10.3773	11.1478	11.8464	13.2181	10.2847	10.3508	12.1835	11.4852	12.3385	12.282	11.2845	12.0024	11.1238	891.76	712.211	721.974	888.438	783.941	864.99	-0.11114	0.34691	0.67262	FALSE	675.782	709.885	736.771	786.962	756.857
C2_05650W_A	VPS35	Ca22chr2A_C_albicans_SC5314	+	1152540	1155374	2835	1911	2379	2297	2013	1999	2285	2408	2125	2084	2037	1956	2500	32.9104	36.3824	34.6882	33.9608	32.7832	37.9129	35.8838	31.8837	29.4288	34.7137	33.0952	34.6272	34.6603	32.3988	34.1454	34.8856	2301.56	2099.1	1951.48	2176.67	2391.02	2240	-0.093383	0.31904	0.64647	FALSE	2102.55	1984.7	2241.71	2131.7	2073.41
C5_01010W_A	CCW14	Ca22chr5A_C_albicans_SC5314	+	221837	222652	816	1530	1606	1581	1216	1360	867	2065	2204	2176	1264	1113	1323	91.5432	85.3307	82.9497	71.2739	77.489	49.9785	106.912	114.89	106.757	74.8377	65.4265	63.665	86.6079	109.52	67.9764	66.2471	1973.72	2177.13	2037.63	1742.71	1614.12	1541.77	0.31797	0.00028679	0.0047163	TRUE	1270.09	1350.27	850.574	1322.77	1179.81
CR_01500W_A	PIN4	Ca22chrRA_C_albicans_SC5314	+	345897	348482	2586	1946	2103	2338	2079	2419	2413	2926	2357	2430	2137	1867	2410	36.74	35.2582	38.707	38.4515	43.4909	43.8918	47.8014	38.7698	37.6188	39.9245	34.631	36.5948	36.9017	41.3967	37.0501	41.9447	2796.67	2328.27	2275.48	2216.54	2113.63	2279.99	0.1492	0.15133	0.44303	FALSE	2171.48	2401.69	2367.28	2236.35	1979.06
CR_05830C_A	ISC1	Ca22chrRA_C_albicans_SC5314	-	1230747	1232063	1317	783	936	973	717	747	810	886	881	962	790	775	881	29.0269	30.8134	31.6301	26.0388	26.371	28.9303	28.4212	28.4546	29.2427	28.9804	28.227	26.2676	30.4901	28.7062	27.825	27.1134	846.837	870.26	900.828	891.855	940.73	948.856	-0.083255	0.31876	0.64647	FALSE	748.896	741.656	794.653	826.729	821.519
C1_08640W_A	RTG1	Ca22chr1A_C_albicans_SC5314	+	1889477	1890301	825	1209	1362	1321	1193	1189	1354	1328	1165	1391	1243	1150	1491	71.548	71.5769	68.5523	69.1629	67.0068	77.2003	68.0047	60.0668	67.4995	72.7915	66.8641	70.9667	70.5591	65.1904	70.2074	71.1233	1269.3	1150.8	1302.55	1377.08	1368.88	1288.22	-0.10865	0.21894	0.53658	FALSE	1246.07	1180.49	1328.35	1300.79	1219.03
C2_10850C_A	-	Ca22chr2A_C_albicans_SC5314	-	2223908	2225521	1614	1807	2260	2170	2491	2470	2187	2528	2139	2383	2344	2377	2960	54.6612	60.7093	57.5611	73.8171	71.1516	63.7382	66.1711	56.3728	59.1082	70.1645	70.6439	72.0144	57.6439	60.5507	70.9409	69.569	2416.26	2112.93	2231.47	2058.21	2271.42	2116.15	0.064564	0.46777	0.76827	FALSE	2601.81	2452.33	2145.56	2452.98	2519.68
C7_03720C_A	HIS7	Ca22chr7A_C_albicans_SC5314	-	827988	829871	1884	4381	5128	4738	5609	6371	6329	6095	5926	6435	3955	4235	4977	113.532	118.01	107.668	142.394	157.224	158.019	136.675	133.796	136.74	101.421	107.825	103.733	113.07	135.737	104.327	152.545	5825.59	5853.76	6025.81	4990.06	5153.91	4620.43	0.25151	0.00066044	0.0090275	TRUE	5858.52	6325.42	6209.09	4138.88	4489.2
C1_04980C_A	-	Ca22chr1A_C_albicans_SC5314	-	1041964	1043523	1560	2139	2649	2494	2491	2354	2302	2343	2226	2250	2661	2310	3176	66.9439	73.622	68.4455	76.3723	70.1573	69.4121	63.4516	60.6964	57.7412	82.4107	71.0291	79.9442	69.6705	60.6297	77.7947	71.9806	2239.44	2198.86	2106.93	2436.37	2662.39	2432.11	-0.19323	0.013692	0.088498	FALSE	2601.81	2337.16	2258.39	2784.72	2448.66
C1_13830C_A	PDX1	Ca22chr1A_C_albicans_SC5314	-	3038900	3040153	1254	7775	8971	8449	8217	8597	7536	8734	8308	8912	8416	8139	10693	302.711	310.165	288.457	313.403	318.743	282.682	294.246	281.813	284.515	324.244	311.331	334.837	300.444	286.858	323.47	304.942	8347.94	8206.72	8345.3	8855.91	9016.33	8239.35	-0.066141	0.33037	0.65689	FALSE	8582.54	8535.49	7393.22	8807.28	8627.54
C5_03520W_A	-	Ca22chr5A_C_albicans_SC5314	+	791003	792178	1176	0	0	0	13	6	19	3	0	1	26	8	23	0	0	0	0.528717	0.237211	0.759977	0.107773	0	0.0340424	1.06814	0.326311	0.767983	0	0.0472717	0.720812	0.508635	2.8674	0	0.936412	0	0	0	0.03773	0.37438	0.69469	FALSE	13.5783	5.95707	18.64	27.2088	8.48019
C2_03240C_A	ROM2	Ca22chr2A_C_albicans_SC5314	-	665418	669563	4146	5420	6013	6149	4965	5619	5030	6439	6026	6305	5150	4976	6272	63.8256	62.8799	63.4963	57.2766	63.0116	57.068	65.6121	61.8248	60.8812	60.0124	57.5705	59.4029	63.4006	62.7727	58.9953	59.1187	6154.39	5952.54	5904.08	6173.51	6043.38	5996.42	-0.015621	0.79357	0.93566	FALSE	5185.87	5578.8	4934.7	5389.43	5274.68
C4_00290C_A	-	Ca22chr4A_C_albicans_SC5314	-	43184	44714	1305	43	41	76	739	1369	1536	177	301	60	107	79	90	1.60873	1.36214	2.49331	27.0845	48.7735	55.365	5.73004	9.81112	1.84064	3.96129	2.90379	2.70809	1.82139	5.79393	3.19106	43.741	169.176	297.331	56.1847	48.978	41.2072	74.1142	0.53982	0.0022536	0.022698	TRUE	771.875	1359.21	1506.9	111.975	83.7419
C1_00680W_A	ASM3	Ca22chr1A_C_albicans_SC5314	+	117319	119442	2124	3080	2229	2195	3017	2195	3428	932	874	901	12450	13861	16077	70.798	45.4994	44.2439	67.9372	48.0475	75.9173	18.5377	17.5033	16.9824	283.19	313.032	297.222	53.5138	17.6745	297.815	63.9673	890.804	863.346	843.707	3508.19	2240.26	2140.53	-1.2446	1.2547e-15	1.6858e-13	TRUE	3151.21	2179.3	3363.05	13028.8	14693
C1_10520W_A	-	Ca22chr1A_C_albicans_SC5314	+	2327281	2329134	1854	232	215	327	456	357	560	349	244	256	434	426	566	6.10946	5.02781	7.55112	11.7636	8.95261	14.208	7.95263	5.59813	5.52787	11.3095	11.0217	11.9878	6.22946	6.35954	11.4397	11.6414	333.574	241.026	239.721	264.253	216.086	318.886	0.019962	0.90226	0.97215	FALSE	476.285	354.446	549.39	454.178	451.57
C2_07870C_A	-	Ca22chr2A_C_albicans_SC5314	-	1601234	1601776	543	0	0	0	0	0	0	0	0	0	0	0	0	0	0	0	0	0	0	0	0	0	0	0	0	0	0	0	0	0	0	0	0	0	0	NA	NA	NA	NA	0	0	0	0	0
C3_03690W_A	-	Ca22chr3A_C_albicans_SC5314	+	779861	780721	861	86	61	120	116	178	185	126	106	83	75	94	130	4.87663	3.07168	5.96694	6.4438	9.61187	10.107	6.18248	5.23679	3.85925	4.20844	5.23689	5.92886	4.63842	5.09284	5.12473	8.72089	120.431	104.708	77.7222	97.956	61.3082	117.022	0.078427	0.66967	0.88807	FALSE	121.16	176.727	181.495	78.4869	99.6423
C4_05130C_A	ALD6	Ca22chr4A_C_albicans_SC5314	-	1104766	1106391	1626	397	475	686	648	1004	2966	780	529	471	576	528	837	11.9205	12.6655	18.0625	19.0608	28.7081	85.8035	20.266	13.8388	11.5965	17.1145	15.5762	20.2132	14.2162	15.2338	17.6347	44.5241	745.523	522.551	441.05	452.192	477.4	668.978	0.067707	0.69124	0.89616	FALSE	676.826	996.817	2909.81	602.779	559.693
C3_07340W_A	GCY1	Ca22chr3A_C_albicans_SC5314	+	1688903	1689790	888	604	781	876	667	685	1006	940	687	681	796	698	844	33.2085	38.1319	42.2342	35.9252	35.8648	53.2892	44.7208	32.9084	30.7017	43.3075	37.7043	37.3216	37.8582	36.1103	39.4445	41.6931	898.451	678.625	637.696	687.97	784.947	854.263	-0.059589	0.67312	0.88957	FALSE	696.672	680.099	986.94	833.008	739.897
C2_01960C_A	-	Ca22chr2A_C_albicans_SC5314	-	367186	367519	334	225	270	302	192	180	154	285	256	314	209	218	278	32.8898	35.0483	38.7109	27.4942	25.0563	21.6884	36.049	32.6029	37.6366	30.2317	31.3083	32.6836	35.5497	35.4295	31.4079	24.7463	272.403	252.879	294.033	256.28	271.364	294.506	-0.0051184	0.96673	0.99186	FALSE	200.541	178.712	151.082	218.717	231.085
C1_06460C_A	RPS22A	Ca22chr1A_C_albicans_SC5314	-	1377036	1377428	393	23883	28401	26127	25342	26027	19131	23621	26837	34645	23564	24601	24998	2967.03	3133.22	2846.23	3084.15	3079.09	2289.81	2539.22	2904.72	3529.19	2896.81	3002.68	2497.72	2982.16	2991.05	2799.07	2817.68	22576.9	26509.9	32442	27203.3	28544.5	25478.7	0.0046444	0.97099	0.99245	FALSE	26469.3	25840.8	18768.5	24659.5	26077.7
CR_07150W_A	GLK1	Ca22chrRA_C_albicans_SC5314	+	1559026	1560444	1419	6760	7429	9991	5840	5051	11965	14799	8095	5532	6603	6784	10559	232.589	226.985	301.439	196.842	165.495	396.629	440.601	242.659	156.073	224.813	229.325	292.194	253.671	279.778	248.778	252.989	14144.9	7996.32	5180.23	7699.8	7466.54	9743.09	0.078375	0.67056	0.88869	FALSE	6099.79	5014.86	11738.3	6909.99	7191.2
C5_02110W_A	-	Ca22chr5A_C_albicans_SC5314	+	473498	473881	384	114	87	124	956	1099	1847	445	462	487	674	636	709	14.4943	9.82286	13.825	119.073	133.063	226.251	48.958	51.1768	50.7721	84.7993	79.4465	72.5013	12.7141	50.3023	78.9157	159.462	425.33	456.368	456.033	129.849	87.4396	120.923	1.6267	6.5317e-30	2.9463e-27	TRUE	998.528	1091.14	1812.01	705.336	674.175
CR_02390W_A	-	Ca22chrRA_C_albicans_SC5314	+	530045	532714	2670	2240	2385	2765	1812	2093	2689	2519	1997	2004	2123	2169	2945	40.9602	38.7282	44.3361	32.4589	36.4459	47.3733	39.8577	31.8148	30.0479	38.4151	38.967	43.3117	41.3415	33.9068	40.2313	38.7594	2407.66	1972.66	1876.57	2551.41	2397.05	2696.39	-0.25932	0.022619	0.12663	FALSE	1892.61	2078.03	2638.05	2221.7	2299.19
C2_07650C_A	-	Ca22chr2A_C_albicans_SC5314	-	1560176	1561576	1401	3050	3964	3829	2434	2655	2858	4259	3718	3476	2927	2876	3767	106.289	122.672	117.009	83.0939	88.1084	95.9574	128.429	112.884	99.3274	100.936	98.469	105.582	115.323	113.547	101.662	89.0532	4070.75	3672.68	3254.97	3474.02	3984.03	3733.99	-0.023059	0.82928	0.94881	FALSE	2542.28	2636	2803.85	3063.08	3048.63
C2_09370C_A	KAR3	Ca22chr2A_C_albicans_SC5314	-	1908759	1910822	2064	817	980	944	790	763	594	1117	1121	1059	895	764	962	19.3258	20.5857	19.581	18.3065	17.1872	13.5373	22.8633	23.1025	20.5406	20.9496	17.7555	18.3019	19.8309	22.1688	19.0023	16.3437	1067.63	1107.33	991.66	930.582	984.952	920.576	0.14928	0.091885	0.32796	FALSE	825.143	757.541	582.746	936.61	809.858
C4_00320C_A	-	Ca22chr4A_C_albicans_SC5314	-	49530	50508	909	420	504	529	664	628	1059	463	353	457	679	541	683	22.5585	24.039	24.9152	34.9374	32.1208	54.8007	21.5185	16.5186	20.127	36.0885	28.5484	29.5045	23.8376	19.3881	31.3805	40.6197	442.535	348.697	427.94	478.39	506.547	515.874	-0.26472	0.027879	0.14671	FALSE	693.538	623.507	1038.94	710.568	573.473
C1_12470W_A	-	Ca22chr1A_C_albicans_SC5314	+	2719965	2720702	738	97	49	77	67	34	54	43	60	39	76	61	97	6.41712	2.87866	4.46691	4.34216	2.14197	3.44185	2.46154	3.45826	2.11561	4.97531	3.96481	5.16115	4.58756	2.67847	4.70042	3.30866	41.0993	59.2686	36.5201	110.485	49.2476	75.0893	-0.3829	0.040766	0.19074	FALSE	69.9805	33.7567	52.9769	79.5334	64.6615
C3_06310C_A	ISW2	Ca22chr3A_C_albicans_SC5314	-	1438401	1441571	3171	1707	1808	1768	1893	1879	931	2064	2228	2369	1712	1662	2051	26.2822	24.7202	23.8704	28.5523	27.55	13.8104	27.4985	29.8869	29.9086	26.0838	25.1411	25.3981	24.9576	29.098	25.541	23.3043	1972.77	2200.84	2218.36	1944.31	1817.14	1724.13	0.20699	0.023207	0.12892	FALSE	1977.21	1865.56	913.361	1791.59	1761.76
C6_00420W_A	DPM2	Ca22chr6A_C_albicans_SC5314	+	74105	74448	258	2577	3443	3449	2015	1935	1825	2962	2711	3099	2145	2163	2679	487.663	578.585	572.33	373.544	348.7	332.734	485.021	446.964	480.872	401.671	402.148	407.741	546.193	470.952	403.853	351.66	2831.07	2677.95	2901.94	2935.26	3460.4	3363.42	-0.20063	0.030419	0.15467	FALSE	2104.64	1921.16	1790.42	2244.73	2292.83
C2_03150C_A	-	Ca22chr2A_C_albicans_SC5314	-	636492	638513	2022	421	627	535	539	504	821	540	511	429	695	632	717	10.1654	13.4442	11.3278	12.7495	11.5889	19.0992	11.2826	10.7498	8.49383	16.6061	14.9929	13.9242	11.6458	10.1754	15.1744	14.4792	516.131	504.771	401.721	479.529	630.168	521.725	-0.16586	0.23182	0.55201	FALSE	562.978	500.394	805.445	727.312	669.935
C2_08050C_A	SIT1	Ca22chr2A_C_albicans_SC5314	-	1634398	1636212	1815	2950	2291	2478	4943	4884	4116	4540	4666	4965	5084	5542	5144	79.3543	54.7266	58.4518	130.257	125.109	106.673	105.675	109.353	109.514	135.329	146.467	111.29	64.1776	108.181	131.029	120.68	4339.32	4609.12	4649.28	3360.12	2302.58	2416.51	0.63466	2.8503e-06	9.2782e-05	TRUE	5162.89	4849.06	4038.02	5320.37	5874.65
C1_10580C_A	-	Ca22chr1A_C_albicans_SC5314	-	2344169	2344501	333	334	316	341	434	508	386	278	299	248	383	415	475	48.9697	41.1427	43.8413	62.3351	70.9268	54.5252	35.2692	38.1935	29.815	55.5671	59.7796	56.0119	44.6512	34.4259	57.1195	62.5957	265.712	295.355	232.23	380.434	317.597	332.539	-0.32135	0.015406	0.096711	FALSE	453.307	504.366	378.687	400.806	439.91
C5_02680W_A	-	Ca22chr5A_C_albicans_SC5314	+	604742	605716	975	221	313	291	318	338	537	304	246	259	335	265	307	11.0666	13.9184	12.778	15.5995	16.1177	25.9074	13.1724	10.7323	10.6346	16.5998	13.0374	12.3642	12.5876	11.5131	14.0005	19.2082	290.563	243.001	242.531	251.724	314.582	283.779	-0.11235	0.4047	0.71886	FALSE	332.146	335.582	526.826	350.575	280.906
C4_01570C_A	-	Ca22chr4A_C_albicans_SC5314	-	325276	325380	105	43	48	62	12	15	21	67	60	59	13	29	24	19.9942	19.8199	25.2799	5.46612	6.64191	9.40772	26.9576	24.3066	22.4952	5.9816	13.2482	8.97538	21.698	24.5865	9.40173	7.17191	64.0385	59.2686	55.2483	48.978	48.2426	60.4616	0.11928	0.49622	0.79052	FALSE	12.5338	14.8927	20.6021	13.6044	30.7407
C1_03520W_A	RPN3	Ca22chr1A_C_albicans_SC5314	+	740588	742033	1446	4988	5750	6222	5938	6098	7103	5855	5256	5432	5776	5666	7333	168.416	172.405	184.219	196.408	196.07	231.062	171.062	154.614	150.39	192.984	187.956	199.134	175.013	158.689	193.358	207.846	5596.2	5191.93	5086.59	5681.45	5779.06	6067.61	-0.13707	0.067004	0.26763	FALSE	6202.15	6054.37	6968.42	6044.54	6006.1
C3_02430W_A	APL2	Ca22chr3A_C_albicans_SC5314	+	532621	534945	2325	2657	3290	3016	2362	2340	1937	2789	2833	3203	2499	2561	2857	55.7948	61.3512	55.5369	48.5897	46.7933	39.1887	50.6781	51.8306	55.152	51.9286	52.8367	48.2523	57.561	52.5536	51.0059	44.8572	2665.72	2798.47	2999.33	3026.38	3306.62	2941.16	-0.12421	0.15808	0.4548	FALSE	2467.07	2323.26	1900.3	2615.18	2714.72
C3_06490W_A	-	Ca22chr3A_C_albicans_SC5314	+	1481888	1482811	924	1029	1451	1644	1857	1757	3713	2275	1209	1070	1599	1482	2095	54.3711	68.0841	76.1734	96.1229	88.4079	189.02	104.017	55.6566	46.3596	83.6065	76.9352	89.0314	66.2095	68.6777	83.191	124.517	2174.44	1194.26	1001.96	1172.05	1458.33	1603.21	0.029303	0.87047	0.96228	FALSE	1939.61	1744.43	3642.65	1673.34	1570.96
CR_03210C_A	SSU72	Ca22chrRA_C_albicans_SC5314	-	721748	722428	681	887	1149	990	1272	1312	835	982	1013	1240	1157	1125	1220	63.5918	73.1514	62.2388	89.3361	89.5731	57.6758	60.9199	63.274	72.8957	82.0823	79.2418	70.3467	66.3274	65.6965	77.2236	78.8617	938.594	1000.65	1161.15	1010.31	1154.81	965.434	-0.012387	0.91562	0.97687	FALSE	1328.59	1302.61	819.18	1210.79	1192.53
C3_07820W_A	-	Ca22chr3A_C_albicans_SC5314	+	1775574	1775900	327	846	1295	1311	1174	1193	1085	1447	1323	1348	1034	1202	1306	126.313	171.701	171.644	171.715	169.623	156.076	186.946	172.098	165.033	152.769	176.322	156.829	156.552	174.692	161.973	165.804	1383.04	1306.87	1262.28	963.614	1301.54	1278.47	0.13666	0.27415	0.59719	FALSE	1226.23	1184.46	1064.44	1082.07	1274.15
C2_10210C_A	RAS1	Ca22chr2A_C_albicans_SC5314	-	2096599	2097471	873	11666	12834	12667	8553	8980	8920	12372	14614	16125	7736	8091	9594	652.428	637.379	621.202	468.588	478.248	480.623	598.716	712.061	739.457	428.12	444.567	431.535	637.003	683.411	434.741	475.82	11825.1	14435.9	15099.6	13287.8	12898.9	12352.7	0.092861	0.38395	0.70197	FALSE	8933.48	8915.75	8751	8095.66	8576.65
C5_02790C_A	GAP1	Ca22chr5A_C_albicans_SC5314	-	626060	627808	1749	7852	8075	8048	9018	9104	10785	9605	9022	9588	7960	8271	9682	219.187	200.172	197.002	246.608	242.01	290.058	232.008	219.42	219.465	219.88	226.839	217.373	205.454	223.631	221.364	259.559	9180.44	8912.02	8978.32	8943.61	8115.8	7848.3	0.1148	0.14166	0.4267	FALSE	9419.17	9038.87	10580.7	8330.08	8767.46
C1_12060C_A	-	Ca22chr1A_C_albicans_SC5314	-	2638267	2638986	720	306	302	365	220	271	231	428	432	375	277	258	345	20.7498	18.1855	21.7037	14.6143	17.4996	15.0915	25.1134	25.522	20.851	18.5871	17.1884	18.8156	20.213	23.8288	18.197	15.7351	409.082	426.734	351.154	348.541	303.526	355.943	0.20581	0.098287	0.34302	FALSE	229.787	269.061	226.623	289.878	273.486
C1_01640W_A	RPS42	Ca22chr1A_C_albicans_SC5314	+	332721	334077	789	6287	7417	7747	11650	11761	9273	8002	9564	9069	10665	10624	11519	389.037	407.569	420.368	706.213	693.04	552.837	428.466	515.615	460.161	653.051	645.892	573.283	405.658	468.081	624.075	650.697	7648.3	9447.41	8492.32	7161.04	7454.48	7554.77	0.19194	0.046928	0.20908	FALSE	12168.3	11676.9	9097.31	11160.8	11261.7
C1_06070W_A	-	Ca22chr1A_C_albicans_SC5314	+	1272827	1273369	543	2312	2583	2531	2743	2886	1994	2668	2738	3047	2251	2401	2800	207.88	206.241	199.556	241.609	247.108	172.735	207.578	214.485	224.647	200.281	212.1	202.483	204.559	215.57	204.955	220.484	2550.07	2704.62	2853.25	2633.42	2596.05	2468.2	0.071533	0.37028	0.69255	FALSE	2865.02	2865.35	1956.22	2355.65	2545.12
C1_06140C_A	-	Ca22chr1A_C_albicans_SC5314	-	1286026	1286367	342	309	188	225	152	217	121	384	498	482	179	191	163	44.1121	23.8332	28.1663	21.2571	29.5002	16.6423	47.4351	61.9392	56.422	25.2866	26.789	18.7151	32.0372	55.2655	23.5969	22.4665	367.027	491.929	451.351	351.958	188.95	219.417	0.53869	0.001946	0.020204	TRUE	158.762	215.447	118.707	187.322	202.465
C2_03350W_A	PGA17	Ca22chr2A_C_albicans_SC5314	+	695735	697408	1674	243	139	363	446	908	2246	765	422	349	195	448	391	7.08722	3.60006	9.28377	12.7428	25.2186	63.1115	19.3064	10.7231	8.34637	5.62785	12.8372	9.17175	6.65701	12.7919	9.21228	33.691	731.186	416.856	326.808	276.783	139.702	353.993	0.45818	0.01435	0.091904	FALSE	465.84	901.504	2203.45	204.066	474.891
C2_02490C_A	-	Ca22chr2A_C_albicans_SC5314	-	496573	500625	4053	2161	2360	2420	2734	2749	2431	3195	3074	2994	2323	2499	2780	26.0317	25.2456	25.563	32.2633	31.5347	28.2139	33.3035	32.2619	29.5735	27.6908	29.5759	26.9339	25.6134	31.713	28.0669	30.6706	3053.78	3036.53	2803.62	2461.43	2371.93	2359.95	0.29364	8.0254e-05	0.0016629	TRUE	2855.62	2729.33	2384.94	2431	2649
C1_12100C_A	PXA2	Ca22chr1A_C_albicans_SC5314	-	2645318	2647321	2004	985	1430	1560	2030	2024	3886	1400	1085	1396	1575	1679	1986	23.9974	30.9377	33.3273	48.449	46.9574	91.2135	29.5138	23.03	27.8879	37.9705	40.1885	38.9146	29.4208	26.8106	39.0245	62.2067	1338.12	1071.77	1307.23	1121.94	1437.23	1521.29	-0.11451	0.39363	0.71001	FALSE	2120.31	2009.52	3812.37	1648.22	1779.78
C1_10180C_A	ECM21	Ca22chr1A_C_albicans_SC5314	-	2240080	2242266	2187	403	542	578	412	449	1092	444	368	343	420	400	581	8.99666	10.7449	11.3149	9.01022	9.54528	23.487	8.57688	7.15751	6.27875	9.2782	8.77324	10.4318	10.3522	7.33771	9.49441	14.0142	424.374	363.514	321.189	459.026	544.739	563.658	-0.42425	0.0015798	0.017472	TRUE	430.328	445.788	1071.31	439.527	424.01
C3_05880C_A	-	Ca22chr3A_C_albicans_SC5314	-	1318841	1320373	1533	6233	6806	6678	4274	4718	3732	5250	5371	5835	5154	4857	5974	198.509	192.486	186.499	133.346	143.089	114.513	144.681	149.031	152.379	162.43	151.976	153.022	192.498	148.697	155.809	130.316	5017.94	5305.53	5463.96	7099.53	6840.39	6512.29	-0.35785	1.6615e-06	5.797e-05	TRUE	4464.13	4684.25	3661.29	5393.62	5148.54
C3_07260C_A	ECM29	Ca22chr3A_C_albicans_SC5314	-	1662823	1668402	5580	2798	3443	3626	2464	2826	3033	3063	2410	2697	2645	2457	3402	24.4815	26.7518	27.8206	21.12	23.5466	25.5677	23.1904	18.3715	19.3497	22.901	21.1213	23.9404	26.3513	20.3039	22.6542	23.4115	2927.61	2380.62	2525.5	3186.99	3460.4	3536.03	-0.34739	0.00073381	0.0098178	TRUE	2573.61	2805.78	2975.54	2767.97	2604.48
C1_11040W_A	RPL29	Ca22chr1A_C_albicans_SC5314	+	2433984	2434175	192	6555	11384	10704	9077	9287	7106	9916	11408	14359	7979	10430	8432	1666.85	2570.65	2386.81	2261.14	2248.88	1740.92	2181.88	2527.38	2993.99	2007.75	2605.74	1724.49	2208.11	2567.75	2112.66	2083.65	9477.7	11268.9	13445.9	7466.3	11441.5	10438.4	0.17345	0.25792	0.58026	FALSE	9480.79	9220.56	6971.37	8349.96	11056.1
C1_06540C_A	-	Ca22chr1A_C_albicans_SC5314	-	1395028	1396152	1125	1188	1031	1185	1281	1472	964	846	1204	1359	1184	1088	1541	51.5571	39.7334	45.0961	54.4607	60.834	40.3068	31.7697	45.5236	48.3609	50.8467	46.3901	53.7875	45.4622	41.8847	50.3414	51.8672	808.605	1189.32	1272.58	1353.16	1036.21	1155.6	-0.090713	0.55705	0.83045	FALSE	1337.99	1461.47	945.736	1239.05	1153.31
C5_00100C_A	-	Ca22chr5A_C_albicans_SC5314	-	11839	12441	603	1621	1769	2074	2866	2551	3903	2141	1771	1805	2850	2861	3758	131.247	127.192	147.253	227.324	196.691	304.464	150.001	124.929	119.836	228.345	227.588	244.721	135.231	131.589	233.551	242.826	2046.36	1749.41	1690.22	1846.36	1777.94	2022.54	-0.038176	0.71755	0.90848	FALSE	2993.49	2532.75	3829.05	2982.5	3032.73
C4_06300C_A	PGA42	Ca22chr4A_C_albicans_SC5314	-	1400697	1401380	684	58	39	34	59	69	87	82	80	94	45	75	58	4.13997	2.47206	2.12812	4.12556	4.69012	5.98298	5.06469	4.97504	5.50173	3.17848	5.25962	3.32968	2.91338	5.18049	3.92259	4.93289	78.3755	79.0248	88.0227	66.0633	39.1971	33.1563	0.48641	0.0083498	0.061414	FALSE	61.6246	68.5063	85.3517	47.0921	79.5018
C2_05130W_A	-	Ca22chr2A_C_albicans_SC5314	+	1058903	1060021	1119	280	351	492	271	245	579	499	387	368	204	214	236	12.2167	13.5996	18.8238	11.5831	10.1795	24.339	18.8393	14.711	13.1657	8.80772	9.17345	8.28158	14.88	15.572	8.75425	15.3672	476.943	382.282	344.6	318.927	352.774	479.792	0.047933	0.7636	0.92573	FALSE	283.056	243.247	568.03	213.484	226.845
C6_03620C_A	-	Ca22chr6A_C_albicans_SC5314	-	769693	771234	1542	859	966	1034	1244	1283	1656	1220	973	999	1081	1082	1386	27.1978	27.1608	28.7084	38.5854	38.6842	50.5161	33.4249	26.8405	25.9363	33.8692	33.6583	35.2947	27.689	28.7339	34.2741	42.5952	1166.07	961.139	935.475	978.421	970.881	1008.34	0.045535	0.67739	0.89101	FALSE	1299.34	1273.82	1624.62	1131.26	1146.95
C1_08820C_A	-	Ca22chr1A_C_albicans_SC5314	-	1921091	1921723	633	255	321	334	409	375	395	342	298	442	337	280	403	19.6681	21.9863	22.59	30.9034	27.5435	29.3527	22.8253	20.0251	27.9541	25.7211	21.2179	24.9996	21.4148	23.6015	23.9795	29.2665	326.883	294.367	413.894	290.451	322.622	325.712	0.11652	0.40977	0.72222	FALSE	427.194	372.317	387.516	352.668	296.807
C1_04470C_A	-	Ca22chr1A_C_albicans_SC5314	-	920167	920688	522	87	122	136	93	102	110	100	118	110	119	95	162	8.13718	10.133	11.1543	8.52117	9.08491	9.91234	8.09328	9.61555	8.43626	11.0139	8.72975	12.1864	9.80816	8.71503	10.6433	9.17281	95.5798	116.562	103.005	99.095	122.616	132.625	-0.13156	0.40988	0.72222	FALSE	97.1371	101.27	107.916	124.533	100.702
CR_05420W_A	-	Ca22chrRA_C_albicans_SC5314	+	1160039	1160353	315	29	50	51	10	20	30	30	32	26	29	21	11	4.49482	6.88192	6.93159	1.51837	2.95196	4.47987	4.02352	4.32118	3.30438	4.44786	3.19785	1.37124	6.10278	3.88303	3.00565	2.9834	28.674	31.6099	24.3467	33.0317	50.2527	49.7345	-0.3591	0.053978	0.23063	FALSE	10.4449	19.8569	29.4316	30.3483	22.2605
C1_12150C_A	-	Ca22chr1A_C_albicans_SC5314	-	2654122	2654799	609	132	209	215	125	144	212	190	181	180	174	158	199	10.5823	14.8792	15.1145	9.81702	10.9935	16.3747	13.1805	12.6422	11.8327	13.8037	12.4448	12.8312	13.5253	12.5518	13.0266	12.3951	181.602	178.794	168.554	150.351	210.056	209.665	-0.088658	0.55574	0.82956	FALSE	130.561	142.97	207.983	182.09	167.484
C1_08500C_A	ENO1	Ca22chr1A_C_albicans_SC5314	-	1864127	1865449	1323	205473	231229	246095	165626	145776	214638	306720	270132	228822	201223	223532	294779	7582.63	7577.61	7963.72	5987.64	5122.92	7631.34	9794.39	8685.18	6924.13	7348.2	8104.55	8749.19	7707.99	8467.9	8067.31	6247.3	293162	266839	214272	234039	232397	239988	0.11791	0.31174	0.63841	FALSE	172994	144733	210571	210578	236949
C1_07170C_A	ZCF23	Ca22chr1A_C_albicans_SC5314	-	1536685	1538385	1701	617	830	863	727	731	1033	598	631	738	645	706	870	17.7095	21.1555	21.721	20.4417	19.9804	28.5661	14.8522	15.7793	17.3692	18.3197	19.909	20.0838	20.1953	16.0002	19.4375	22.9961	571.567	623.308	691.072	702.777	834.194	841.586	-0.29838	0.011053	0.076514	FALSE	759.341	725.77	1013.43	674.987	748.377
C1_07840W_A	-	Ca22chr1A_C_albicans_SC5314	+	1707470	1708372	903	1663	2103	2347	2178	2172	3328	2718	1738	1719	2236	2025	2759	89.9144	100.972	111.275	115.36	111.831	173.36	127.162	81.87	76.2107	119.632	107.569	119.976	100.721	95.0808	115.726	133.517	2597.86	1716.81	1609.69	1894.2	2113.63	2288.76	-0.068732	0.65718	0.88056	FALSE	2274.89	2156.46	3264.95	2339.96	2146.55
C7_01650W_A	-	Ca22chr7A_C_albicans_SC5314	+	354542	356139	1458	3065	3522	3867	3662	3669	4682	4482	3567	3773	3272	3405	4307	102.636	104.733	113.551	120.129	116.999	151.053	129.87	104.066	103.599	108.422	112.023	115.997	106.973	112.512	112.148	129.393	4283.89	3523.52	3533.08	3491.11	3539.8	3771.05	0.064376	0.53066	0.81418	FALSE	3824.91	3642.75	4593.29	3424.12	3609.38
CR_07220C_A	-	Ca22chrRA_C_albicans_SC5314	-	1571688	1574810	3123	2928	3328	3483	602	656	986	755	652	648	1768	1667	2334	45.7745	46.2021	47.7479	9.21959	9.76614	14.8511	10.2134	8.88052	8.30674	27.351	25.6043	29.3467	46.5748	9.13355	27.434	11.2789	721.628	644.052	606.795	3335.06	3344.82	3396.57	-2.2066	4.5895e-132	7.2457e-129	TRUE	628.78	651.307	967.319	1850.2	1767.06
CR_07740W_A	-	Ca22chrRA_C_albicans_SC5314	+	1679654	1679848	195	50	74	70	384	430	314	157	186	205	81	83	109	12.5187	16.4531	15.3687	94.1854	102.524	75.7442	34.0142	40.5734	42.0869	20.0684	20.417	21.9494	14.7802	38.8915	20.8116	90.8178	150.06	183.733	191.964	56.9512	74.3739	68.263	1.0491	6.8218e-11	5.3185e-09	TRUE	401.082	426.924	308.051	84.7659	87.982
C7_00920C_A	-	Ca22chr7A_C_albicans_SC5314	-	191453	192481	1029	862	971	1024	840	834	995	918	835	920	943	834	1159	40.8994	40.9123	42.6047	39.0437	37.6827	45.4843	37.6897	34.5171	35.7932	44.2751	38.8776	44.2282	41.4721	36	42.4603	40.7369	877.423	824.821	861.499	981.838	975.907	998.591	-0.19553	0.015097	0.095337	FALSE	877.368	828.033	976.148	986.842	884.06
C2_03970W_A	-	Ca22chr2A_C_albicans_SC5314	+	832702	833439	657	374	380	484	499	483	878	589	385	396	480	462	677	27.7927	25.0766	31.5394	36.3264	34.1801	62.8613	37.8743	24.9263	24.13	35.2971	33.7307	40.4627	28.1362	28.9769	36.4968	44.4559	562.965	380.307	370.819	425.995	381.92	471.99	0.029379	0.85108	0.95547	FALSE	521.198	479.544	861.365	502.316	489.731
CR_07410C_A	tK(UUU)2	Ca22chrRA_C_albicans_SC5314	-	1607966	1608040	75	0	0	0	0	0	0	0	0	0	0	0	0	0	0	0	0	0	0	0	0	0	0	0	0	0	0	0	0	0	0	0	0	0	0	NA	NA	NA	NA	0	0	0	0	0
C5_04230W_A	MRV6	Ca22chr5A_C_albicans_SC5314	+	940661	941251	591	0	11	2	0	0	2	0	0	0	0	0	0	0	0.806966	0.144882	0	0	0.159183	0	0	0	0	0	0	0.317283	0	0	0.053061	0	0	0	0	11.0556	1.95037	-0.081979	0.18118	0.48999	FALSE	0	0	1.96211	0	0
CR_01040C_A	ARC19	Ca22chrRA_C_albicans_SC5314	-	234556	235158	522	1043	1221	1283	1047	971	1265	1256	1235	1384	880	1032	1393	97.5526	101.413	105.228	95.9319	86.4848	113.992	101.652	100.637	106.143	81.4471	94.8327	104.788	101.398	102.811	93.6893	98.8029	1200.48	1219.95	1295.99	1188	1227.17	1251.16	0.01842	0.81729	0.9467	FALSE	1093.58	964.053	1241.03	920.913	1093.94
CR_03580C_A	-	Ca22chrRA_C_albicans_SC5314	-	791587	792717	1131	157	172	208	154	147	438	164	150	199	121	98	118	6.77738	6.5935	7.87361	6.51246	6.04291	18.2165	6.12599	5.64146	7.04398	5.16876	4.15635	4.09685	7.0815	6.27048	4.47399	10.2573	156.751	148.171	186.346	178.827	172.869	202.839	-0.14355	0.31727	0.64585	FALSE	160.851	145.948	429.702	126.626	103.882
C2_01710W_A	HSK3	Ca22chr2A_C_albicans_SC5314	+	309725	310045	321	260	342	331	271	209	260	278	266	310	247	268	249	39.5452	46.1925	44.1465	40.3786	30.2714	38.0998	36.5877	35.2484	38.662	37.1754	40.0478	30.4597	43.2947	36.8327	35.8943	36.2499	265.712	262.757	290.288	296.146	343.728	322.787	-0.20805	0.07885	0.29924	FALSE	283.056	207.505	255.074	258.484	284.086
C5_04030W_A	-	Ca22chr5A_C_albicans_SC5314	+	891519	892661	1143	1115	1166	1140	1818	1939	1411	1298	1292	1505	1356	1406	1544	47.627	44.2285	42.7004	76.0737	78.872	58.0678	47.9759	48.0816	52.713	57.3161	59.0049	53.0435	44.852	49.5902	56.4548	71.0045	1240.63	1276.25	1409.3	1270.01	1171.89	1111.71	0.13413	0.16555	0.46613	FALSE	1898.87	1925.13	1384.27	1419.04	1490.39
C5_02260C_A	PTH1	Ca22chr5A_C_albicans_SC5314	-	501453	502862	1410	1429	1664	1568	1524	1504	1741	1404	1444	1582	1713	1549	1926	49.481	51.1663	47.6102	51.6955	49.5929	58.081	42.0671	43.5623	44.9174	58.6951	52.6964	53.6375	49.4192	43.5156	55.0097	53.1231	1341.94	1426.4	1481.4	1627.66	1672.41	1529.09	-0.17431	0.03888	0.1835	FALSE	1591.8	1493.24	1708.01	1792.64	1641.98
C3_02160C_A	-	Ca22chr3A_C_albicans_SC5314	-	467068	469592	2283	4239	5231	5634	4062	4560	4351	5258	5163	5407	4453	4518	6305	90.6531	99.3411	105.654	85.0983	92.8646	89.6473	97.2993	96.1964	94.8152	94.2345	94.9269	108.445	98.5492	96.1036	99.2022	89.2034	5025.59	5100.06	5063.18	4828.32	5257.43	5494.2	-0.035259	0.64801	0.87749	FALSE	4242.7	4527.38	4268.56	4660.03	4789.19
C1_01210W_A	-	Ca22chr1A_C_albicans_SC5314	+	245206	246453	1248	1864	2086	2135	1920	1787	2238	1912	1762	1941	2001	1983	2648	72.9216	72.4686	73.2414	73.5823	66.5735	84.3528	64.7244	60.0557	62.2642	77.4633	76.2179	83.3172	72.8772	62.3481	78.9994	74.8362	1827.49	1740.52	1817.58	2123.14	2096.54	2082.02	-0.21859	0.0014095	0.016125	TRUE	2005.41	1774.21	2195.6	2094.03	2102.03
C3_07580W_A	-	Ca22chr3A_C_albicans_SC5314	+	1733433	1733702	270	1395	1781	1589	2097	2128	2380	1952	1817	2026	1856	2057	2106	252.252	285.99	251.961	371.468	366.437	414.636	305.43	286.255	300.402	332.107	365.443	306.285	263.401	297.362	334.611	384.18	1865.72	1794.85	1897.17	1588.94	1790	1549.57	0.16282	0.067942	0.27036	FALSE	2190.29	2112.78	2334.91	1942.29	2180.47
C1_14190C_A	-	Ca22chr1A_C_albicans_SC5314	-	3126893	3127267	375	229	335	384	232	221	724	469	228	252	223	232	413	29.8146	38.7314	43.8403	29.5899	27.4001	90.8158	52.8368	25.8622	26.9028	28.7301	29.676	43.2464	37.4621	35.2006	33.8842	49.2686	448.269	225.221	235.976	260.836	336.693	374.472	-0.059595	0.74327	0.91671	FALSE	242.321	219.419	710.283	233.368	245.926
C3_02450W_A	HRT1	Ca22chr3A_C_albicans_SC5314	+	536423	536868	372	1846	2506	2339	1791	1925	1929	2418	2337	2436	1721	1803	2103	242.278	292.071	269.191	230.271	240.591	243.918	274.605	267.226	262.157	223.512	232.489	221.987	267.847	267.996	225.996	238.26	2311.12	2308.51	2281.1	2102.64	2518.66	2280.96	-0.00062874	0.9945	0.99744	FALSE	1870.67	1911.23	1892.45	1801.01	1911.22
C1_13280C_A	-	Ca22chr1A_C_albicans_SC5314	-	2895365	2895955	591	2497	2851	2900	3657	3674	2772	2834	3058	3526	3361	3291	3913	206.279	209.151	210.08	295.954	289.03	220.628	202.585	220.096	238.848	274.754	267.109	259.988	208.503	220.51	267.284	268.537	2708.73	3020.72	3301.79	2844.14	2865.41	2828.04	0.075625	0.42207	0.73224	FALSE	3819.68	3647.71	2719.48	3517.26	3488.54
C5_04440C_A	SFC1	Ca22chr5A_C_albicans_SC5314	-	977029	977940	912	2230	2171	3539	3165	4311	9995	5479	3701	3595	1648	2046	2485	119.381	103.208	166.134	165.984	219.773	515.516	253.806	172.618	157.809	87.3023	107.612	106.995	129.574	194.744	100.636	300.424	5236.82	3655.88	3366.4	2540.02	2181.97	3451.18	0.43046	0.0090626	0.06526	FALSE	3305.8	4280.16	9805.63	1724.62	2168.81
CR_05680C_A	-	Ca22chrRA_C_albicans_SC5314	-	1208432	1208830	399	19	40	30	32	25	19	29	18	49	24	34	29	2.32491	4.34647	3.219	3.83587	2.91312	2.23993	3.07058	1.91894	4.91644	2.90604	4.08747	2.85401	3.2968	3.30199	3.28251	2.99631	27.7182	17.7806	45.8842	21.6414	40.2021	29.2556	0.0012286	0.99462	0.99744	FALSE	33.4235	24.8211	18.64	25.1158	36.0408
C4_02270C_A	BFR1	Ca22chr4A_C_albicans_SC5314	-	447754	449142	1389	14315	16509	16376	13579	14228	9654	14314	15213	17177	13676	13332	16012	503.169	515.31	504.753	467.576	476.248	326.933	435.365	465.881	495.077	475.686	460.407	452.662	507.744	465.441	462.918	423.586	13681.3	15027.6	16084.7	16305.1	16592.4	15969.7	-0.11888	0.15708	0.45316	FALSE	14183.1	14126.2	9471.09	14311.8	14132.2
C2_01160W_A	-	Ca22chr2A_C_albicans_SC5314	+	188329	189579	1251	1681	2003	2030	2522	2593	2168	1732	1801	2294	2381	2322	2725	65.6048	69.4182	69.4723	96.4217	96.3688	81.5185	58.4905	61.2377	73.4114	91.9529	89.0336	85.5343	68.1651	64.3799	88.8402	91.4363	1655.44	1779.05	2148.13	1914.7	2013.12	1979.63	-0.07354	0.50973	0.79968	FALSE	2634.19	2574.45	2126.92	2491.7	2461.38
C1_05520W_A	-	Ca22chr1A_C_albicans_SC5314	+	1158880	1160955	2076	409	352	432	216	303	316	166	170	158	305	315	432	9.6188	7.35132	8.90901	4.97638	6.78588	7.16002	3.37813	3.48325	3.04689	7.098	7.27833	8.17123	8.62638	3.30276	7.51585	6.30743	158.663	167.928	147.953	465.86	353.779	421.281	-1.1629	2.3806e-17	4.4217e-15	TRUE	225.609	300.832	310.013	319.18	333.908
C3_07210W_A	MET8	Ca22chr3A_C_albicans_SC5314	+	1652454	1653311	858	1008	1193	1066	840	909	767	1217	1131	1334	931	953	1130	57.3586	60.2842	53.1916	46.8251	49.257	42.0496	59.9237	56.071	62.2438	52.4235	53.2788	51.7157	56.9448	59.4128	52.4726	46.0439	1163.21	1117.21	1249.17	1148.14	1199.03	1039.55	0.055742	0.56271	0.83352	FALSE	877.368	902.497	752.468	974.284	1010.2
C4_01070W_A	HGT17	Ca22chr4A_C_albicans_SC5314	+	217108	218946	1839	2	5	5	8	13	94	1	4	3	10	4	10	0.0530974	0.117879	0.116402	0.208063	0.328664	2.40436	0.0229728	0.0925211	0.0653081	0.262713	0.104334	0.213525	0.0957931	0.0602673	0.193524	0.980364	0.955798	3.95124	2.80924	2.27805	5.02527	4.87593	-0.076181	0.52281	0.80861	FALSE	8.35588	12.907	92.219	10.4649	4.2401
C2_05960C_A	-	Ca22chr2A_C_albicans_SC5314	-	1215977	1216873	897	710	648	714	936	944	436	548	783	883	684	704	715	38.6448	31.3208	34.0784	49.908	48.9295	22.8638	25.8097	37.1306	39.409	36.8406	37.6469	31.3	34.6813	34.1164	35.2625	40.5671	523.778	773.455	826.852	808.706	651.274	696.283	-0.016657	0.91398	0.97661	FALSE	977.638	937.246	427.739	715.801	746.257
C3_04950W_A	ARF2	Ca22chr3A_C_albicans_SC5314	+	1066127	1066672	546	14794	17294	17048	14470	15089	13364	16905	17913	19077	14459	13436	16584	1322.87	1373.26	1336.76	1267.54	1284.87	1151.33	1308.03	1395.53	1398.77	1279.41	1180.39	1192.69	1344.3	1367.44	1217.5	1234.58	16157.8	17694.6	17863.9	16850.7	17381.4	16625	0.023228	0.74833	0.91851	FALSE	15113.7	14981	13110.8	15131.2	14242.5
C1_07230W_A	PHO15	Ca22chr1A_C_albicans_SC5314	+	1551710	1552636	927	2321	2540	2608	1989	1961	2845	3839	1979	1857	2632	2371	3043	122.242	118.797	120.448	102.622	98.3533	144.363	174.958	90.809	80.1973	137.173	122.688	128.9	120.496	115.321	129.587	115.113	3669.31	1954.88	1738.92	2643.67	2552.84	2543.29	-0.048206	0.7842	0.93533	FALSE	2077.48	1946.97	2791.1	2754.37	2513.32
C2_09430W_A	RPL3	Ca22chr2A_C_albicans_SC5314	+	1921832	1923001	1170	93413	107785	101881	109856	111231	85197	104717	115285	128710	99752	101283	111812	3898.04	3994.13	3728.04	4490.81	4420.09	3425.25	3781.17	4191.31	4404.07	4119.07	4152.4	3752.61	3873.4	4125.52	4008.03	4112.05	100088	113880	120526	106400	108330	99353	0.084744	0.36552	0.68866	FALSE	114743	110435	83582.8	104390	107362
C2_08040C_A	RPS10	Ca22chr2A_C_albicans_SC5314	-	1633293	1633968	357	47880	51561	50830	56203	57982	43942	54152	59879	69937	51882	49328	60824	6548.03	6261.86	6095.72	7529.71	7551.2	5789.83	6408.28	7134.59	7842.71	7021.21	6627.87	6690.18	6301.87	7128.53	6779.75	6956.91	51758.4	59149.1	65489.8	54536.4	51821.5	49568.7	0.16315	0.11463	0.37469	FALSE	58703.2	57567.2	43109.5	54294.1	52288.9
CR_09680C_A	RTA4	Ca22chrRA_C_albicans_SC5314	-	2055720	2057090	1371	948	678	832	139	106	531	276	193	167	559	708	818	33.7595	21.4409	25.9812	4.84913	3.59467	18.2184	8.50485	5.98801	4.87648	19.6987	24.7711	23.4286	27.0605	6.45645	22.6328	8.88742	263.8	190.647	156.381	1079.79	681.426	811.355	-1.446	3.0831e-17	5.4082e-15	TRUE	145.183	105.242	520.939	584.989	750.497
C2_09220W_A	DDR48	Ca22chr2A_C_albicans_SC5314	+	1889869	1890507	639	13116	14089	18467	3937	4507	12537	10784	7725	6857	10220	12274	20626	1002.13	955.937	1237.28	294.681	327.927	922.884	712.975	514.233	429.597	772.704	921.37	1267.49	1065.12	552.268	987.189	515.164	10307.3	7630.83	6420.98	14939.4	14160.2	18008.8	-0.75542	5.9986e-07	2.3529e-05	TRUE	4112.14	4474.75	12299.5	10695.1	13010.7
C1_14060W_A	-	Ca22chr1A_C_albicans_SC5314	+	3097094	3098602	1509	4291	4610	5638	4716	4779	6944	7910	5561	4768	4985	5203	6699	138.833	132.453	159.959	149.476	147.244	216.459	221.453	156.757	126.495	159.602	165.392	174.322	143.749	168.235	166.439	171.06	7560.37	5493.21	4464.81	4887.55	4633.3	5498.1	0.17437	0.25661	0.57971	FALSE	4925.79	4744.81	6812.44	5216.76	5515.3
CR_02970C_A	-	Ca22chrRA_C_albicans_SC5314	-	682676	685207	2532	2671	2756	3204	2715	2757	2788	2999	2963	3002	2936	2771	3591	51.5033	47.1917	54.1754	51.2853	50.6249	51.7945	50.0389	49.7772	47.4651	56.0216	52.4954	55.6907	50.9568	49.0937	54.7359	51.2349	2866.44	2926.88	2811.11	3042.33	2769.93	3124.5	-0.052078	0.51216	0.80116	FALSE	2835.78	2737.28	2735.18	3072.5	2937.33
C2_09100C_A	-	Ca22chr2A_C_albicans_SC5314	-	1860193	1862481	2289	1897	2038	2062	2403	2506	2271	2211	2546	2574	2345	2091	2547	40.4619	38.6019	38.567	50.2105	50.901	46.6687	40.8073	47.3124	45.0184	49.4949	43.8185	43.6932	39.2103	44.3794	45.6689	49.2601	2113.27	2514.96	2410.32	2160.73	2048.3	2010.83	0.16633	0.078486	0.29858	FALSE	2509.9	2488.07	2227.97	2454.02	2216.51
C2_03550C_A	-	Ca22chr2A_C_albicans_SC5314	-	751790	754894	3105	1737	1991	2008	1905	2115	2230	2108	2237	2271	2020	1747	2201	27.3126	27.801	27.687	29.3441	31.6694	33.7829	28.6816	30.6455	29.2808	31.4306	26.9886	27.8349	27.6002	29.536	28.7514	31.5988	2014.82	2209.73	2126.59	1978.48	2001.06	1958.17	0.093073	0.20994	0.52813	FALSE	1989.74	2099.87	2187.75	2113.91	1851.86
C1_08600C_A	GCD6	Ca22chr1A_C_albicans_SC5314	-	1882757	1884955	2199	5460	5619	5665	4724	5054	3797	5351	5993	6367	4814	4790	6166	121.225	110.786	110.293	102.748	106.857	81.2212	102.803	115.926	115.914	105.766	104.486	110.106	114.101	111.548	106.786	96.9418	5114.48	5919.94	5962.13	6219.07	5647.39	5524.43	-0.030649	0.74905	0.91865	FALSE	4934.15	5017.84	3725.06	5037.81	5077.52
CR_03850W_A	HGT3	Ca22chrRA_C_albicans_SC5314	+	860662	862605	1944	293	426	448	703	681	1572	570	350	389	727	806	1070	7.35862	9.50087	9.86632	17.296	16.287	38.0374	12.3872	7.65834	8.01089	18.0676	19.8878	21.6132	8.9086	9.35215	19.8562	23.8735	544.805	345.733	364.264	333.734	428.153	436.883	0.04853	0.76617	0.92668	FALSE	734.273	676.128	1542.22	760.8	854.379
C3_07360W_A	DLD2	Ca22chr3A_C_albicans_SC5314	+	1691219	1692820	1602	501	562	622	852	855	971	1043	736	611	727	862	883	15.2686	15.2098	16.6227	25.4369	24.8139	28.5109	27.5053	19.5424	15.2688	21.9248	25.8103	21.6436	15.7004	20.7722	23.1262	26.2539	996.898	727.028	572.148	570.651	564.84	606.566	0.30463	0.0549	0.23299	FALSE	889.901	848.883	952.603	760.8	913.741
C1_02000W_A	-	Ca22chr1A_C_albicans_SC5314	+	412817	413818	1002	1666	1922	1976	1936	1880	1762	1711	1655	1764	2012	1862	2094	81.1769	83.1641	84.4292	92.4112	87.2331	82.7165	72.1402	70.2575	70.4788	97.0116	89.1376	82.0616	82.9234	70.9588	89.4036	87.4536	1635.37	1634.83	1651.83	1897.61	1931.71	1926.97	-0.21862	0.0010037	0.012317	TRUE	2022.12	1866.55	1728.62	2105.54	1973.76
CR_07990C_A	-	Ca22chrRA_C_albicans_SC5314	-	1748632	1749009	378	0	0	0	0	0	0	4	0	0	0	0	0	0	0	0	0	0	0	0.447057	0	0	0	0	0	0	0.149019	0	0	3.82319	0	0	0	0	0	0.025016	0.47052	0.76901	FALSE	0	0	0	0	0
C1_05230W_A	-	Ca22chr1A_C_albicans_SC5314	+	1103297	1103884	588	757	833	842	944	1030	573	667	850	1081	860	819	932	62.8555	61.4211	61.3067	76.7859	81.4425	45.8386	47.9229	61.49	73.5997	70.6618	66.8121	62.24	61.8611	61.0042	66.5713	68.0223	637.518	839.638	1012.26	862.241	837.209	821.107	-0.014449	0.92083	0.97769	FALSE	985.994	1022.63	562.144	899.983	868.16
C4_01470W_A	-	Ca22chr4A_C_albicans_SC5314	+	308173	309534	1362	415	601	464	518	517	506	558	452	493	495	459	647	14.8763	19.1314	14.5853	18.1903	17.6484	17.4754	17.3082	14.1164	14.491	17.5587	16.1653	18.6534	16.1977	15.3052	17.4591	17.7714	533.336	446.49	461.651	472.695	604.037	452.486	-0.072187	0.59468	0.85158	FALSE	541.043	513.301	496.413	518.014	486.551
C1_11890W_A	-	Ca22chr1A_C_albicans_SC5314	+	2603042	2604070	1029	689	879	1089	854	807	1690	1119	633	716	795	779	1079	32.691	37.0359	45.3091	39.6944	36.4627	77.2548	45.942	26.1668	27.8564	37.3263	36.3137	41.1753	38.3454	33.3217	38.2718	51.1373	1069.54	625.284	670.471	784.787	883.442	1061.98	-0.15016	0.36922	0.69168	FALSE	891.99	801.226	1657.98	831.961	825.759
C4_05230C_A	-	Ca22chr4A_C_albicans_SC5314	-	1132118	1134427	2310	1667	1356	1536	1742	1877	718	1131	1829	2149	1559	1460	2071	35.2329	25.4506	28.4677	36.0681	37.7784	14.6207	20.6845	33.6794	37.2436	32.606	30.3172	35.2046	29.7171	30.5359	32.7093	29.489	1081.01	1806.7	2012.35	1898.75	1362.85	1497.89	0.02984	0.86095	0.95925	FALSE	1819.49	1863.57	704.397	1631.48	1547.64
CR_03720W_A	TAL1	Ca22chrRA_C_albicans_SC5314	+	831859	832830	972	27343	32118	33747	30136	30398	31642	34832	31888	30961	30504	30558	39235	1373.42	1432.62	1486.42	1482.88	1454.02	1531.27	1513.93	1395.48	1275.19	1516.19	1508.02	1585.03	1430.82	1394.87	1536.42	1489.39	33292.4	31499.3	28992.2	31144.3	32280.3	32909.6	-0.036892	0.6428	0.87559	FALSE	31476.6	30180.5	31042.5	31922.2	32392.2
C1_02790W_A	TIF34	Ca22chr1A_C_albicans_SC5314	+	582899	583951	1053	7942	8901	8524	8746	8606	6289	8239	10131	11289	7681	7795	9148	368.236	366.489	346.568	397.254	379.983	280.936	330.553	409.248	429.195	352.414	355.088	341.137	360.431	389.665	349.546	352.724	7874.82	10007.5	10571.2	9046.12	8945.98	8312.49	0.10073	0.39176	0.70847	FALSE	9135.07	8544.43	6169.85	8038.1	8262.89
C6_03100W_A	SHE3	Ca22chr6A_C_albicans_SC5314	+	652168	653727	1560	7514	8837	8549	4136	4243	3954	6857	7637	7914	5647	5433	6785	235.164	245.601	234.619	126.807	126.456	119.225	185.697	208.238	203.095	174.887	167.057	170.788	238.462	199.01	170.91	124.163	6553.91	7543.9	7410.76	8558.62	8881.66	8336.87	-0.2472	0.0033494	0.030923	TRUE	4319.99	4212.64	3879.09	5909.54	5759.11
C1_12180C_A	-	Ca22chr1A_C_albicans_SC5314	-	2657594	2658760	1167	1809	2226	2083	1097	997	1281	2329	2008	2146	1185	1085	1366	75.682	82.6998	76.4173	44.9596	39.7206	51.6336	84.3128	73.1906	73.6184	49.0581	44.5972	45.9633	78.2664	77.0406	46.5395	45.4379	2226.05	1983.52	2009.54	2060.49	2237.25	2031.31	-0.023828	0.78709	0.93533	FALSE	1145.8	989.867	1256.73	1240.09	1150.13
C7_01930C_A	-	Ca22chr7A_C_albicans_SC5314	-	412311	412922	612	844	1067	1181	831	833	1026	1159	996	1096	774	762	911	67.3311	75.5898	82.6174	64.9436	63.2827	78.8588	80.0068	69.2262	71.6946	61.1016	59.7245	58.4518	75.1794	73.6426	59.7593	69.0284	1107.77	983.859	1026.31	961.336	1072.39	1151.7	-0.028949	0.77918	0.93369	FALSE	867.967	827.04	1006.56	809.985	807.738
C1_09490C_A	GUA1	Ca22chr1A_C_albicans_SC5314	-	2090366	2091958	1593	12702	12293	11786	15570	16688	9208	9594	13395	16921	12340	12646	13170	389.297	334.574	316.755	467.476	487.057	271.897	254.436	357.676	425.244	374.251	380.791	324.639	346.875	345.785	359.894	408.81	9169.93	13231.7	15845	14467.9	12355.1	11493.5	-0.0020092	0.98979	0.99705	FALSE	16262.6	16568.6	9033.54	12913.7	13405.1
C5_04690C_A	-	Ca22chr5A_C_albicans_SC5314	-	1019083	1019319	237	19	40	40	13	27	82	30	18	31	11	11	18	3.91408	7.31748	7.22578	2.62351	5.29671	16.275	5.34771	3.23063	5.2365	2.24237	2.22635	2.98233	6.15245	4.60495	2.48368	8.06506	28.674	17.7806	29.0288	21.6414	40.2021	39.0075	-0.18818	0.31183	0.63841	FALSE	13.5783	26.8068	80.4464	11.5114	11.6603
C7_00940W_A	KEX1	Ca22chr7A_C_albicans_SC5314	+	198460	200568	2109	4137	4695	4806	4380	4471	4357	4472	4278	4492	4545	4407	5346	95.771	96.5182	97.5619	99.3309	98.5642	97.1774	89.5819	86.2833	85.2689	104.117	100.234	99.5367	96.617	87.0447	101.296	98.3575	4274.33	4225.85	4206.36	4712.14	4718.72	4686.75	-0.14832	0.0091839	0.06583	FALSE	4574.85	4439.01	4274.45	4756.31	4671.53
C4_03800C_A	NUP84	Ca22chr4A_C_albicans_SC5314	-	803672	806206	2535	2200	2303	2575	2334	2327	1736	2479	2629	2946	2206	2169	2635	42.3711	39.3882	43.4883	44.0362	42.6785	32.2126	41.3137	44.1139	46.5246	42.0427	41.0422	40.8163	41.7492	43.984	41.3004	39.6424	2369.42	2596.95	2758.67	2505.85	2314.64	2511.1	0.070828	0.43322	0.74141	FALSE	2437.83	2310.35	1703.11	2308.56	2299.19
C4_06810C_A	-	Ca22chr4A_C_albicans_SC5314	-	1516294	1518216	1923	3232	3766	3842	2863	3217	3526	3706	3314	3640	3222	2968	3904	82.0573	84.9085	85.5365	71.208	77.7791	86.2496	81.4181	73.3054	75.7791	80.9486	74.0344	79.719	84.1674	76.8342	78.234	78.4123	3542.19	3273.6	3408.54	3681.32	3785.03	3746.67	-0.12863	0.058811	0.2437	FALSE	2990.36	3193.98	3459.2	3371.8	3146.15
C7_03820C_A	-	Ca22chr7A_C_albicans_SC5314	-	846800	847324	525	450	410	462	851	744	1020	636	535	583	702	676	900	41.8483	33.859	37.6752	77.5277	65.8878	91.3892	51.1791	43.3468	44.4567	64.6013	61.7641	67.3154	37.7942	46.3275	64.5603	78.2683	607.888	528.478	545.928	512.56	412.072	450.536	0.25902	0.029151	0.15089	FALSE	888.857	738.677	1000.67	734.637	716.576
C1_12930C_A	-	Ca22chr1A_C_albicans_SC5314	-	2813599	2815155	1557	171	166	185	103	136	188	225	207	211	99	98	129	5.36207	4.62242	5.08694	3.16399	4.06108	5.67967	6.10505	5.65515	5.42527	3.07192	3.01916	3.25336	5.02381	5.72849	3.11481	4.30158	215.055	204.477	197.583	194.773	166.839	180.409	0.16224	0.21194	0.52984	FALSE	107.582	135.027	184.438	103.603	103.882
CR_10700W_A	RFC4	Ca22chrRA_C_albicans_SC5314	+	2266418	2267389	972	2290	2310	2308	2286	2552	1674	2460	3306	3329	2378	2298	2818	115.026	103.038	101.658	112.486	122.069	81.0109	106.921	144.677	137.112	118.198	113.405	113.843	106.574	129.57	115.149	105.189	2351.26	3265.7	3117.32	2608.36	2321.67	2250.73	0.24316	0.061075	0.25029	FALSE	2387.69	2533.74	1642.28	2488.56	2435.94
C1_14210C_A	IML2	Ca22chr1A_C_albicans_SC5314	-	3128660	3131260	2601	2085	2405	2596	2008	1986	2783	2327	1932	2057	2065	2172	2726	39.1373	40.089	42.7305	36.9241	35.5001	50.33	37.7965	31.5958	31.6608	38.3569	40.0561	41.1544	40.6522	33.6843	39.8558	40.9181	2224.14	1908.45	1926.2	2374.86	2417.15	2531.58	-0.25589	0.0055032	0.045133	TRUE	2097.33	1971.79	2730.27	2161.01	2302.37
C2_02060C_A	FMO1	Ca22chr2A_C_albicans_SC5314	-	402391	404049	1659	260	126	431	1080	1762	3353	210	103	112	591	917	822	7.65159	3.29287	11.1225	31.1361	49.3799	95.0695	5.34771	2.64091	2.70271	17.2109	26.5138	19.4561	7.35567	3.56378	21.0603	58.5285	200.718	101.744	104.878	296.146	126.637	420.305	-0.44292	0.016712	0.10187	FALSE	1128.04	1749.39	3289.47	618.477	972.042
C1_04220C_A	-	Ca22chr1A_C_albicans_SC5314	-	878742	879311	570	566	663	720	513	552	589	817	705	709	415	584	740	48.4804	50.43	54.0793	43.0457	45.0252	48.6065	60.5539	52.611	49.7965	35.1752	49.1458	50.9786	50.9966	54.3205	45.0999	45.5591	780.887	696.406	663.916	644.687	666.35	702.134	0.081136	0.42978	0.73913	FALSE	535.821	548.051	577.841	434.294	619.054
C5_05400W_A	APM1	Ca22chr5A_C_albicans_SC5314	+	1168093	1169409	1317	2850	3802	3319	2796	2897	2938	3234	3095	3443	3072	2973	3696	105.654	125.163	107.893	101.54	102.271	104.935	103.741	99.9626	104.66	112.693	108.282	110.199	112.903	102.788	110.392	102.916	3091.05	3057.27	3224.07	3246.22	3821.21	3236.64	-0.12754	0.17523	0.4807	FALSE	2920.38	2876.27	2882.34	3214.82	3151.45
C2_08860W_A	-	Ca22chr2A_C_albicans_SC5314	+	1797497	1799881	2385	1600	1839	2006	1564	1708	2339	2196	1567	1467	1605	1682	2139	32.7534	33.4305	36.0094	31.3643	33.2959	46.1313	38.899	27.9475	24.6246	32.5125	33.8288	35.2171	34.0644	30.4904	33.8528	36.9305	2098.93	1547.9	1373.72	1822.44	1848.29	1956.22	-0.13655	0.3319	0.65799	FALSE	1633.57	1695.78	2294.68	1679.62	1782.96
C4_01800W_A	-	Ca22chr4A_C_albicans_SC5314	+	356483	357208	726	155	98	166	130	105	155	199	135	113	218	253	293	10.4237	5.85247	9.78914	8.56433	6.72425	10.0427	11.5801	7.9097	6.23117	14.5072	16.716	15.8475	8.68842	8.57365	15.6902	8.44375	190.204	133.354	105.815	176.549	98.4952	161.881	-0.0143	0.93802	0.98208	FALSE	135.783	104.249	152.063	228.135	268.186
C2_10630W_A	-	Ca22chr2A_C_albicans_SC5314	+	2190690	2192378	1689	661	793	792	763	861	1160	843	667	632	736	667	996	19.1072	20.3561	20.0756	21.6064	23.7009	32.306	21.0859	16.798	14.9801	21.0529	18.9428	23.1559	19.8463	17.6214	21.0505	25.8711	805.738	658.869	591.812	752.894	797.007	772.348	-0.15328	0.21894	0.53658	FALSE	796.942	854.84	1138.02	770.218	707.036
C5_03730W_A	-	Ca22chr5A_C_albicans_SC5314	+	824224	825066	843	9	17	12	8	10	26	29	25	17	4	4	6	0.521243	0.874322	0.609434	0.453889	0.551523	1.45077	1.45333	1.26146	0.807326	0.229243	0.227605	0.279483	0.668333	1.17404	0.245443	0.818729	27.7182	24.6952	15.919	10.2512	17.0859	11.7022	0.29774	0.10048	0.34768	FALSE	8.35588	9.92846	25.5074	4.18597	4.2401
C1_09860C_A	TFA1	Ca22chr1A_C_albicans_SC5314	-	2158652	2159836	1185	1526	1676	1918	1700	1741	1695	2217	2008	1894	1660	1601	2083	62.8726	61.3205	69.2953	68.6147	68.308	67.283	79.0392	72.0789	63.9866	67.6789	64.807	69.0243	64.4961	71.7016	67.17	68.0686	2119.01	1983.52	1773.56	1738.15	1684.47	1870.41	0.13935	0.15629	0.45212	FALSE	1775.62	1728.54	1662.89	1737.18	1697.1
C2_05280C_A	GPI19	Ca22chr2A_C_albicans_SC5314	-	1089779	1090675	897	190	246	279	216	204	222	204	201	201	209	237	246	10.3416	11.8903	13.3163	11.5172	10.5737	11.6417	9.60799	9.53161	8.9708	11.2569	12.6737	10.769	11.8494	9.37013	11.5665	11.2442	194.983	198.55	188.219	216.414	247.243	272.077	-0.29161	0.027049	0.14391	FALSE	225.609	202.54	217.794	218.717	251.226
C2_05560W_A	-	Ca22chr2A_C_albicans_SC5314	+	1129692	1130708	1017	683	839	879	463	535	649	879	736	675	527	493	675	32.7887	35.7677	37.0034	21.7744	24.4582	30.0177	36.5143	30.7836	26.5712	25.0353	23.2528	26.0624	35.1866	31.2897	24.7835	25.4168	840.147	727.028	632.078	777.953	843.24	857.189	-0.15234	0.20849	0.5266	FALSE	483.597	531.172	636.704	551.501	522.592
C2_01540W_A	-	Ca22chr2A_C_albicans_SC5314	+	275532	276701	1170	1444	261	1029	5256	8996	9978	1640	1511	495	672	1447	732	60.2568	9.67174	37.6533	214.86	357.482	401.155	59.2179	54.934	16.9374	27.749	59.3241	24.5672	35.8606	43.6964	37.2134	324.499	1567.51	1492.58	463.524	1644.75	262.319	1003.47	0.045501	0.74346	0.91671	FALSE	5489.81	8931.64	9788.95	703.243	1533.85
C6_03650C_A	POP2	Ca22chr6A_C_albicans_SC5314	-	775110	776588	1479	1490	1691	1856	1512	1745	1730	1782	1743	1805	1511	1423	1897	49.1862	49.5707	53.7258	48.8957	54.8553	55.0215	50.902	50.1293	48.8581	49.3582	46.1515	50.3652	50.8276	49.9631	48.625	52.9241	1703.23	1721.75	1690.22	1697.14	1699.54	1809.95	-0.024863	0.73195	0.91299	FALSE	1579.26	1732.52	1697.22	1581.25	1508.41
C1_08230C_A	PLB5	Ca22chr1A_C_albicans_SC5314	-	1804089	1806353	2265	3888	4775	4725	1786	1861	2867	3187	3176	3123	2247	2412	2790	83.8075	91.4019	89.3114	37.7138	38.2005	59.5407	59.4441	59.6451	55.199	47.929	51.0808	48.369	88.1736	58.0961	49.1263	45.1517	3046.13	3137.28	2924.41	4428.52	4799.13	4607.76	-0.57964	1.6648e-15	2.1902e-13	TRUE	1865.45	1847.69	2812.68	2351.47	2556.78
CR_09820C_A	-	Ca22chrRA_C_albicans_SC5314	-	2096565	2097002	438	49	47	60	86	96	38	72	76	71	83	77	107	5.46194	4.65236	5.86476	9.39099	10.1903	4.08097	6.9447	7.38078	6.48951	9.15519	8.43268	9.5927	5.32636	6.93833	9.06019	7.88743	68.8175	75.0735	66.4852	55.8121	47.2375	58.5112	0.26608	0.12107	0.3879	FALSE	89.8257	95.3132	37.28	86.8588	81.6218
CR_05810C_A	tP(UGG)5	Ca22chrRA_C_albicans_SC5314	-	1229471	1229561	72	0	0	1	0	0	4	1	4	0	0	0	2	0	0	0.594622	0	0	2.61325	0.586763	2.36314	0	0	0	1.09076	0.198207	0.983302	0.363586	0.871085	0.955798	3.95124	0	0	0	0.975186	0.046435	0.42004	0.7309	FALSE	0	0	3.92421	0	0
C6_01620W_A	-	Ca22chr6A_C_albicans_SC5314	+	334854	336653	1800	698	738	787	1117	1090	1122	921	761	962	1014	967	1187	18.9325	17.776	18.7187	29.6803	28.1543	29.3207	21.6163	17.9835	21.3959	27.2163	25.7693	25.8946	18.4757	20.3319	26.2934	29.0518	880.29	751.723	900.828	795.038	741.729	767.472	0.1255	0.22797	0.54863	FALSE	1166.69	1082.2	1100.74	1061.14	1025.04
C2_01060C_A	-	Ca22chr2A_C_albicans_SC5314	-	173925	174374	450	557	563	581	525	619	293	592	730	737	527	461	636	60.4321	54.2433	55.276	55.7999	63.9542	30.6273	55.5782	69.0038	65.5666	56.5798	49.1402	55.4978	56.6505	63.3828	53.7393	50.1272	565.833	721.101	690.136	634.436	565.845	566.583	0.14354	0.23452	0.55632	FALSE	548.355	614.571	287.449	551.501	488.671
C1_05260C_A	SDH1	Ca22chr1A_C_albicans_SC5314	-	1105631	1107547	1917	1689	2066	1933	1696	1664	1928	1867	1783	1954	1644	1871	2234	43.0162	46.726	43.1701	42.3146	40.3573	47.3085	41.145	39.5632	40.8066	41.4327	46.8167	45.7606	44.3041	40.5049	44.67	43.3268	1784.48	1761.26	1829.75	1923.81	2076.44	1885.04	-0.12485	0.10775	0.3625	FALSE	1771.45	1652.09	1891.47	1720.43	1983.3
CR_01380W_A	-	Ca22chrRA_C_albicans_SC5314	+	327526	330459	2934	1297	1474	1380	1354	1408	1186	1383	1464	1664	1427	1372	1698	21.5827	21.7815	20.1369	22.0722	22.3118	19.0142	19.9139	21.2248	22.705	23.4978	22.4307	22.7252	21.167	21.2812	22.8846	21.1327	1321.87	1446.15	1558.19	1477.31	1481.45	1345.76	0.0070103	0.9425	0.9833	FALSE	1414.23	1397.93	1163.53	1493.34	1454.35
CR_05310W_A	-	Ca22chrRA_C_albicans_SC5314	+	1142603	1143064	462	1527	1713	1849	1523	1506	1546	1927	1676	2081	1487	1382	1655	161.37	160.755	171.344	157.668	151.556	157.406	176.212	154.31	180.326	155.501	143.488	140.665	164.49	170.283	146.551	155.544	1841.82	1655.57	1948.67	1739.29	1721.66	1803.12	0.046048	0.6116	0.85877	FALSE	1590.75	1495.23	1516.71	1556.13	1464.95
C3_04460W_A	-	Ca22chr3A_C_albicans_SC5314	+	927344	930337	2994	1427	1691	1650	1699	1636	2138	1899	1657	1771	1711	1683	2081	23.27	24.4874	23.5942	27.1412	25.4052	33.59	26.7959	23.5415	23.6807	27.6097	26.9638	27.293	23.7839	24.6727	27.2888	28.7121	1815.06	1636.8	1658.39	1625.39	1699.54	1609.06	0.048067	0.55799	0.83054	FALSE	1774.58	1624.3	2097.49	1790.55	1784.02
C3_07240W_A	-	Ca22chr3A_C_albicans_SC5314	+	1660226	1660924	699	30	44	40	23	18	63	24	37	19	28	40	23	2.09541	2.72914	2.44994	1.57376	1.19725	4.23953	1.45054	2.25158	1.08819	1.93528	2.74493	1.29206	2.42483	1.59677	1.99076	2.33685	22.9392	36.549	17.7918	34.1707	44.2223	39.0075	-0.29119	0.11946	0.3847	FALSE	24.0232	17.8712	61.8064	29.3018	42.401
C3_03170W_A	SEC13	Ca22chr3A_C_albicans_SC5314	+	674583	675479	897	5824	6984	7234	5160	4879	4922	6881	5894	6535	5546	5378	6428	316.996	337.568	345.27	275.134	252.889	258.109	324.081	279.499	291.663	298.711	287.592	281.394	333.278	298.414	289.232	262.044	6576.85	5822.15	6119.45	6633.67	7019.29	7054.5	-0.15375	0.051026	0.22131	FALSE	5389.54	4844.09	4828.75	5803.84	5700.81
C3_02320W_A	ILV2	Ca22chr3A_C_albicans_SC5314	+	507101	509152	2052	8603	9138	9688	15263	16293	21911	14700	12329	12072	11130	11479	13919	204.69	193.074	202.13	355.754	369.16	502.272	302.646	255.572	235.521	262.048	268.334	266.356	199.965	264.58	265.579	409.062	14050.2	12178.7	11304.4	9799.02	9184.18	9447.61	0.37027	0.00018976	0.0033011	TRUE	15942	16176.4	21495.9	11647.5	12168
C6_03260W_A	-	Ca22chr6A_C_albicans_SC5314	+	685751	686608	858	6433	6826	8505	5030	4843	8601	6653	5599	5491	6700	6593	9362	366.059	344.928	424.385	280.393	262.433	471.537	327.586	277.578	256.207	377.269	368.591	428.462	378.458	287.124	391.441	338.121	6358.93	5530.75	5141.84	7327.34	6860.49	8293.96	-0.36087	0.0012564	0.014654	TRUE	5253.76	4808.35	8438.04	7011.5	6988.74
C3_01420C_A	-	Ca22chr3A_C_albicans_SC5314	-	304687	305070	384	986	1257	1456	1247	1401	2259	1747	1293	1251	1075	1085	1266	125.363	141.923	162.332	155.318	169.628	276.719	192.201	143.229	130.423	135.251	135.534	129.459	143.206	155.284	133.415	200.555	1669.78	1277.24	1171.45	1123.08	1263.35	1419.87	0.094096	0.50334	0.79599	FALSE	1302.47	1390.98	2216.2	1124.98	1150.13
C5_01020C_A	-	Ca22chr5A_C_albicans_SC5314	-	222660	222935	276	321	331	324	213	232	149	347	390	387	190	247	286	56.7833	51.9959	50.2585	36.9111	39.0814	25.394	53.1148	60.106	56.1344	33.2589	42.9276	40.69	53.0126	56.4518	38.9588	33.7955	331.662	385.246	362.391	365.626	332.673	315.96	0.080769	0.49214	0.7868	FALSE	222.475	230.34	146.177	198.833	261.826
C1_00180W_A	RPL16A	Ca22chr1A_C_albicans_SC5314	+	31842	32444	603	56967	65340	63556	70371	71199	55236	65394	73645	83626	63924	63524	74505	4612.44	4697.99	4512.45	5581.66	5489.69	4308.83	4581.58	5195.04	5552.03	5121.65	5053.23	4851.76	4607.63	5109.55	5008.88	5126.73	62503.5	72747.3	78308.4	64886.7	65670.2	61978.9	0.13805	0.16561	0.46613	FALSE	73501.5	70689.6	54189.5	66896	67337
C4_02220C_A	ZCF25	Ca22chr4A_C_albicans_SC5314	-	438733	441150	2418	41	9	39	55	77	109	56	49	39	23	22	42	0.827852	0.161375	0.690528	1.08791	1.48056	2.12043	0.978423	0.86199	0.645708	0.459552	0.436431	0.682062	0.559918	0.828707	0.526015	1.56297	53.5247	48.4027	36.5201	46.7	9.04548	38.0323	0.17945	0.30373	0.62886	FALSE	57.4467	76.4491	106.935	24.0693	23.3205
CR_01450C_A	tL(UAA)2	Ca22chrRA_C_albicans_SC5314	-	339491	339606	85	0	0	1	2	0	6	1	3	3	0	0	0	0	0	0.50368	1.12538	0	3.32037	0.497023	1.50129	1.41296	0	0	0	0.167893	1.13709	0	1.48192	0.955798	2.96343	2.80924	0	0	0.975186	0.096328	0.2133	0.53083	FALSE	2.08897	0	5.88632	0	0
C1_13930W_A	SSK1	Ca22chr1A_C_albicans_SC5314	+	3067395	3069419	2025	1781	1928	1969	1513	1569	1814	2056	1908	1872	1561	1737	2282	42.9402	41.2793	41.6288	35.7356	36.0238	42.1373	42.8937	40.0789	37.0091	37.2427	41.1456	44.2509	41.9494	39.9939	40.8797	37.9655	1965.12	1884.74	1752.96	2028.6	1937.74	1920.14	-0.067552	0.40633	0.71964	FALSE	1580.31	1557.77	1779.63	1633.57	1841.26
C1_06800W_A	-	Ca22chr1A_C_albicans_SC5314	+	1450584	1451759	1176	1046	1218	1097	1385	1426	948	855	1333	1204	1156	1130	1464	43.4259	44.9045	39.9367	56.3287	56.3772	37.9189	30.7152	48.2154	40.9871	47.4913	46.0914	48.8838	42.7557	39.9726	47.4888	50.2082	817.208	1316.75	1127.44	1191.42	1224.15	1069.78	-0.076994	0.60471	0.85488	FALSE	1446.61	1415.8	930.039	1209.74	1197.83
C4_00050W_A	-	Ca22chr4A_C_albicans_SC5314	+	7507	8355	849	901	1164	1419	1488	1537	2167	1502	1247	1222	1470	1321	1753	51.8134	59.4423	71.5563	83.8267	84.17	120.062	74.7407	62.4772	57.6224	83.6514	74.6352	81.0784	60.9373	64.9468	79.7883	96.0195	1435.61	1231.8	1144.3	1026.26	1169.88	1383.79	0.076982	0.55801	0.83054	FALSE	1554.19	1526	2125.94	1538.34	1400.29
C5_02770W_A	MSW1	Ca22chr5A_C_albicans_SC5314	+	621344	622543	1200	830	929	965	923	1137	751	1008	948	908	1072	910	1203	33.7693	33.5648	34.4286	36.7881	44.0525	29.4383	35.4874	33.6039	30.2923	43.1595	36.3755	39.3655	33.9209	33.1279	39.6335	36.7596	963.445	936.444	850.262	945.389	933.694	941.055	-0.034183	0.7009	0.90054	FALSE	964.06	1128.87	736.771	1121.84	964.622
C7_03110W_A	PGA28	Ca22chr7A_C_albicans_SC5314	+	675478	676158	681	24	10	35	11	6	15	34	11	29	7	10	7	1.72064	0.636653	2.20036	0.77256	0.409633	1.03609	2.10924	0.687081	1.70482	0.496609	0.704371	0.403629	1.51922	1.50038	0.53487	0.739429	32.4971	10.8659	27.1559	27.3366	10.0505	34.1315	-0.0050325	0.97599	0.9941	FALSE	11.4893	5.95707	14.7158	7.32544	10.6002
CR_01560W_A	-	Ca22chrRA_C_albicans_SC5314	+	357404	358150	747	457	441	629	612	611	606	528	568	565	502	531	578	29.869	25.5958	36.0498	39.1848	38.0287	38.1598	29.8613	32.3437	30.28	32.4673	34.0975	30.3835	30.5049	30.8283	32.3161	38.4578	504.662	561.076	529.073	520.534	443.228	613.392	0.01339	0.9185	0.97769	FALSE	639.225	606.629	594.519	525.339	562.873
C6_01380C_A	-	Ca22chr6A_C_albicans_SC5314	-	275554	276168	615	554	683	569	555	660	589	472	503	578	615	536	637	43.9804	48.1499	39.6105	43.1623	49.8953	45.05	32.4237	34.7901	37.6253	48.3129	41.806	40.672	43.9136	34.9464	43.597	46.0359	451.137	496.868	541.246	631.019	686.451	554.881	-0.2909	0.01604	0.099401	FALSE	579.689	655.278	577.841	643.593	568.173
C1_00720W_A	tP(UGG)3	Ca22chr1A_C_albicans_SC5314	+	126521	126612	72	8	15	12	1	1	2	3	6	1	3	7	9	5.42478	9.03252	7.13546	0.664285	0.645741	1.30663	1.76029	3.54472	0.556026	2.01304	4.66353	4.90841	7.19759	1.95368	3.86166	0.872218	2.8674	5.92686	0.936412	9.11219	15.0758	11.7022	-0.33815	0.022389	0.12545	FALSE	1.04449	0.992846	1.96211	3.13948	7.42017
CR_03620C_A	-	Ca22chrRA_C_albicans_SC5314	-	801143	803746	2604	548	573	693	551	663	703	784	514	561	616	626	839	10.2746	9.54034	11.3937	10.1204	11.8376	12.699	12.7195	8.39624	8.62481	11.4289	11.5314	12.6518	10.4029	9.91352	11.8707	11.5523	749.346	507.734	525.327	624.185	575.895	675.804	-0.059536	0.68678	0.89324	FALSE	575.511	658.257	689.681	644.639	663.575
C1_14160W_A	-	Ca22chr1A_C_albicans_SC5314	+	3120934	3122688	1755	1146	1338	1310	1524	1611	873	1453	1434	1545	1503	1337	1630	31.881	33.0544	31.9571	41.5331	42.6785	23.3987	34.9771	34.7564	35.2435	41.3757	36.5429	36.4705	32.2975	34.9923	38.1297	35.8701	1388.78	1416.52	1446.76	1305.32	1344.76	1277.49	0.1099	0.13798	0.42133	FALSE	1591.8	1599.47	856.46	1572.88	1417.25
C2_06190W_A	ILV1	Ca22chr2A_C_albicans_SC5314	+	1262842	1264551	1710	3225	3464	3561	4879	5113	4964	4941	4119	4053	3911	3927	4709	92.0786	87.8278	89.1557	136.465	139.018	136.549	122.071	102.461	94.8873	110.498	110.157	108.134	89.6873	106.473	109.597	137.344	4722.6	4068.79	3795.28	3673.35	3481.5	3472.64	0.22483	0.026124	0.14016	FALSE	5096.04	5076.42	4869.95	4092.83	4162.71
C3_01740C_A	-	Ca22chr3A_C_albicans_SC5314	-	379671	380057	387	1	3	0	0	1	8	3	0	1	0	0	0	0.126158	0.336094	0	0	0.120138	0.972374	0.327495	0	0.103447	0	0	0	0.154084	0.143647	0	0.364171	2.8674	0	0.936412	1.13902	3.01516	0	-0.0044489	0.94935	0.98636	FALSE	0	0.992846	7.84843	0	0
C3_01080W_A	MRPL33	Ca22chr3A_C_albicans_SC5314	+	220263	220553	291	1346	1462	1625	1503	1628	1201	1657	1520	1933	1407	1292	1589	225.828	217.823	239.075	247.032	260.107	194.135	240.561	222.184	265.929	233.595	212.97	214.418	227.575	242.891	220.328	233.758	1583.76	1501.47	1810.08	1533.13	1469.39	1584.68	0.08683	0.3802	0.69957	FALSE	1569.86	1616.35	1178.25	1472.41	1369.55
C4_03720C_A	-	Ca22chr4A_C_albicans_SC5314	-	792424	793434	1011	1288	1370	1383	786	885	933	1366	1174	1384	849	710	894	62.1999	58.7516	58.5658	37.1842	40.699	43.4095	57.0814	49.3946	54.804	40.5714	33.6865	34.723	59.8391	53.76	36.327	40.4309	1305.62	1159.69	1295.99	1467.06	1376.92	1348.68	-0.14648	0.10309	0.35393	FALSE	820.965	878.668	915.323	888.472	752.617
C5_04950C_A	-	Ca22chr5A_C_albicans_SC5314	-	1080794	1083001	2208	1514	1829	1851	950	1067	1163	1540	1453	1574	1251	1202	1467	33.4774	35.9141	35.8906	20.5784	22.4676	24.7762	29.4657	27.9917	28.5386	27.3729	26.1128	26.0893	35.094	28.6653	26.525	22.6074	1471.93	1435.29	1473.91	1724.48	1838.24	1805.07	-0.28179	0.00010607	0.0020994	TRUE	992.261	1059.37	1140.97	1309.16	1274.15
C1_09570W_A	-	Ca22chr1A_C_albicans_SC5314	+	2106955	2108577	1623	1308	1445	1496	1403	1637	1217	1525	1532	1548	1441	1361	1619	39.3472	38.6011	39.4627	41.3453	46.8944	35.2717	39.696	40.1516	38.1839	42.8952	40.2243	39.1705	39.137	39.3438	40.7633	41.1705	1457.59	1513.32	1449.57	1489.84	1452.3	1458.88	0.0062039	0.93102	0.98037	FALSE	1465.41	1625.29	1193.94	1507.99	1442.69
C2_10100W_A	CWC22	Ca22chr2A_C_albicans_SC5314	+	2071601	2073547	1947	565	635	529	637	610	443	659	619	660	586	571	679	14.168	14.1403	11.6322	15.6481	14.5665	10.7027	14.2993	13.5234	13.5708	14.541	14.0676	13.6941	13.3135	13.7978	14.1009	13.6391	629.871	611.454	618.032	643.548	638.209	515.874	0.044537	0.69631	0.89871	FALSE	665.337	605.636	434.607	613.244	605.274
C5_05300W_A	RIB5	Ca22chr5A_C_albicans_SC5314	+	1151677	1152390	714	2586	3207	3506	3251	3534	4701	4101	3174	2962	3370	3002	3882	176.83	194.738	210.226	217.774	230.123	309.704	242.654	189.091	166.079	228.032	201.679	213.495	193.931	199.275	214.402	252.533	3919.73	3135.31	2773.65	2945.51	3223.21	3419	0.030717	0.81257	0.94527	FALSE	3395.62	3508.72	4611.93	3526.68	3182.19
C1_09610W_A	-	Ca22chr1A_C_albicans_SC5314	+	2117863	2118681	819	928	1008	1022	1170	1161	1497	1484	1315	1250	1199	1010	1397	55.3209	53.3613	53.4245	68.3265	65.9082	85.9789	76.55	68.2974	61.1018	70.7292	59.1543	66.9798	54.0356	68.6497	65.6211	73.4045	1418.4	1298.97	1170.51	1057.01	1013.09	996.64	0.31594	0.0015937	0.017565	TRUE	1222.05	1152.69	1468.64	1254.74	1070.62
C4_03090W_A	-	Ca22chr4A_C_albicans_SC5314	+	644883	645710	828	1180	1528	1501	1277	1251	1278	1601	1453	1455	1192	1144	1341	69.5787	80.0098	77.6111	73.7645	70.2454	72.603	81.6876	74.6445	70.3494	69.5519	66.2742	63.596	75.7332	75.5605	66.474	72.2043	1530.23	1435.29	1362.48	1344.05	1535.72	1463.75	-0.005289	0.95469	0.98818	FALSE	1333.81	1242.05	1253.79	1247.42	1212.67
CR_00600C_A	-	Ca22chrRA_C_albicans_SC5314	-	141503	143776	2274	885	905	1030	680	748	1162	1025	781	894	776	755	1064	19.0011	17.2547	19.3919	14.3023	15.2933	24.0364	19.0427	14.6091	15.7389	16.4867	15.9259	18.3731	18.5492	16.4636	16.9286	17.8773	979.693	771.479	837.152	1008.04	909.573	1004.44	-0.15653	0.17042	0.47288	FALSE	710.25	742.648	1139.98	812.078	800.318
C3_04530C_A	TEC1	Ca22chr3A_C_albicans_SC5314	-	949762	951993	2232	5269	4016	5197	4949	6388	5001	5717	6968	6499	3297	3460	4090	115.255	78.0099	99.6854	106.05	133.064	105.394	108.21	132.793	116.568	71.3655	74.3585	71.9549	97.65	119.191	72.5596	114.836	5464.3	6883.06	6085.74	6001.51	4036.29	5068.04	0.23874	0.088766	0.321	FALSE	5169.16	6342.3	4906.25	3450.28	3667.68
C1_11170W_A	WBP1	Ca22chr1A_C_albicans_SC5314	+	2452925	2454238	1314	5352	6329	6346	4100	4254	3973	5429	5467	5776	4568	4510	5572	198.859	208.828	206.765	149.237	150.52	142.225	174.55	176.977	175.978	167.955	164.638	166.512	204.818	175.835	166.369	147.327	5189.03	5400.36	5408.71	6096.05	6360.98	6188.53	-0.2148	0.00051208	0.0073496	TRUE	4282.39	4223.56	3897.73	4780.38	4780.71
C3_03480C_A	ALT1	Ca22chr3A_C_albicans_SC5314	-	739106	740668	1563	1572	1903	2456	2993	3377	5490	3188	1929	2122	1979	2007	2753	49.1042	52.7873	67.2733	91.5872	100.453	165.222	86.1697	52.4972	54.3518	61.1716	61.5938	69.1637	56.3883	64.3395	63.9764	119.087	3047.09	1905.49	1987.07	1790.54	1912.62	2395.06	0.14139	0.3773	0.69709	FALSE	3126.14	3352.84	5385.98	2071.01	2127.47
C5_04870W_A	-	Ca22chr5A_C_albicans_SC5314	+	1061084	1061869	786	338	458	448	403	361	668	562	313	429	391	471	630	20.9952	25.2635	24.4022	24.5228	21.3538	39.9768	30.2071	16.9389	21.8505	24.0335	28.744	31.4738	23.5536	22.9988	28.0838	28.6178	537.159	309.184	401.721	384.99	460.314	436.883	-0.029297	0.85678	0.95704	FALSE	420.928	358.417	655.344	409.178	499.271
C4_04340C_A	YFH1	Ca22chr4A_C_albicans_SC5314	-	927322	927855	534	703	880	977	1042	917	1058	1085	811	864	1046	1087	1382	64.2745	71.4482	78.3297	93.3283	79.8398	93.1963	85.8388	64.6014	64.7739	94.6354	97.6421	101.624	71.3508	71.738	97.9673	88.7881	1037.04	801.114	809.06	800.733	884.447	952.757	0.0039914	0.975	0.9941	FALSE	1088.35	910.439	1037.95	1094.63	1152.25
C4_01300W_A	-	Ca22chr4A_C_albicans_SC5314	+	263831	265333	1503	1027	1187	1363	874	893	2171	1800	1253	1046	1244	1286	2183	33.3608	34.2406	38.8249	27.8125	27.6238	67.9446	50.5951	35.4613	27.8612	39.9875	41.0422	57.0329	35.4754	37.9725	46.0209	41.127	1720.44	1237.73	979.487	1169.78	1193	1329.18	0.071136	0.65325	0.88053	FALSE	912.88	886.611	2129.87	1301.84	1363.19
C4_06030W_A	CMD1	Ca22chr4A_C_albicans_SC5314	+	1338043	1338714	450	7651	9618	9355	6990	6912	7272	9086	8817	9484	6906	7561	8445	830.1	926.664	890.03	742.936	714.138	760.143	853.012	833.434	843.736	741.442	805.964	736.916	882.265	843.394	761.441	739.073	8684.38	8709.52	8880.93	8714.67	9666.6	9122.87	-0.063642	0.36424	0.68805	FALSE	7300.95	6862.55	7134.22	7227.07	8014.84
CR_08430W_A	-	Ca22chrRA_C_albicans_SC5314	+	1818617	1821289	2673	2375	2681	2834	2016	2193	2723	2682	2483	2424	2312	2296	3004	43.38	43.4858	45.3915	36.0727	38.1444	47.9185	42.3892	39.513	36.3046	41.7881	41.2023	44.1298	44.0858	39.4023	42.3734	40.7119	2563.45	2452.73	2269.86	2705.18	2694.55	2763.68	-0.15654	0.046659	0.20838	FALSE	2105.68	2177.31	2671.41	2419.49	2433.82
C1_08010W_A	DPM1	Ca22chr1A_C_albicans_SC5314	+	1750206	1750925	720	7229	8554	8996	5614	5958	4973	7051	6707	7685	6070	5885	7313	490.197	515.094	534.922	372.93	384.733	324.893	413.726	396.24	427.306	407.305	392.069	398.836	513.404	412.424	399.403	360.852	6739.33	6625.24	7196.33	8234	8597.22	8772.78	-0.3047	1.7538e-05	0.00045382	TRUE	5863.74	5915.37	4878.78	6352.21	6238.24
C2_01400C_A	ESC4	Ca22chr2A_C_albicans_SC5314	-	245788	248499	2712	818	930	1008	1030	1085	535	1493	1612	1467	1026	958	1148	14.7261	14.8677	15.9127	18.165	18.6008	9.27937	23.2576	25.2835	21.6555	18.2777	16.9443	16.622	15.1688	23.3989	17.2813	15.3484	1427.01	1592.35	1373.72	931.721	934.699	982.988	0.58274	3.9223e-10	2.7831e-08	TRUE	1075.82	1077.24	524.864	1073.7	1015.5
C1_05760C_A	PGA26	Ca22chr1A_C_albicans_SC5314	-	1204128	1204523	396	160	146	139	45	23	43	43	47	55	90	100	139	19.7265	15.9848	15.0277	5.43506	2.70037	5.10772	4.58742	5.04853	5.56026	10.9802	12.1131	13.7832	16.913	5.0654	12.2922	4.41439	41.0993	46.4271	51.5027	182.244	146.738	135.551	-1.2442	1.1699e-13	1.2522e-11	TRUE	47.0018	22.8354	42.1853	94.1843	106.002
CR_05940W_A	CEK2	Ca22chrRA_C_albicans_SC5314	+	1244534	1245652	1119	24	31	43	6	7	13	14	14	11	17	12	13	1.04714	1.20111	1.64517	0.256453	0.290843	0.546471	0.528558	0.532182	0.393541	0.733977	0.514399	0.456188	1.29781	0.484761	0.568188	0.364589	13.3812	13.8293	10.3005	27.3366	31.1566	41.933	-0.62046	0.00085292	0.010992	TRUE	6.26691	6.94992	12.7537	17.7904	12.7203
C5_03280W_A	CAM1-1	Ca22chr5A_C_albicans_SC5314	+	742816	744072	1257	13554	13943	13068	16091	16579	10939	11942	13778	17308	14986	15523	16150	526.45	480.918	445.089	612.258	613.217	409.352	401.363	466.244	551.238	575.988	592.365	504.508	484.152	472.948	557.621	544.942	11414.1	13610	16207.4	15438.3	14013.5	12743.7	-0.028555	0.82724	0.94881	FALSE	16806.8	16460.4	10731.7	15682.7	16454.8
C2_09660W_A	-	Ca22chr2A_C_albicans_SC5314	+	1977647	1978303	657	1977	1896	1793	1895	2028	983	1360	2385	2701	1531	1681	1934	146.915	125.119	116.839	137.953	143.514	70.3789	87.4518	154.414	164.584	112.583	122.73	115.591	129.624	135.483	116.968	117.282	1299.89	2355.93	2529.25	2251.85	1905.58	1748.51	0.046762	0.78504	0.93533	FALSE	1979.3	2013.49	964.376	1602.18	1781.9
C3_06290W_A	-	Ca22chr3A_C_albicans_SC5314	+	1431324	1433579	2256	1251	1566	1602	1466	1359	2024	1525	1458	1640	1558	1524	1755	27.0734	30.0956	30.4016	31.0801	28.0073	42.2013	28.5579	27.4904	29.1026	33.365	32.4037	30.547	29.1902	28.3836	32.1053	33.7629	1457.59	1440.23	1535.72	1424.92	1573.91	1562.25	-0.039193	0.6375	0.87366	FALSE	1531.22	1349.28	1985.65	1630.43	1615.48
C7_02890C_A	PMT1	Ca22chr7A_C_albicans_SC5314	-	624651	627284	2634	10224	11585	11550	8910	9653	6568	9928	11177	13272	8886	8723	10687	189.509	190.691	187.732	161.789	170.387	117.293	159.236	180.498	201.72	162.987	158.854	159.32	189.311	180.484	160.387	149.823	9489.17	11040.7	12428.1	11645.4	11643.5	11263.4	-0.061926	0.5654	0.83489	FALSE	9306.36	9583.94	6443.56	9299.13	9246.59
C7_04330C_A	SYS1	Ca22chr7A_C_albicans_SC5314	-	940993	941499	507	761	849	917	853	828	832	727	712	833	919	877	950	73.2827	72.6022	77.4345	80.4689	75.93	77.1915	60.5789	59.7358	65.7756	87.5731	82.9737	73.5778	74.4398	62.0301	81.3749	77.8635	694.865	703.321	780.031	866.797	853.29	894.246	-0.24622	0.0073896	0.056088	FALSE	890.946	822.076	816.237	961.726	929.641
C2_04090W_A	-	Ca22chr2A_C_albicans_SC5314	+	860981	862354	1374	9	26	8	9	15	11	12	9	8	2	7	8	0.319802	0.820421	0.249274	0.313287	0.50757	0.376583	0.368969	0.278624	0.233094	0.0703245	0.244377	0.228631	0.463165	0.293562	0.181111	0.399146	11.4696	8.89029	7.49129	10.2512	26.1314	7.80149	-0.15914	0.31939	0.64659	FALSE	9.40037	14.8927	10.7916	2.09298	7.42017
C2_09800C_A	-	Ca22chr2A_C_albicans_SC5314	-	2001195	2002058	864	26	25	76	39	54	225	135	64	52	15	18	20	1.46921	1.25452	3.76594	2.15893	2.90584	12.2496	6.60108	3.15086	2.40945	0.838766	0.999327	0.908965	2.16322	4.05379	0.915686	5.77146	129.033	63.2198	48.6934	29.6146	25.1263	74.1142	0.29852	0.091188	0.32682	FALSE	40.7349	53.6137	220.737	15.6974	19.0804
C3_02910W_A	-	Ca22chr3A_C_albicans_SC5314	+	624195	624851	657	33	51	58	17	27	22	34	47	41	12	22	20	2.4523	3.36554	3.77951	1.23757	1.91069	1.57511	2.18629	3.04295	2.49831	0.882428	1.60622	1.19535	3.19912	2.57585	1.228	1.57446	32.4971	46.4271	38.3929	37.5878	51.2577	56.5608	-0.18269	0.32288	0.6492	FALSE	17.7562	26.8068	21.5832	12.5579	23.3205
C1_08560W_A	TCP1	Ca22chr1A_C_albicans_SC5314	+	1872858	1874522	1665	6950	7601	7535	6764	7187	4627	6320	7819	8983	6993	6758	8035	203.796	197.928	193.75	194.302	200.689	130.719	160.361	199.756	215.991	202.914	194.694	189.497	198.491	192.036	195.702	175.237	6040.65	7723.68	8411.79	7916.21	7639.41	7348.03	-0.040879	0.73827	0.91511	FALSE	7064.9	7135.58	4539.34	7318.12	7163.64
C2_01310W_A	-	Ca22chr2A_C_albicans_SC5314	+	223575	225620	2046	1168	1396	1416	642	654	1078	1499	1272	1432	756	635	857	27.8716	29.5822	29.6299	15.0078	14.8615	24.7838	30.9522	26.445	28.0198	17.8517	14.8873	16.4477	29.0279	28.4723	16.3956	18.2177	1432.74	1256.49	1340.94	1330.38	1403.05	1380.86	-0.028225	0.74449	0.91682	FALSE	670.56	649.321	1057.58	791.148	673.115
C6_02280W_A	-	Ca22chr6A_C_albicans_SC5314	+	474133	475320	1188	1136	1399	1482	1554	1748	1134	1859	1557	1508	1561	1546	1736	46.686	51.0565	53.4078	62.5636	68.4094	44.9005	66.1086	55.7487	50.8174	63.4819	62.4226	57.3805	50.3835	57.5582	61.095	58.6245	1776.83	1538.02	1412.11	1293.93	1406.07	1445.23	0.17118	0.11846	0.38304	FALSE	1623.13	1735.49	1112.51	1633.57	1638.8
C3_03160C_A	-	Ca22chr3A_C_albicans_SC5314	-	673704	674318	615	461	561	583	404	445	507	514	578	498	463	445	494	36.5974	39.5492	40.5851	31.4191	33.6416	38.7781	35.3088	39.9775	32.4177	36.3722	34.7083	31.5415	38.9106	35.9013	34.2073	34.6129	491.28	570.954	466.333	525.09	563.835	568.534	-0.10593	0.34755	0.67281	FALSE	421.972	441.816	497.394	484.526	471.711
C3_01230C_A	-	Ca22chr3A_C_albicans_SC5314	-	260834	261466	633	51	60	36	44	73	190	74	39	36	62	56	99	3.93361	4.10958	2.43485	3.32457	5.3618	14.119	4.93882	2.62074	2.27681	4.73207	4.24359	6.14133	3.49268	3.27879	5.039	7.60179	70.7291	38.5246	33.7108	58.0902	60.3032	35.1067	-0.046471	0.80339	0.94091	FALSE	45.9574	72.4777	186.4	64.8825	59.3613
C1_08550C_A	GCF1	Ca22chr1A_C_albicans_SC5314	-	1871363	1872100	738	3737	4588	4602	4301	4308	4741	4769	4517	4946	3967	4132	5011	247.225	269.536	266.971	278.74	271.4	302.181	273.002	260.349	268.303	259.698	268.567	266.624	261.244	267.218	264.963	284.107	4558.2	4461.94	4631.49	4256.53	4611.18	4487.81	0.030404	0.65521	0.88056	FALSE	4492.33	4277.18	4651.18	4151.43	4380.02
CR_02870W_A	APL4	Ca22chrRA_C_albicans_SC5314	+	655163	657649	2487	2835	3147	3364	2233	2597	3065	3047	2949	2978	2917	2504	3494	55.6547	54.8619	57.91	42.9437	48.5498	57.9708	51.7597	50.4384	47.9376	56.6662	48.2956	55.1668	56.1422	50.0453	53.3762	49.8214	2912.32	2913.05	2788.63	3229.13	3162.9	3280.53	-0.16205	0.012908	0.085446	FALSE	2332.34	2578.42	3006.93	3052.62	2654.3
C4_00700C_A	-	Ca22chr4A_C_albicans_SC5314	-	119423	120388	966	864	991	1164	1236	1301	1365	1196	1091	1301	1075	1111	1203	43.6678	44.4781	51.588	61.1967	62.6169	66.4676	52.3057	48.0408	53.9173	53.7644	55.1678	48.9012	46.578	51.4213	52.6111	63.4271	1143.13	1077.7	1218.27	984.116	996.008	1135.12	0.13133	0.18882	0.5006	FALSE	1290.98	1291.69	1339.14	1124.98	1177.69
C1_07920W_A	-	Ca22chr1A_C_albicans_SC5314	+	1725659	1725850	192	1787	1739	1893	1778	1882	1990	2099	1874	1931	1670	1385	2026	454.41	392.689	422.107	442.912	455.732	487.535	461.856	415.175	402.632	420.222	346.017	414.352	423.069	426.554	393.53	462.06	2006.22	1851.16	1808.21	2035.43	1747.79	1846.03	0.009035	0.92333	0.97769	FALSE	1857.09	1868.54	1952.3	1747.64	1468.13
C3_05790C_A	-	Ca22chr3A_C_albicans_SC5314	-	1298064	1298540	363	418	445	473	348	410	404	529	474	537	322	331	465	56.2205	53.15	55.7863	45.8521	52.5132	52.3515	61.5664	55.5436	59.2237	42.8561	43.7391	50.3011	55.0523	58.7779	45.6321	50.2389	505.617	468.222	502.853	476.112	447.249	461.263	0.086688	0.37718	0.69707	FALSE	363.481	407.067	396.346	336.97	350.868
CR_01730W_A	IFU5	Ca22chrRA_C_albicans_SC5314	+	395478	396188	711	1422	1686	2003	1911	2175	3172	2501	1798	1637	1675	1748	2403	97.6461	102.811	120.61	128.552	142.227	209.854	148.607	107.568	92.1736	113.817	117.929	132.714	107.022	116.116	121.487	160.211	2390.45	1776.08	1532.91	1619.69	1694.52	1953.3	0.091762	0.53345	0.81671	FALSE	1996.01	2159.44	3111.9	1752.87	1852.92
C2_08900W_A	-	Ca22chr2A_C_albicans_SC5314	+	1812528	1812710	183	1571	1914	2152	2020	2036	2234	2214	2110	2280	1738	1849	1886	419.131	453.462	503.459	527.943	517.271	574.231	511.118	490.449	498.783	458.841	484.657	404.689	458.684	500.117	449.396	539.815	2116.14	2084.28	2135.02	1789.41	1923.67	2098.6	0.11683	0.18149	0.49064	FALSE	2109.86	2021.43	2191.67	1818.8	1959.98
C7_03520W_A	PNC1	Ca22chr7A_C_albicans_SC5314	+	779702	780436	735	400	527	593	213	251	356	571	462	429	224	177	226	26.5704	31.0866	34.5415	13.8605	15.8773	22.7833	32.8204	26.7373	23.3667	14.7239	11.5514	12.074	30.7328	27.6415	12.7831	17.5071	545.761	456.368	401.721	455.609	529.663	578.286	-0.13077	0.34579	0.6717	FALSE	222.475	249.204	349.255	234.414	187.624
C6_04570W_A	NAG6	Ca22chr6A_C_albicans_SC5314	+	1016757	1019129	2373	5690	6556	7028	5389	5643	7543	6668	5688	5630	6258	5911	8220	117.068	119.782	126.796	108.617	110.561	149.52	118.712	101.959	94.9813	127.409	119.485	136.021	121.216	105.217	127.638	122.9	6373.26	5618.66	5272	6481.04	6589.13	6853.61	-0.19304	0.038456	0.18218	FALSE	5628.73	5602.63	7400.09	6548.95	6265.8
CR_08560C_A	UBC9	Ca22chrRA_C_albicans_SC5314	-	1846338	1846997	660	5069	5519	5632	4281	4723	4090	5873	5763	6147	4285	4293	5110	374.976	362.549	365.336	310.233	332.709	291.497	375.934	371.422	372.861	313.668	312.008	304.024	367.62	373.405	309.9	311.48	5613.4	5692.75	5756.12	5773.71	5546.89	5492.25	0.02081	0.73264	0.91327	FALSE	4471.44	4689.21	4012.51	4484.22	4550.68
C1_07940W_A	-	Ca22chr1A_C_albicans_SC5314	+	1729104	1729195	92	25	16	32	18	7	15	25	39	32	5	10	13	13.2671	7.54019	14.8914	9.35775	3.53754	7.66933	11.4801	18.0318	13.9248	2.6257	5.21388	5.54864	11.8996	14.4789	4.46274	6.85488	23.895	38.5246	29.9652	28.4756	16.0809	31.206	0.12691	0.49497	0.78973	FALSE	18.8007	6.94992	14.7158	5.23246	10.6002
C3_07430W_A	-	Ca22chr3A_C_albicans_SC5314	+	1700498	1701494	930	548	684	712	703	753	1396	659	549	505	696	638	970	28.7689	31.8877	32.7771	36.1542	37.6446	70.6085	29.9363	25.1103	21.7388	36.1568	32.9069	40.9562	31.1445	25.5951	36.6733	48.1358	629.871	542.308	472.888	624.185	687.456	694.333	-0.25062	0.043719	0.19949	FALSE	734.273	747.613	1369.55	728.358	676.295
C6_01950C_A	-	Ca22chr6A_C_albicans_SC5314	-	399034	400629	1596	1863	2093	2096	1748	1961	1697	2139	2152	2397	1998	1695	2241	56.9908	56.8573	56.2253	52.3836	57.1263	50.0153	56.6204	57.3551	60.1261	60.482	50.9431	55.1366	56.6911	58.0339	55.5206	53.1751	2044.45	2125.77	2244.58	2122	2103.58	2043.99	0.031836	0.67206	0.88957	FALSE	1825.76	1946.97	1664.85	2090.89	1796.74
C1_05170C_A	CUE5	Ca22chr1A_C_albicans_SC5314	-	1094679	1095959	1281	3217	3753	4476	3340	3277	5175	4359	3419	3282	3441	3449	4668	122.61	127.022	149.594	124.705	118.937	190.027	143.758	113.531	102.569	129.777	129.15	143.091	133.075	119.953	134.006	144.557	4166.33	3377.32	3073.3	3664.24	3771.96	4364.93	-0.13261	0.2943	0.61673	FALSE	3488.58	3253.55	5076.95	3600.98	3656.02
C1_06630W_A	-	Ca22chr1A_C_albicans_SC5314	+	1418523	1421138	2616	1767	1909	1894	1773	2009	1194	2606	3169	2739	1930	1877	2370	32.978	31.6387	30.9967	32.4159	35.7054	21.4694	42.0854	51.5285	41.9162	35.6437	34.4172	35.5747	31.8711	45.1767	35.2119	29.8636	2490.81	3130.37	2564.83	2012.65	1918.65	1847	0.45537	3.0449e-05	0.00073113	TRUE	1851.87	1994.63	1171.38	2019.73	1989.67
CR_00090C_A	-	Ca22chrRA_C_albicans_SC5314	-	24474	25163	690	1150	1309	1359	2280	2163	2690	1406	1145	1032	2368	2437	3056	81.3718	82.2509	84.3225	158.042	145.747	183.382	86.0857	70.5861	59.8767	165.804	169.416	173.914	82.6484	72.1829	169.712	162.39	1343.85	1131.04	966.377	1309.88	1315.61	1325.28	-0.1747	0.15592	0.45126	FALSE	2381.43	2147.52	2639.03	2478.09	2583.28
C1_08160W_A	-	Ca22chr1A_C_albicans_SC5314	+	1779285	1780343	1059	1848	1865	1963	1736	1962	2015	2088	2058	2307	1818	1718	2063	85.1983	76.3542	79.3593	78.4044	86.1379	89.5021	83.297	82.6632	87.2126	82.9395	77.8173	76.4952	80.3039	84.3909	79.084	84.6815	1995.71	2032.91	2160.3	2104.91	1874.42	1914.29	0.067143	0.42964	0.73913	FALSE	1813.23	1947.96	1976.82	1902.52	1821.12
C4_04290W_A	SEC15	Ca22chr4A_C_albicans_SC5314	+	915401	918079	2679	2008	2304	2407	1711	1729	2118	2062	2111	2116	1895	1741	2233	36.5945	37.2872	38.466	30.5467	30.0064	37.1884	32.517	33.518	31.6206	34.1743	31.1727	32.7301	37.4492	32.5519	32.6924	32.5805	1970.86	2085.27	1981.45	2287.16	2315.64	2347.27	-0.19613	0.0044236	0.03816	TRUE	1787.11	1716.63	2077.87	1983.1	1845.5
C2_08140C_A	PHM7	Ca22chr2A_C_albicans_SC5314	-	1649319	1652102	2784	12552	13217	13401	10381	11454	10897	11256	12828	13604	10866	11755	12515	220.125	205.832	206.083	178.343	191.284	184.116	170.809	195.998	195.625	188.566	202.536	176.519	210.68	187.477	189.207	184.581	10758.5	12671.6	12738.9	14297	13283.8	13068.5	-0.1568	0.098643	0.34359	FALSE	10842.8	11372.1	10690.5	11371.2	12460.6
C3_04540C_A	-	Ca22chr3A_C_albicans_SC5314	-	958062	960341	2280	967	1050	1182	864	963	723	1231	1392	1292	1014	962	1182	20.707	19.9666	22.195	18.1245	19.6373	14.9162	22.8096	25.9697	22.6859	21.4865	20.239	20.357	20.9562	23.8217	20.6942	17.5593	1176.59	1375.03	1209.84	1101.44	1055.31	1152.67	0.17102	0.07871	0.29894	FALSE	902.435	956.11	709.302	1061.14	1019.74
C5_00780C_A	-	Ca22chr5A_C_albicans_SC5314	-	184660	185712	1053	768	872	825	1108	973	959	907	886	903	951	863	1135	35.6088	35.9036	33.5428	50.3267	42.9611	42.8395	36.3893	35.7905	34.331	43.633	39.3126	42.3252	35.0184	35.5036	41.7569	45.3758	866.909	875.199	845.58	874.77	876.406	804.529	0.017329	0.8402	0.95121	FALSE	1157.29	966.039	940.83	995.214	914.801
C3_01730C_A	UTR2	Ca22chr3A_C_albicans_SC5314	-	376289	377701	1413	6362	6752	6902	5077	5416	3756	5197	5701	6306	5938	5940	6562	219.825	207.176	209.125	171.851	178.208	125.037	155.384	171.621	178.665	203.031	201.648	182.358	212.042	168.557	195.679	158.365	4967.28	5631.5	5905.01	7246.47	6786.12	6730.74	-0.30996	0.00071618	0.0096432	TRUE	5302.85	5377.25	3684.84	6214.07	6296.54
CR_01090W_A	-	Ca22chrRA_C_albicans_SC5314	+	248128	250674	2547	562	649	748	491	518	906	739	503	594	571	551	733	10.7729	11.0475	12.5732	9.22018	9.45566	16.7322	12.2577	8.40043	9.33652	10.831	10.377	11.3007	11.4645	9.99823	10.8363	11.8027	706.335	496.868	556.229	640.131	652.28	729.439	-0.16908	0.21526	0.53276	FALSE	512.842	514.294	888.835	597.547	584.073
C3_02690C_A	-	Ca22chr3A_C_albicans_SC5314	-	580798	582558	1761	1633	1717	1925	1781	1916	1668	1800	1603	1841	2051	2070	2535	45.2743	42.2728	46.7999	48.3717	50.5856	44.5544	43.1825	38.7201	41.8526	56.2691	56.3845	56.5262	44.7823	41.2517	56.3933	47.8373	1720.44	1583.46	1723.93	1860.02	1725.68	1877.23	-0.11337	0.17067	0.4733	FALSE	1860.23	1902.29	1636.4	2146.36	2194.25
C6_01440C_A	FRP5	Ca22chr6A_C_albicans_SC5314	-	287462	288292	831	25	12	14	52	121	221	14	13	28	24	51	28	1.4688	0.626081	0.721274	2.99288	6.76979	12.5097	0.711741	0.665434	1.34892	1.39532	2.94387	1.32309	0.93872	0.908697	1.88742	7.42411	13.3812	12.8415	26.2195	28.4756	12.0606	13.6526	-0.010714	0.95027	0.98652	FALSE	54.3132	120.134	216.813	25.1158	54.0612
C3_06800C_A	-	Ca22chr3A_C_albicans_SC5314	-	1550697	1551773	891	1151	1262	1289	1048	1180	982	1591	1461	1396	1095	1057	1407	63.07	61.4089	61.9368	56.2562	61.5737	51.8427	75.4375	69.7485	62.7242	59.3745	56.9044	62.008	62.1386	69.3034	59.429	56.5576	1520.68	1443.19	1307.23	1311.02	1268.38	1257.02	0.14535	0.10736	0.36225	FALSE	1094.62	1171.56	963.395	1145.91	1120.45
C5_01240W_A	AUR1	Ca22chr5A_C_albicans_SC5314	+	276990	278405	1416	2393	2251	2525	1743	1973	1998	1818	1864	1900	1921	1849	2780	82.5096	68.9227	76.3434	58.8737	64.7821	66.3722	54.2407	55.9945	53.7178	65.5432	62.6358	77.0926	75.9252	54.651	68.4238	63.3427	1737.64	1841.28	1779.18	2725.68	2262.37	2462.35	-0.44248	3.1133e-06	0.00010082	TRUE	1820.54	1958.88	1960.15	2010.31	1959.98
C2_06330C_A	AVT1	Ca22chr2A_C_albicans_SC5314	-	1288828	1290435	1608	1208	1290	1343	1198	1285	1138	1426	1399	1478	1319	1297	1587	36.678	34.7819	35.7572	35.6334	37.1542	33.2897	37.4652	37.0079	36.7973	39.6298	38.6904	38.7545	35.739	37.0901	39.0249	35.3591	1362.97	1381.95	1384.02	1375.94	1296.52	1309.68	0.050514	0.49518	0.78987	FALSE	1251.29	1275.81	1116.44	1380.32	1374.85
C1_10700C_A	NIT3	Ca22chr1A_C_albicans_SC5314	-	2374926	2375831	906	1461	1646	1950	2295	2350	3548	2902	1852	1855	1506	1450	2130	78.7312	78.7683	92.1467	121.155	120.595	184.208	135.321	86.9512	81.9678	80.3082	76.7695	92.3172	83.2154	101.413	83.1316	141.986	2773.73	1829.42	1737.04	1664.11	1654.32	1901.61	0.22058	0.15027	0.44116	FALSE	2397.09	2333.19	3480.78	1576.02	1537.03
C4_06880C_A	-	Ca22chr4A_C_albicans_SC5314	-	1534066	1534347	282	1527	1803	1786	1777	1553	1669	1958	1650	1871	1752	1751	1919	264.372	277.202	271.147	301.387	256.043	278.395	293.331	248.884	265.615	300.157	297.842	267.213	270.907	269.277	288.404	278.609	1871.45	1629.89	1752.03	1739.29	1812.11	1741.68	-0.010236	0.90449	0.97273	FALSE	1856.05	1541.89	1637.38	1833.45	1856.1
C5_00160W_A	-	Ca22chr5A_C_albicans_SC5314	+	18148	18882	735	970	1172	1056	1244	1211	873	1235	1006	1219	1091	1041	1321	64.4331	69.1338	61.5106	80.9506	76.6034	55.8703	70.9863	58.2201	66.3963	71.7135	67.9379	70.5743	65.0258	65.2009	70.0752	71.1414	1180.41	993.737	1141.49	1104.85	1177.92	1029.8	0.0014722	0.98876	0.99618	FALSE	1299.34	1202.34	856.46	1141.72	1103.49
C4_02630C_A	HFL2	Ca22chr4A_C_albicans_SC5314	-	547040	547480	441	1694	1829	1640	1990	2051	1549	1879	2076	2351	1685	1752	1774	187.543	179.815	159.213	215.825	216.231	165.222	180.004	200.24	213.423	184.597	190.566	157.96	175.523	197.889	177.707	199.093	1795.95	2050.69	2201.5	1929.51	1838.24	1599.31	0.1553	0.16823	0.47009	FALSE	2078.53	2036.33	1519.65	1763.34	1857.16
C4_02370C_A	PGA59	Ca22chr4A_C_albicans_SC5314	-	471021	471362	342	121502	136305	127916	101149	107163	98399	113932	127086	136362	113668	118648	140451	17345.3	17279.7	16013	14145.6	14568.3	13533.8	14073.9	15806.4	15962.3	16057.4	16641.1	16126.1	16879.3	15280.9	16274.9	14082.6	108896	125537	127691	138394	136994	124742	-0.13445	0.14845	0.43861	FALSE	105649	106396	96534.7	118953	125770
CR_02950C_A	-	Ca22chrRA_C_albicans_SC5314	-	680604	681185	582	2127	2407	2451	2432	2647	1958	2678	2655	2640	2275	1976	2649	178.431	179.309	180.299	199.861	211.457	158.25	194.394	194.046	181.597	188.852	162.859	178.727	179.346	190.012	176.813	189.856	2559.63	2622.63	2472.13	2422.7	2419.16	2390.18	0.079161	0.23578	0.55745	FALSE	2540.19	2628.06	1920.9	2380.77	2094.61
C2_05070W_A	FRE9	Ca22chr2A_C_albicans_SC5314	+	1049141	1051390	2250	358	465	504	559	632	446	748	723	687	470	500	550	7.76829	8.96026	9.59006	11.8827	13.0595	9.32409	14.0448	13.6684	12.2237	10.092	10.6595	9.59867	8.77287	13.3123	10.1167	11.4221	714.937	714.186	643.315	407.77	467.35	491.494	0.54092	1.0457e-06	3.8392e-05	TRUE	583.867	627.478	437.55	491.851	530.012
C1_08470W_A	-	Ca22chr1A_C_albicans_SC5314	+	1861221	1861655	435	613	635	786	894	888	1103	1013	784	710	889	818	1106	68.8012	63.2899	77.3582	98.2958	94.9106	119.273	98.3819	76.6636	65.3426	98.7361	90.2013	99.8382	69.8165	80.1294	96.2585	104.16	968.224	774.443	664.852	698.221	638.209	766.496	0.1619	0.24911	0.57247	FALSE	933.77	881.647	1082.1	930.331	867.1
CR_04360C_A	NHP2	Ca22chrRA_C_albicans_SC5314	-	968673	969152	480	5013	5190	4961	5618	5998	3869	4285	5912	7371	4472	4700	5137	509.896	468.788	442.488	559.793	580.974	379.151	377.142	523.909	614.77	450.115	469.684	420.242	473.724	505.274	446.68	506.639	4095.6	5839.93	6902.29	5709.92	5216.23	4837.9	0.075244	0.62103	0.86479	FALSE	5867.92	5955.09	3795.7	4679.91	4982.11
C3_06390W_A	-	Ca22chr3A_C_albicans_SC5314	+	1457202	1457699	498	0	0	0	0	0	0	0	0	0	0	0	0	0	0	0	0	0	0	0	0	0	0	0	0	0	0	0	0	0	0	0	0	0	0	NA	NA	NA	NA	0	0	0	0	0
C1_13470W_A	KNS1	Ca22chr1A_C_albicans_SC5314	+	2952022	2954022	2001	320	350	424	305	346	647	369	419	374	344	330	484	7.80778	7.58352	9.07177	7.2902	8.03933	15.2094	7.79066	8.90696	7.48259	8.30567	7.91071	9.49794	8.15436	8.06007	8.57144	10.1796	352.69	413.892	350.218	364.487	351.769	413.479	-0.015537	0.89919	0.97199	FALSE	318.568	343.525	634.742	359.993	349.808
C5_04500W_A	-	Ca22chr5A_C_albicans_SC5314	+	983105	983407	303	0	0	0	0	2	4	0	1	0	1	1	0	0	0	0	0	0.306887	0.620971	0	0.140385	0	0.159449	0.158309	0	0	0.0467949	0.105919	0.309286	0	0.98781	0	0	0	0	0.00709	0.83506	0.94881	FALSE	0	1.98569	3.92421	1.04649	1.06002
C1_05510C_A	RPS27A	Ca22chr1A_C_albicans_SC5314	-	1155542	1155790	249	745	818	811	863	946	959	1074	799	926	714	668	840	146.077	142.431	139.442	165.767	176.637	181.165	182.222	136.493	148.881	138.536	128.684	132.468	142.65	155.865	133.229	174.523	1026.53	789.26	867.117	848.572	822.134	790.876	0.11114	0.33915	0.66601	FALSE	901.391	939.232	940.83	747.195	708.096
C2_08530C_A	-	Ca22chr2A_C_albicans_SC5314	-	1724226	1726340	2115	1044	1009	1048	869	884	516	863	1121	1282	792	873	848	24.0999	20.6838	21.2141	19.6515	19.4327	11.4761	17.2383	22.5454	24.2664	18.0916	19.7994	15.7441	21.9993	21.35	17.8784	16.8534	824.854	1107.33	1200.48	1189.14	1014.1	1022	-0.034714	0.80334	0.94091	FALSE	907.658	877.675	506.224	828.822	925.401
C4_02230C_A	-	Ca22chr4A_C_albicans_SC5314	-	442010	442921	912	26	13	16	13	11	57	20	2	1	12	2	10	1.39189	0.618014	0.751101	0.681766	0.560775	2.93991	0.926467	0.093282	0.0438968	0.635696	0.105192	0.430563	0.920334	0.354549	0.390484	1.39415	19.116	1.97562	0.936412	29.6146	13.0657	15.603	-0.16866	0.17587	0.4816	FALSE	13.5783	10.9213	55.9201	12.5579	2.12005
CR_03350C_A	-	Ca22chrRA_C_albicans_SC5314	-	746467	748209	1743	1941	2180	2323	2423	2572	1985	2103	2087	2262	2421	2300	3077	54.3692	54.2262	57.0591	66.4879	68.6064	53.5695	50.9726	50.9316	51.9545	67.1059	63.2964	69.3204	55.2182	51.2862	66.5743	62.8879	2010.04	2061.56	2118.16	2210.84	2191.02	2265.36	-0.10354	0.12975	0.40428	FALSE	2530.79	2553.6	1947.39	2533.56	2438.06
C7_01470C_A	PRE10	Ca22chr7A_C_albicans_SC5314	-	309229	310165	801	3424	3837	3974	3850	3870	4058	3860	3341	3842	3694	3789	4705	208.702	207.687	212.407	229.887	224.631	238.305	203.587	177.422	192.023	222.806	226.903	230.652	209.599	191.01	226.787	230.941	3689.38	3300.27	3597.69	3900.02	3856.39	3875.39	-0.12996	0.083035	0.30827	FALSE	4021.27	3842.31	3981.12	3865.74	4016.43
CR_01370C_A	-	Ca22chrRA_C_albicans_SC5314	-	326329	327291	963	3385	3682	3856	4699	4812	2928	4022	4024	4326	4257	4055	4822	171.616	165.771	171.429	233.381	232.322	143.021	176.446	177.744	179.841	213.57	201.982	196.622	169.605	178.01	204.058	202.908	3844.22	3974.95	4050.92	3855.59	3700.61	3760.32	0.06692	0.2994	0.6238	FALSE	4908.04	4777.57	2872.53	4454.92	4298.4
C1_08260C_A	LTP1	Ca22chr1A_C_albicans_SC5314	-	1808933	1809601	507	1497	1688	1715	1625	1744	1848	1828	1673	1935	1648	1494	1804	144.158	144.349	144.82	153.297	159.93	171.454	152.322	140.362	152.792	157.041	141.349	139.72	144.443	148.492	146.037	161.56	1747.2	1652.61	1811.96	1705.12	1696.53	1672.44	0.037196	0.62335	0.86668	FALSE	1697.29	1731.52	1812.99	1724.62	1583.68
C1_03960C_A	-	Ca22chr1A_C_albicans_SC5314	-	834229	836838	2610	724	850	887	548	509	549	824	735	825	692	592	718	13.5433	14.1198	14.5498	10.0422	9.0671	9.89432	13.3377	11.9787	12.6544	12.8094	10.88	10.8023	14.0709	12.6569	11.4972	9.66786	787.578	726.04	772.54	824.653	854.295	864.99	-0.14567	0.09129	0.32687	FALSE	572.378	505.358	538.598	724.172	627.534
C2_09540W_A	-	Ca22chr2A_C_albicans_SC5314	+	1953454	1953601	148	46	16	41	57	71	84	73	59	52	49	66	59	15.1747	4.68714	11.8603	18.4204	22.3043	26.6976	20.838	16.9572	14.066	15.9955	21.391	15.6539	10.5741	17.287	17.6801	22.4741	69.7733	58.2808	48.6934	52.3951	16.0809	39.9826	0.29798	0.10708	0.3618	FALSE	59.5357	70.492	82.4085	51.2781	69.9616
C7_02630W_A	-	Ca22chr7A_C_albicans_SC5314	+	560574	562490	1917	601	641	697	508	529	704	956	662	674	494	463	648	15.3065	14.4973	15.5662	12.6744	12.8299	17.2745	21.0684	14.6892	14.0755	12.45	11.5853	13.2735	15.1234	16.611	12.4362	14.2596	913.743	653.93	631.142	684.553	644.239	679.705	0.10841	0.44137	0.74806	FALSE	530.599	525.215	690.662	516.967	490.791
C1_08520C_A	-	Ca22chr1A_C_albicans_SC5314	-	1867125	1867568	444	1373	1448	1490	1711	2007	1401	1673	1711	1687	1676	1634	1781	150.978	141.395	143.673	184.312	210.163	148.426	159.187	163.919	152.111	182.37	176.53	157.511	145.349	158.406	172.137	180.967	1599.05	1690.14	1579.73	1563.88	1455.32	1453.03	0.11715	0.14012	0.4242	FALSE	1787.11	1992.64	1374.46	1753.92	1732.08
CR_03150W_A	SYS3	Ca22chrRA_C_albicans_SC5314	+	711420	714107	2688	1938	2138	2332	1952	2021	2267	2516	1947	2239	1843	1860	2300	35.2005	34.4849	37.1426	34.7326	34.9565	39.6713	39.5436	30.8105	33.3467	33.1253	33.1919	33.5993	35.6093	34.5669	33.3055	36.4535	2404.79	1923.27	2096.63	2207.43	2148.8	2274.13	-0.04171	0.68401	0.89247	FALSE	2038.84	2006.54	2224.05	1928.68	1971.64
CR_02770C_A	-	Ca22chrRA_C_albicans_SC5314	-	634965	636134	1170	1153	1576	1339	1328	1423	1367	1510	1247	1494	1318	1384	1708	48.1137	58.401	48.9968	54.2874	56.5471	54.9588	54.5238	45.336	51.1202	54.4243	56.7413	57.3235	51.8372	50.3267	56.163	55.2644	1443.26	1231.8	1399	1313.29	1583.96	1305.77	-0.040463	0.72063	0.90869	FALSE	1387.08	1412.82	1341.1	1379.28	1467.07
C6_04100W_A	-	Ca22chr6A_C_albicans_SC5314	+	890053	891459	1110	6971	7833	7837	4725	5159	5111	7048	6968	7231	5739	5780	7622	306.618	305.953	302.274	203.594	216.089	216.589	268.249	267.022	260.797	249.791	249.778	269.635	304.948	265.356	256.401	212.091	6736.47	6883.06	6771.19	7940.13	7872.58	7642.54	-0.19704	0.00062506	0.0085997	TRUE	4935.19	5122.09	5014.17	6005.82	6126.94
C4_03000C_A	-	Ca22chr4A_C_albicans_SC5314	-	624273	624995	723	169	224	196	202	208	289	236	175	176	175	168	253	11.4123	13.4326	11.6062	13.3629	13.3757	18.8024	13.7901	10.2959	9.74545	11.694	11.146	13.7408	12.1504	11.2771	12.1936	15.1803	225.568	172.867	164.808	192.495	225.132	191.137	-0.089589	0.55268	0.82764	FALSE	210.986	206.512	283.525	183.136	178.084
C2_03580W_A	-	Ca22chr2A_C_albicans_SC5314	+	757870	757953	84	36	83	57	45	50	43	71	72	86	36	46	67	20.9242	42.8399	29.0515	25.6224	27.6746	24.0793	35.7087	36.4599	40.9871	20.7055	26.268	31.3203	30.9385	37.7186	26.098	25.7921	67.8617	71.1223	80.5314	41.0048	83.4194	55.5856	0.165	0.37104	0.69255	FALSE	47.0018	49.6423	42.1853	37.6737	48.7611
C2_02960C_A	-	Ca22chr2A_C_albicans_SC5314	-	589813	591033	1221	1152	1294	1325	1219	1238	850	1276	1455	1596	1237	1164	1483	46.064	45.9482	46.4594	47.7502	47.1407	32.7459	44.1499	50.6886	52.3293	48.946	45.7284	47.6932	46.1572	49.0559	47.4559	42.5456	1219.6	1437.26	1494.51	1312.15	1300.54	1292.12	0.081387	0.42116	0.73208	FALSE	1273.23	1229.14	833.896	1294.51	1233.87
C1_03200C_A	ARO80	Ca22chr1A_C_albicans_SC5314	-	668763	671960	3198	1069	1216	1074	1308	1323	1047	1452	1241	1313	1219	1178	1424	16.3202	16.4856	14.378	19.5621	19.2341	15.4001	19.1815	16.5065	16.4367	18.4157	17.6692	17.4849	15.7279	17.3749	17.8566	18.0654	1387.82	1225.87	1229.51	1217.62	1222.14	1047.35	0.12891	0.21414	0.53177	FALSE	1366.19	1313.53	1027.16	1275.67	1248.71
CR_05740C_A	PTC4	Ca22chrRA_C_albicans_SC5314	-	1217854	1218891	1038	659	855	905	878	866	1211	1057	774	917	915	835	1109	30.9965	35.7124	37.3271	40.4561	38.7893	54.8783	43.0202	31.718	35.3671	42.588	38.5867	41.9532	34.6787	36.7018	41.0426	44.7079	1010.28	764.565	858.69	750.616	859.32	882.544	0.068864	0.58204	0.84583	FALSE	917.058	859.804	1188.06	957.54	885.12
C5_02830W_A	-	Ca22chr5A_C_albicans_SC5314	+	630777	631655	879	639	807	853	814	880	1188	959	842	783	657	698	952	35.4925	39.8047	41.5464	44.2917	46.5463	63.5743	46.0919	40.7461	35.6616	36.111	38.0904	42.5284	38.9479	40.8332	38.9099	51.4708	916.611	831.736	733.21	727.836	811.078	831.834	0.058392	0.60915	0.85825	FALSE	850.211	873.704	1165.49	687.545	739.897
C2_00380C_A	RFA1	Ca22chr2A_C_albicans_SC5314	-	53348	55222	1875	4751	5554	5640	5247	5772	5379	6284	7879	7764	5471	5227	7199	123.711	128.426	128.781	133.843	143.125	134.944	141.589	178.744	165.772	140.971	133.721	150.765	126.973	162.035	141.819	137.304	6006.24	7782.95	7270.3	5411.5	5582.07	5500.05	0.32059	0.0028446	0.026972	TRUE	5480.41	5730.7	5277.09	5725.36	5540.75
CR_06340C_A	PGI1	Ca22chrRA_C_albicans_SC5314	-	1343151	1344803	1653	34713	37282	40821	33162	29904	39428	51949	46352	40004	36798	36569	49983	1025.28	977.859	1057.27	959.522	841.1	1121.98	1327.7	1192.77	968.854	1075.51	1061.18	1187.35	1020.14	1163.11	1108.02	974.201	49652.8	45787	37460.2	39538.9	37470.4	39808.1	0.16766	0.13374	0.41259	FALSE	34637.2	29690.1	38681	38508.8	38764
C2_06960W_A	SPE3	Ca22chr2A_C_albicans_SC5314	+	1427773	1428666	894	5244	5768	5646	5773	6252	4663	4416	6006	7134	4942	5227	5443	286.385	279.729	270.381	308.852	325.142	245.348	208.683	285.766	319.465	267.072	280.455	239.074	278.832	271.305	262.2	293.114	4220.81	5932.79	6680.36	5973.04	5797.15	5505.9	-0.030782	0.82915	0.94881	FALSE	6029.81	6207.27	4574.65	5171.76	5540.75
C4_01640C_A	-	Ca22chr4A_C_albicans_SC5314	-	327198	327290	93	9	9	15	8	3	5	15	6	19	1	1	0	4.72481	4.19575	6.90528	4.11428	1.49979	2.52896	6.81402	2.7443	8.17896	0.519494	0.515782	0	5.27528	5.91243	0.345092	2.71434	14.337	5.92686	17.7918	10.2512	9.04548	14.6278	0.044484	0.7884	0.93533	FALSE	8.35588	2.97854	4.90527	1.04649	1.06002
C6_04150W_A	-	Ca22chr6A_C_albicans_SC5314	+	911713	911964	252	0	0	2	1	6	13	0	5	2	5	2	2	0	0	0.339784	0.189796	1.10699	2.42659	0	0.84398	0.317729	0.95859	0.380696	0.311645	0.113261	0.387236	0.55031	1.24112	0	4.93905	1.87282	0	0	1.95037	0.048438	0.45169	0.75749	FALSE	1.04449	5.95707	12.7537	5.23246	2.12005
C3_06530W_A	-	Ca22chr3A_C_albicans_SC5314	+	1492058	1492954	897	395	412	457	442	475	448	525	474	411	462	381	737	21.4996	19.9138	21.8121	23.5677	24.6202	23.4931	24.7265	22.4775	18.3433	24.8836	20.3742	32.2631	21.0752	21.8491	25.8403	23.8937	501.794	468.222	384.865	449.914	414.082	445.66	0.042712	0.732	0.91299	FALSE	461.662	471.602	439.512	483.479	403.869
C2_00750W_A	-	Ca22chr2A_C_albicans_SC5314	+	130083	130937	855	125	108	115	129	108	182	193	68	112	95	148	185	7.13787	5.47656	5.75844	7.21623	5.87285	10.0129	9.53644	3.38303	5.2442	5.3681	8.30318	8.49643	6.12429	6.05456	7.38924	7.70066	184.469	67.1711	104.878	142.378	108.546	112.146	-0.012615	0.94625	0.98472	FALSE	134.739	107.227	178.552	99.4167	156.884
C1_06770W_A	-	Ca22chr1A_C_albicans_SC5314	+	1444436	1445959	1524	2160	2136	2320	2309	2336	1601	1689	2135	2349	2294	2359	2608	69.198	60.7668	65.1743	72.4646	71.2654	49.4152	46.8209	59.5903	61.7057	72.723	74.2492	67.1976	65.0464	56.039	71.3899	64.3817	1614.34	2108.97	2199.63	2460.29	2146.79	2262.43	-0.18594	0.13979	0.42399	FALSE	2411.72	2319.29	1570.67	2400.65	2500.6
CR_07020W_A	-	Ca22chrRA_C_albicans_SC5314	+	1510568	1511113	546	3192	3757	3534	3924	3931	2889	3430	3589	4029	3439	3336	4059	285.427	298.331	277.107	343.735	334.735	248.891	265.397	279.604	295.415	304.301	293.077	291.916	286.955	280.139	296.431	309.12	3278.39	3545.25	3772.8	3635.76	3775.98	3446.31	-0.033117	0.7025	0.90179	FALSE	4098.56	3902.88	2834.26	3598.89	3536.24
C5_01890W_A	-	Ca22chr5A_C_albicans_SC5314	+	428107	428781	675	1583	2046	2163	1739	1691	1851	2114	1820	1873	1737	1708	1975	114.499	131.417	137.191	123.22	116.475	128.99	132.311	114.691	111.087	124.325	121.376	114.893	127.702	119.363	120.198	122.895	2020.56	1797.81	1753.9	1803.07	2056.34	2109.33	-0.091625	0.36608	0.68866	FALSE	1816.36	1678.9	1815.93	1817.76	1810.52
C1_03120W_A	-	Ca22chr1A_C_albicans_SC5314	+	651902	653134	1233	1304	1419	1721	1133	1115	1955	1838	1368	1435	984	1199	1429	51.6344	49.8964	59.7573	43.9495	42.0439	74.5827	62.9763	47.1939	46.5925	38.5563	46.645	45.5093	53.7627	52.2543	43.5702	53.5253	1756.76	1351.32	1343.75	1485.29	1426.17	1678.3	-0.038323	0.76208	0.92489	FALSE	1183.4	1107.02	1917.96	1029.75	1270.97
C2_08060W_A	-	Ca22chr2A_C_albicans_SC5314	+	1638309	1638518	210	273	416	311	388	346	483	461	342	381	358	473	432	63.47	85.8863	63.4037	88.3689	76.6034	108.189	92.742	69.2739	72.6329	82.362	108.042	80.7784	70.92	78.2163	90.394	91.0537	440.623	337.831	356.773	310.953	418.102	303.283	0.10892	0.46953	0.76848	FALSE	405.26	343.525	473.849	374.644	501.391
C4_02940W_A	ABP1	Ca22chr4A_C_albicans_SC5314	+	606493	608439	1947	6958	8091	8920	6657	6800	10082	9149	7053	6506	6681	7044	10670	174.479	180.172	196.143	163.531	162.381	243.576	198.519	154.089	133.775	165.783	173.541	215.194	183.598	162.128	184.839	189.829	8744.6	6967.02	6092.3	7925.32	8131.89	8698.66	-0.15846	0.21561	0.53312	FALSE	6953.14	6751.35	9890.98	6991.61	7466.81
CR_10180W_A	-	Ca22chrRA_C_albicans_SC5314	+	2176706	2177347	642	225	236	273	213	281	315	271	328	339	254	267	304	17.1109	15.9377	18.2054	15.8683	20.3499	23.0797	17.8332	21.7321	21.1394	19.1145	19.9492	18.5939	17.0847	20.2349	19.2192	19.766	259.021	324.002	317.444	256.28	237.193	266.226	0.21024	0.1078	0.3625	FALSE	222.475	278.99	309.032	265.809	283.026
C4_01920W_A	DPM3	Ca22chr4A_C_albicans_SC5314	+	374223	374501	279	1853	2661	2454	1427	1570	1193	2154	2044	2544	1816	1925	1954	324.262	413.514	376.568	244.628	261.629	201.136	326.164	311.63	365.04	314.467	330.96	275.012	371.448	334.278	306.813	235.798	2058.79	2019.08	2382.23	2110.61	2674.45	2393.11	-0.13612	0.23739	0.55937	FALSE	1490.48	1558.77	1170.4	1900.43	2040.55
C5_04980W_A	-	Ca22chr5A_C_albicans_SC5314	+	1095645	1097372	1728	112	154	120	135	136	133	131	178	173	140	102	125	3.16446	3.86391	2.97311	3.7366	3.6592	3.62045	3.20275	4.38166	4.00802	3.91424	2.83143	2.84052	3.33383	3.86414	3.19539	3.67208	125.21	175.83	161.999	127.571	154.778	117.022	0.15971	0.32427	0.65071	FALSE	141.006	135.027	130.48	146.509	108.122
C2_10440C_A	RAD1	Ca22chr2A_C_albicans_SC5314	-	2159273	2162185	2913	1828	2056	2210	1735	1746	2139	2605	2224	2135	1805	1539	2374	30.638	30.6008	32.4807	28.4869	27.8673	34.5402	37.78	32.4756	29.3417	29.9364	25.3424	32.0016	31.2398	33.1991	29.0935	30.2981	2489.85	2196.89	1999.24	2082.13	2066.39	2155.16	0.078146	0.43909	0.746	FALSE	1812.18	1733.51	2098.47	1888.92	1631.38
CR_07300W_A	-	Ca22chrRA_C_albicans_SC5314	+	1589557	1591749	2193	11	1	5	8	17	14	2	11	7	15	3	7	0.244894	0.0197702	0.0976123	0.174477	0.360414	0.300292	0.0385289	0.213362	0.127787	0.330458	0.0656193	0.12534	0.120759	0.126559	0.173806	0.278394	1.9116	10.8659	6.55488	12.5293	1.00505	4.87593	0.0092507	0.93765	0.98208	FALSE	8.35588	16.8784	13.7348	15.6974	3.18007
CR_08510W_A	PGA13	Ca22chrRA_C_albicans_SC5314	+	1838763	1840133	1371	1149	902	1173	1735	2186	1907	1025	839	844	1913	2140	2926	40.9173	28.5246	36.6297	60.527	74.1317	65.4286	31.585	26.0308	24.6452	67.4126	74.873	83.8046	35.3572	27.4203	75.3634	66.6957	979.693	828.772	790.332	1308.74	906.558	1143.89	-0.30716	0.028685	0.14949	FALSE	1812.18	2170.36	1870.87	2001.94	2268.45
C1_05940W_A	PHO87	Ca22chr1A_C_albicans_SC5314	+	1244647	1247667	3021	554	478	481	2273	2529	1609	489	543	716	1742	1659	2111	8.95332	6.86005	6.8166	35.9862	38.9215	25.053	6.83838	7.6456	9.48833	27.8587	26.3417	27.439	7.54332	7.99077	27.2132	33.3202	467.385	536.381	670.471	631.019	480.415	469.065	0.066823	0.65972	0.88153	FALSE	2374.12	2510.91	1578.52	1822.99	1758.58
C3_06620W_A	FUN31	Ca22chr3A_C_albicans_SC5314	+	1510924	1514895	3972	688	823	849	1127	1238	1192	1158	1131	995	838	811	979	8.45676	8.9834	9.15107	13.5707	14.4911	14.1163	12.3167	12.112	10.0286	10.1929	9.79401	9.67842	8.86374	11.4858	9.88845	14.0594	1106.81	1117.21	931.73	783.648	827.159	827.933	0.34001	0.0010761	0.013047	TRUE	1177.13	1229.14	1169.42	876.96	859.679
C1_13820C_A	-	Ca22chr1A_C_albicans_SC5314	-	3037435	3038457	1023	1094	998	906	1446	1668	600	1066	1432	1415	1056	1223	1369	52.2116	42.2965	37.9163	67.6051	75.8074	27.5886	44.0227	59.5429	55.3743	49.8714	57.3455	52.5483	44.1415	52.98	53.2551	57.0004	1018.88	1414.54	1325.02	1246.09	1003.04	883.519	0.21278	0.1488	0.43889	FALSE	1510.33	1656.07	588.632	1105.1	1296.41
C1_12800W_A	-	Ca22chr1A_C_albicans_SC5314	+	2789387	2789872	486	184	184	160	163	199	125	305	280	346	178	143	229	18.4844	16.4146	14.0947	16.0413	19.0374	12.0984	26.513	24.5067	28.5015	17.6949	14.114	18.5025	16.3313	26.507	16.7704	15.7257	291.519	276.587	323.998	209.58	184.93	156.03	0.58159	3.2605e-05	0.00077117	TRUE	170.251	197.576	122.632	186.276	151.583
C1_04370C_A	-	Ca22chr1A_C_albicans_SC5314	-	905958	906560	603	2103	2452	2564	2445	2712	1742	2575	2554	2666	2148	2027	2701	170.273	176.3	182.043	193.932	209.105	135.889	180.408	180.163	176.999	172.1	161.245	175.889	176.206	179.19	169.744	179.642	2461.18	2522.87	2496.47	2395.37	2464.39	2500.38	0.022439	0.73048	0.91274	FALSE	2553.77	2692.6	1709	2247.86	2148.67
C7_00080C_A	SAC7	Ca22chr7A_C_albicans_SC5314	-	7583	9430	1848	1026	1291	1360	1462	1610	1641	1477	1629	1575	1322	1478	1942	27.1063	30.2883	31.5072	37.8384	40.5056	41.7697	33.7655	37.4957	34.1198	34.5615	38.3638	41.2647	29.6339	35.127	38.0633	40.0379	1411.71	1609.14	1474.85	1168.64	1297.52	1326.25	0.22752	0.017493	0.10521	FALSE	1527.04	1598.48	1609.91	1383.46	1566.72
C1_06600W_A	-	Ca22chr1A_C_albicans_SC5314	+	1411658	1412701	1044	7779	9158	8752	7990	8170	8359	10024	8865	9162	7340	7555	9749	363.788	380.321	358.905	366.044	363.842	376.624	405.635	361.194	351.332	339.671	347.123	366.683	367.671	372.72	351.159	368.837	9580.92	8756.93	8579.41	8860.46	9204.28	8534.83	0.016354	0.83445	0.94881	FALSE	8345.44	8111.55	8200.63	7681.25	8008.48
CR_08950W_A	ARP2	Ca22chrRA_C_albicans_SC5314	+	1915454	1916695	1176	4424	5099	5620	4685	4868	5930	5516	4816	5029	4752	4800	5979	183.668	187.987	204.598	190.541	192.457	237.193	198.158	174.197	171.199	195.224	195.787	199.642	192.084	181.185	196.884	206.73	5272.18	4757.29	4709.22	5039.04	5124.77	5480.55	-0.08171	0.32258	0.64897	FALSE	4893.41	4833.17	5817.65	4972.93	5088.12
C4_00770C_A	-	Ca22chr4A_C_albicans_SC5314	-	134409	135143	735	3108	3399	3504	3187	3486	3012	3628	3705	4076	3029	3177	3858	206.452	200.5	204.103	207.387	220.511	192.762	208.533	214.419	222.011	199.102	207.338	206.113	203.685	214.988	204.184	206.887	3467.64	3659.84	3816.81	3540.08	3416.18	3417.05	0.074417	0.30506	0.63031	FALSE	3328.77	3461.06	2954.93	3169.82	3367.7
C5_02060W_A	-	Ca22chr5A_C_albicans_SC5314	+	463382	464368	987	396	379	390	343	394	448	478	531	506	387	324	407	19.5886	16.6484	16.9169	16.6213	18.5597	21.3508	20.46	22.8844	20.5239	18.9434	15.7462	16.1923	17.718	21.2895	16.9606	18.8439	456.872	524.527	473.824	451.053	380.915	380.323	0.23542	0.045287	0.20427	FALSE	358.258	391.181	439.512	404.992	343.448
CR_02510W_A	-	Ca22chrRA_C_albicans_SC5314	+	556957	560259	3303	750	976	1189	1444	1754	2741	1158	1001	949	1285	1178	1726	11.0861	12.8112	15.4116	20.9096	24.6895	39.035	14.8114	12.891	11.5023	18.7957	17.1075	20.5193	13.103	13.0682	18.8075	28.2114	1106.81	988.798	888.655	854.267	980.932	1159.5	-0.0049245	0.97021	0.99237	FALSE	1508.24	1741.45	2689.07	1344.74	1248.71
C3_06700C_A	-	Ca22chr3A_C_albicans_SC5314	-	1527476	1529317	1842	7618	7199	7747	5519	5156	5812	9152	5976	5418	7823	8296	12560	201.919	169.446	180.06	143.304	130.141	148.419	209.904	138.001	117.754	205.186	216.037	267.751	183.808	155.22	229.658	140.621	8747.47	5903.15	5073.48	8677.08	7235.38	7554.77	-0.19271	0.22202	0.54029	FALSE	5764.51	5119.11	5701.88	8186.71	8793.96
C3_01350C_A	URA3	Ca22chr3A_C_albicans_SC5314	-	290231	291043	813	1595	1759	1633	2483	2602	1614	2063	2186	2538	1867	1828	2234	95.7845	93.8048	85.9941	146.074	148.802	93.3829	107.202	114.373	124.977	110.947	107.854	107.901	91.8612	115.517	108.901	129.42	1971.81	2159.35	2376.61	1816.74	1767.89	1592.48	0.30316	0.0032106	0.029948	TRUE	2593.46	2583.38	1583.42	1953.8	1937.72
C3_00600W_A	IFF11	Ca22chr3A_C_albicans_SC5314	+	95652	97187	1536	80	86	58	2	20	10	42	54	63	25	27	24	2.54287	2.42749	1.61663	0.0622767	0.605383	0.306241	1.15519	1.49543	1.64201	0.786343	0.843182	0.613552	2.19566	1.43088	0.747692	0.324633	40.1435	53.3417	58.9939	91.1219	86.4346	56.5608	-0.37028	0.043223	0.19765	FALSE	2.08897	19.8569	9.81054	26.1623	28.6206
C7_03260C_A	-	Ca22chr7A_C_albicans_SC5314	-	708439	709125	687	185	286	316	300	287	447	265	316	218	373	306	380	13.1474	18.0493	19.6926	20.8858	19.423	30.6059	16.2961	19.5656	12.7036	26.231	21.3655	21.7199	16.9631	16.1884	23.1055	23.6382	253.287	312.148	204.138	210.719	287.445	308.159	-0.051013	0.75772	0.92338	FALSE	313.346	284.947	438.531	390.342	324.367
C1_13600W_A	-	Ca22chr1A_C_albicans_SC5314	+	2986247	2987143	897	35	52	50	72	60	88	63	53	45	58	57	70	1.90502	2.5134	2.38644	3.83908	3.10992	4.61471	2.96717	2.51331	2.00839	3.12391	3.04811	3.06434	2.26829	2.49629	3.07879	3.85457	60.2153	52.3539	42.1385	39.8658	52.2628	48.7593	0.081339	0.65424	0.88056	FALSE	75.2029	59.5707	86.3327	60.6965	60.4214
C1_13520C_A	MCU1	Ca22chr1A_C_albicans_SC5314	-	2963189	2964004	816	568	643	676	790	852	830	674	637	739	669	649	881	33.9847	34.1642	35.4674	46.3046	48.5446	47.8456	34.8951	33.2056	36.2562	39.6095	38.1508	42.3952	34.5388	34.7856	40.0518	47.5649	644.208	629.235	692.008	646.965	646.249	659.226	0.009102	0.92023	0.97769	FALSE	825.143	845.904	814.275	700.103	687.956
C1_11700C_A	MRF1	Ca22chr1A_C_albicans_SC5314	-	2562559	2563638	1080	1606	1722	2064	1111	1142	1642	1090	1002	935	1837	1901	2673	72.6017	69.1289	81.8199	49.2014	49.1624	71.5161	42.6381	39.4645	34.659	82.1767	84.432	97.1866	74.5168	38.9205	87.9318	56.6266	1041.82	989.785	875.545	1829.27	1730.7	2012.78	-0.85846	2.6017e-16	3.8208e-14	TRUE	1160.42	1133.83	1610.89	1922.41	2015.11
C1_14370W_A	-	Ca22chr1A_C_albicans_SC5314	+	3164722	3165045	324	10	16	17	8	12	16	4	13	21	13	13	12	1.50688	2.14104	2.24635	1.18095	1.72198	2.32289	0.521567	1.70671	2.59479	1.93848	1.92463	1.45434	1.96476	1.60769	1.77249	1.74194	3.82319	12.8415	19.6646	11.3902	16.0809	16.5782	-0.067969	0.67186	0.88957	FALSE	8.35588	11.9141	15.6969	13.6044	13.7803
C2_08400C_A	-	Ca22chr2A_C_albicans_SC5314	-	1696572	1696691	120	4	7	9	6	11	15	20	13	5	11	6	13	1.62744	2.5291	3.21096	2.39143	4.26189	5.87982	7.04115	4.60813	1.66808	4.42868	2.39838	4.25396	2.45583	4.43912	3.69368	4.17771	19.116	12.8415	4.68206	4.55609	7.03537	8.77668	0.1709	0.26046	0.58248	FALSE	6.26691	10.9213	14.7158	11.5114	6.36014
C2_05450C_A	MDJ2	Ca22chr2A_C_albicans_SC5314	-	1116605	1117036	432	118	154	168	205	183	214	141	121	146	197	194	262	13.3359	15.4556	16.6494	22.6964	19.6951	23.3015	13.7889	11.9142	13.53	22.0316	21.541	23.8149	15.147	13.0777	22.4625	21.8977	134.768	119.525	136.716	134.405	154.778	163.831	-0.17447	0.23045	0.55178	FALSE	214.119	181.691	209.945	206.159	205.645
C4_00340W_A	PTC7	Ca22chr4A_C_albicans_SC5314	+	51516	52568	1053	3023	3493	3234	3300	3644	3703	3755	3467	3441	2859	3189	4109	140.163	143.82	131.488	149.89	160.894	165.417	150.653	140.052	130.823	131.174	145.27	153.228	138.49	140.509	143.224	158.734	3589.02	3424.74	3222.19	3443.27	3510.65	3153.75	0.017304	0.83752	0.94983	FALSE	3446.8	3617.93	3632.84	2991.92	3380.42
C2_00320W_A	-	Ca22chr2A_C_albicans_SC5314	+	38515	39114	600	1437	1635	1712	1317	1421	1323	1522	1474	1791	1433	1422	1442	116.931	118.145	122.159	104.984	110.112	103.72	107.166	104.498	119.501	115.387	113.683	94.3724	119.079	110.389	107.814	106.272	1454.73	1456.03	1677.11	1636.78	1643.26	1669.52	-0.1026	0.25556	0.57887	FALSE	1375.59	1410.83	1297.93	1499.62	1507.35
C6_02200C_A	-	Ca22chr6A_C_albicans_SC5314	-	458121	458522	402	297	395	326	80	79	246	160	163	119	242	204	287	36.0708	42.6011	34.7188	9.51811	9.13676	28.7848	16.8147	17.2474	11.8508	29.0839	24.3418	28.0341	37.7969	15.3043	27.1533	15.8132	152.928	161.013	111.433	338.29	396.996	317.911	-1.0309	1.4876e-11	1.2695e-09	TRUE	83.5588	78.4348	241.339	253.251	216.245
C3_07090W_A	HHT1	Ca22chr3A_C_albicans_SC5314	+	1622261	1622671	411	4421	5026	5383	6593	6473	8958	6593	5226	5124	6529	6526	8379	525.174	530.189	560.733	767.235	732.242	1025.24	677.698	540.867	499.108	767.482	761.648	800.537	538.699	572.558	776.556	841.571	6301.58	5162.29	4798.17	5035.62	5051.4	5249.43	0.07616	0.49544	0.79	FALSE	6886.29	6426.69	8788.28	6832.55	6917.72
C3_00900C_A	AYR1	Ca22chr3A_C_albicans_SC5314	-	181128	182009	882	2305	2807	3027	1689	1950	2059	2715	2550	2712	2182	2008	2424	127.593	137.982	146.932	91.59	102.791	109.81	130.046	122.98	123.097	119.522	109.205	107.918	137.503	125.374	112.215	101.397	2594.99	2518.91	2539.55	2625.45	2821.18	2951.89	-0.12832	0.098196	0.34302	FALSE	1764.14	1936.05	2019.99	2283.45	2128.53
CR_08880C_A	-	Ca22chrRA_C_albicans_SC5314	-	1906305	1906673	369	19	9	18	21	23	72	19	23	10	11	15	25	2.51392	1.05747	2.08843	2.72195	2.89796	9.17826	2.17532	2.65133	1.08493	1.44022	1.94991	2.66039	1.88661	1.97053	2.01684	4.93272	18.1602	22.7196	9.36412	21.6414	9.04548	17.5534	0.018554	0.91399	0.97661	FALSE	21.9342	22.8354	70.6359	11.5114	15.9004
C6_04230W_A	-	Ca22chr6A_C_albicans_SC5314	+	933892	935499	1608	26	30	49	54	52	53	30	59	47	40	44	55	0.789427	0.808882	1.30462	1.60618	1.50352	1.5504	0.788189	1.56073	1.17014	1.20181	1.31255	1.3431	0.967642	1.17302	1.28582	1.55337	28.674	58.2808	44.0114	29.6146	30.1516	47.7841	0.13113	0.48274	0.77789	FALSE	56.4022	51.628	51.9958	41.8597	46.6411
C1_04830W_A	SEC21	Ca22chr1A_C_albicans_SC5314	+	1004469	1007279	2811	8011	9480	9144	7414	7770	7791	8562	8494	9541	7907	7560	9753	139.14	146.217	139.267	126.147	128.514	130.373	128.68	128.533	135.882	135.898	129.006	136.241	141.541	131.031	133.715	128.345	8183.55	8390.46	8934.31	9124.72	9527.9	8917.1	-0.10782	0.13265	0.41064	FALSE	7743.81	7714.41	7643.39	8274.61	8013.78
CR_04300W_A	-	Ca22chrRA_C_albicans_SC5314	+	958467	960608	2142	5901	5923	5969	6584	6842	3680	4983	6878	7399	5598	5566	6082	134.503	119.887	119.304	147.014	148.51	80.8133	98.2803	136.586	138.287	126.263	124.644	111.496	124.565	124.384	120.801	125.445	4762.74	6794.16	6928.51	6721.38	5952.93	5820.89	-0.00059672	0.99654	0.99844	FALSE	6876.89	6793.05	3610.28	5858.26	5900.09
C2_00370W_A	PDR6	Ca22chr2A_C_albicans_SC5314	+	50247	53261	3015	979	1147	1237	1107	1213	1252	1285	1151	1400	1191	1118	1322	15.8533	16.494	17.5653	17.5609	18.7053	19.5331	18.0057	16.2387	18.5895	19.0848	17.787	17.2177	16.6375	17.6113	18.0298	18.5998	1228.2	1136.97	1310.98	1115.1	1152.8	1206.31	0.076115	0.40744	0.72073	FALSE	1156.25	1204.32	1228.28	1246.37	1185.11
C1_02250W_A	CWH8	Ca22chr1A_C_albicans_SC5314	+	474919	475644	726	1059	632	1482	4307	5504	5794	1264	1015	1135	2930	3426	4185	71.2171	37.7425	87.3946	283.743	352.479	375.402	73.5539	59.4692	62.5874	194.982	226.36	226.355	65.4514	65.2035	215.899	337.208	1208.13	1002.63	1062.83	1206.23	635.194	1445.23	-0.0037197	0.98334	0.99468	FALSE	4498.6	5464.62	5684.22	3066.22	3631.64
C1_04300C_A	SSA2	Ca22chr1A_C_albicans_SC5314	-	890373	892310	1938	44389	57870	52880	50635	55087	26732	39300	54349	66665	44130	42862	51039	1118.27	1294.64	1168.18	1249.64	1321.56	648.831	856.71	1192.89	1377.12	1100.13	1060.88	1034.14	1193.7	1142.24	1065.05	1073.34	37562.9	53686.5	62425.9	50560.1	58162.4	51567.9	-0.048644	0.74527	0.91683	FALSE	52887.5	54692.9	26225.5	46181.7	45434.7
C1_08980C_A	ZWF1	Ca22chr1A_C_albicans_SC5314	-	1953260	1954783	1524	7388	8275	9052	10178	10659	13629	10204	8148	8085	9969	9914	13183	236.683	235.414	254.292	319.422	325.179	420.662	282.866	227.42	212.384	316.031	312.042	339.672	242.13	240.89	322.582	355.088	9752.97	8048.67	7570.89	8415.1	8316.82	8827.39	-0.0096211	0.92923	0.98014	FALSE	10630.8	10582.7	13370.8	10432.5	10509.1
C6_01370W_A	-	Ca22chr6A_C_albicans_SC5314	+	274059	275504	1446	1122	1232	1281	1159	1163	1354	1218	1115	1293	1395	1348	1854	37.8834	36.9396	37.9275	38.3356	37.3941	44.0458	35.5856	32.7996	35.7979	46.6089	44.7168	50.3469	37.5835	34.7277	47.2242	39.9251	1164.16	1101.41	1210.78	1277.98	1238.23	1249.21	-0.10927	0.17472	0.48006	FALSE	1210.56	1154.68	1328.35	1459.86	1428.91
CR_01770C_A	-	Ca22chrRA_C_albicans_SC5314	-	400727	403447	2721	2349	2557	2636	2192	2213	2651	3020	2439	2557	2185	2309	3096	42.1482	40.7429	41.4754	38.53	37.8132	45.8285	46.8893	38.1282	37.621	38.7959	40.7047	44.679	41.4555	40.8795	41.3932	40.7239	2886.51	2409.27	2394.41	2675.57	2569.92	2570.59	-0.021556	0.82773	0.94881	FALSE	2289.51	2197.17	2600.77	2286.58	2447.6
C1_01880C_A	PTR3	Ca22chr1A_C_albicans_SC5314	-	386597	388924	2328	476	635	505	509	544	750	592	500	644	622	508	622	9.98272	11.8261	9.28713	10.4574	10.8644	15.1542	10.7432	9.13586	11.0747	12.9084	10.4672	10.4915	10.3653	10.3179	11.289	12.1587	565.833	493.905	603.049	542.175	638.209	492.469	-0.0072735	0.95504	0.98824	FALSE	531.643	540.108	735.79	650.918	538.492
C3_00480C_A	DOT5	Ca22chr3A_C_albicans_SC5314	-	68046	68837	792	1818	1654	2562	1907	1915	3650	2843	2278	1793	1539	1638	2524	112.071	90.5441	138.493	115.163	112.418	216.781	151.651	122.346	90.6322	93.8808	99.2059	125.14	113.703	121.543	106.075	148.121	2717.33	2250.23	1678.99	2070.74	1662.36	2498.43	0.06992	0.66522	0.88458	FALSE	1991.83	1901.3	3580.85	1610.55	1736.32
C6_03950C_A	-	Ca22chr6A_C_albicans_SC5314	-	855600	856616	1017	962	1225	1281	796	855	918	1095	1084	1119	936	927	1196	46.1827	52.2234	53.9264	37.4351	39.0874	42.4596	45.4871	45.3389	44.0491	44.465	43.7228	46.1787	50.7775	44.9584	44.7888	39.6607	1046.6	1070.79	1047.84	1095.74	1231.19	1249.21	-0.16629	0.06134	0.25104	FALSE	831.41	848.883	900.607	979.516	982.642
C4_04920W_A	-	Ca22chr4A_C_albicans_SC5314	+	1056993	1058111	1119	1386	1510	1572	1270	1412	1084	1605	1459	1797	1264	1296	1691	60.4725	58.5055	60.1445	54.2826	58.6672	45.5673	60.5954	55.461	64.2903	54.5733	55.5551	59.3396	59.7075	60.1156	56.4893	52.839	1534.06	1441.21	1682.73	1578.69	1517.63	1532.99	0.0086929	0.92261	0.97769	FALSE	1326.5	1401.9	1063.46	1322.77	1373.79
C2_07240C_A	-	Ca22chr2A_C_albicans_SC5314	-	1476788	1478290	1503	182	247	181	123	181	189	186	228	207	164	180	243	5.91204	7.12505	5.15576	3.91411	5.599	5.91503	5.22816	6.45266	5.51365	5.27167	5.74463	6.34861	6.06428	5.73149	5.7883	5.14271	177.779	225.221	193.837	207.302	248.248	176.509	-0.065357	0.66908	0.88746	FALSE	128.472	179.705	185.419	171.625	190.804
CR_03030C_A	RPL28	Ca22chrRA_C_albicans_SC5314	-	692731	693531	450	53441	62210	58711	62299	66683	52517	60869	65631	78080	57237	58160	64315	5798.12	5993.74	5585.73	6621.49	6889.6	5489.61	5714.51	6203.82	6946.32	6145.08	6199.56	5612.17	5792.53	6288.22	5985.6	6333.56	58178.5	64830.9	73115	60870.5	62524.4	57254.2	0.10908	0.28322	0.60649	FALSE	65070.4	66205.9	51522	59898.1	61651
C6_02800W_A	-	Ca22chr6A_C_albicans_SC5314	+	576265	576792	528	747	858	922	823	832	1060	1049	881	917	720	744	919	69.0735	70.4536	74.7602	74.5509	73.2623	94.4335	83.9337	70.9749	69.5285	65.8813	67.5908	68.3459	71.4291	74.8124	67.2727	80.7489	1002.63	870.26	858.69	850.85	862.336	899.122	0.059345	0.54747	0.82497	FALSE	859.611	826.047	1039.92	753.474	788.658
C3_05030W_A	PHB2	Ca22chr3A_C_albicans_SC5314	+	1081001	1081912	912	3387	4137	4259	4703	4684	4916	4257	3767	3885	4669	4345	5601	181.32	196.671	199.934	246.642	238.788	253.554	197.199	175.697	170.539	247.339	228.53	241.158	192.642	181.145	239.009	246.328	4068.83	3721.08	3637.96	3857.87	4157.91	4153.32	-0.086298	0.28971	0.61132	FALSE	4912.21	4650.49	4822.86	4886.07	4605.8
CR_01970C_A	VMA4	Ca22chrRA_C_albicans_SC5314	-	430298	431046	681	5264	6256	6412	6452	6515	7170	6358	6020	6236	6002	5950	7158	377.393	398.29	403.106	453.142	444.793	495.252	394.429	376.021	366.595	425.806	419.101	412.739	392.93	379.015	419.216	464.396	6076.97	5946.61	5839.46	5995.82	6287.61	6252.89	-0.051994	0.40114	0.71613	FALSE	6739.02	6468.39	7034.15	6281.04	6307.14
C7_00560C_A	THG1	Ca22chr7A_C_albicans_SC5314	-	91359	92165	807	724	734	817	799	801	475	668	918	1037	662	641	665	43.8016	39.4342	43.3433	47.3544	46.1477	27.6869	34.9702	48.3873	51.4438	39.6322	38.1007	32.3578	42.193	44.9338	36.6969	40.3963	638.473	906.809	971.059	824.653	737.709	796.727	0.076317	0.59707	0.85266	FALSE	834.544	795.269	466	692.778	679.475
C6_02230W_A	-	Ca22chr6A_C_albicans_SC5314	+	463058	465112	2055	2484	2284	2327	2496	2760	1511	1919	3013	3096	2170	2129	2570	59.0153	48.1875	48.4795	58.0924	62.4437	34.5865	39.451	62.3663	60.3138	51.0166	49.695	49.108	51.8941	54.0437	49.9399	51.7075	1834.18	2976.27	2899.13	2829.33	2295.54	2269.26	0.046652	0.76628	0.92668	FALSE	2607.04	2740.25	1482.37	2270.89	2256.79
C3_05330C_A	-	Ca22chr3A_C_albicans_SC5314	-	1181872	1182843	972	126	174	150	201	183	177	135	114	150	226	201	288	6.32891	7.76127	6.60691	9.89046	8.75338	8.56567	5.86763	4.98886	6.17807	11.2333	9.91925	11.6348	6.89903	5.67818	10.9291	9.06984	129.033	112.61	140.462	143.517	174.879	146.278	-0.2252	0.13446	0.41399	FALSE	209.942	181.691	173.646	236.507	213.065
C1_00330C_A	-	Ca22chr1A_C_albicans_SC5314	-	49295	49843	549	1556	1734	1861	1547	1383	1471	1756	1814	1886	1412	1306	1631	138.376	136.939	145.127	134.774	117.123	126.036	135.129	140.549	137.53	124.258	114.109	116.657	140.147	137.736	118.342	125.977	1678.38	1791.89	1766.07	1772.32	1742.76	1814.82	-0.024641	0.73544	0.91422	FALSE	1615.82	1373.11	1443.13	1477.65	1384.39
C5_05330C_A	RER2	Ca22chr5A_C_albicans_SC5314	-	1154306	1155292	987	1213	1304	1472	1334	1301	1296	1354	1377	1665	1235	1290	1461	60.0024	57.281	63.8504	64.6436	61.2846	61.7649	57.9558	59.3444	67.5343	60.4523	62.6933	58.1252	60.3779	61.6115	60.4236	62.5644	1294.15	1360.21	1559.13	1381.64	1310.59	1435.47	0.02742	0.78602	0.93533	FALSE	1393.34	1291.69	1271.45	1292.42	1367.43
C1_11750W_A	AVT4	Ca22chr1A_C_albicans_SC5314	+	2574666	2576585	1920	852	769	930	900	907	1636	850	726	905	832	858	1016	21.6652	17.365	20.7374	22.4196	21.9633	40.0808	18.7031	16.0841	18.8701	20.9356	21.4356	20.7789	19.9226	17.8858	21.05	28.1546	812.429	717.15	847.453	970.448	772.886	906.923	-0.1387	0.24051	0.56316	FALSE	940.037	900.511	1605	870.681	909.501
C2_00240C_A	SOD6	Ca22chr2A_C_albicans_SC5314	-	31623	32573	951	410	492	575	533	446	1033	548	458	538	392	421	473	21.0488	22.4303	25.8857	26.8061	21.8045	51.0945	24.3442	20.4855	22.648	19.9145	21.2349	19.5304	23.1216	22.4926	20.2266	33.235	523.778	452.417	503.79	467	494.486	560.732	-0.037003	0.7488	0.91865	FALSE	556.711	442.809	1013.43	410.225	446.27
C1_02510W_A	-	Ca22chr1A_C_albicans_SC5314	+	528029	528760	732	661	768	818	663	682	585	643	658	662	754	772	770	44.0875	45.4883	47.8427	43.3201	43.3176	37.5923	37.1103	38.2364	36.2055	49.765	50.5889	41.3058	45.8062	37.1841	47.2199	41.41	614.578	649.979	619.905	752.894	771.881	797.702	-0.28466	0.0011261	0.013462	TRUE	692.494	677.121	573.916	789.055	818.339
C4_04790W_A	FAV1	Ca22chr4A_C_albicans_SC5314	+	1027532	1030078	2547	1891	2454	2242	207	186	158	598	960	1017	1688	1462	1959	36.2483	41.773	37.686	3.88712	3.39528	2.91798	9.91899	16.0326	15.9853	32.0189	27.5339	30.2021	38.5691	13.979	29.9183	3.40013	571.567	948.297	952.331	2153.89	2466.4	2186.37	-1.1255	8.2052e-13	7.8509e-11	TRUE	216.208	184.669	155.006	1766.48	1549.76
C2_09820W_A	-	Ca22chr2A_C_albicans_SC5314	+	2009284	2011107	1824	923	877	1098	732	793	1502	1157	951	797	895	1103	1707	24.706	20.8461	25.7722	19.1943	20.2134	38.7346	26.7981	22.1778	17.4929	23.7062	29.0068	36.7485	23.7747	22.1562	29.8205	26.0475	1105.86	939.407	746.32	1051.32	881.432	1070.75	-0.087045	0.54089	0.82031	FALSE	764.563	787.326	1473.54	936.61	1169.21
C4_04970C_A	-	Ca22chr4A_C_albicans_SC5314	-	1062625	1062888	264	2987	3301	3187	3685	3690	3688	4691	3678	4015	2970	3064	3710	552.403	542.115	516.834	667.606	649.851	657.115	750.683	592.612	608.848	543.52	556.716	551.825	537.118	650.714	550.687	658.191	4483.65	3633.16	3759.69	3402.26	3317.68	3107.92	0.25032	0.015942	0.09899	FALSE	3848.93	3663.6	3618.13	3108.08	3247.91
C4_03670W_A	SPO75	Ca22chr4A_C_albicans_SC5314	+	782815	785400	2586	765	844	908	1055	1121	1059	1045	986	1016	1143	982	1351	14.443	14.1502	15.0325	19.5124	20.1543	19.2629	17.0719	16.2185	15.7287	21.3541	18.2151	20.5144	14.5419	16.3397	20.0279	19.6432	998.809	973.98	951.394	871.353	848.265	885.469	0.15858	0.048315	0.21366	FALSE	1101.93	1112.98	1038.94	1196.14	1040.94
C4_03630C_A	tG(GCC)2	Ca22chr4A_C_albicans_SC5314	-	780195	780265	71	0	0	0	0	0	0	0	0	0	0	0	0	0	0	0	0	0	0	0	0	0	0	0	0	0	0	0	0	0	0	0	0	0	0	NA	NA	NA	NA	0	0	0	0	0
C3_06320W_A	ALS7	Ca22chr3A_C_albicans_SC5314	+	1446503	1451209	4707	537	658	597	732	759	825	704	572	680	691	730	782	5.57	6.06082	5.43004	7.43796	7.49702	8.24449	6.31864	5.16909	5.78352	7.09246	7.43922	6.52369	5.68696	5.75708	7.01846	7.72649	672.882	565.027	636.76	611.655	661.325	582.186	0.013923	0.89853	0.97199	FALSE	764.563	753.57	809.369	723.126	773.818
C4_01910W_A	-	Ca22chr4A_C_albicans_SC5314	+	372264	373781	1518	440	485	598	495	444	700	578	600	631	458	440	476	14.1516	13.8522	16.8656	15.5963	13.5989	21.691	16.0861	16.8129	16.6412	14.5766	13.9037	12.3131	14.9565	16.5134	13.5978	16.9621	552.451	592.686	590.876	501.17	487.451	583.161	0.12917	0.23671	0.55842	FALSE	517.02	440.823	686.738	479.293	466.411
C1_04460C_A	-	Ca22chr1A_C_albicans_SC5314	-	918745	919554	810	128	105	216	265	332	898	292	149	129	179	187	218	7.71525	5.62023	11.4167	15.6476	19.0565	52.1489	15.2298	7.82463	6.37576	10.6766	11.074	10.5682	8.25074	9.81005	10.7729	28.951	279.093	147.184	120.797	145.795	105.531	210.64	0.12147	0.51633	0.8041	FALSE	276.789	329.625	880.986	187.322	198.224
CR_09650W_A	WAL1	Ca22chrRA_C_albicans_SC5314	+	2050217	2052358	2142	1200	1566	1395	1600	1761	1953	1721	1542	1582	1407	1687	2489	27.3518	31.6973	27.8823	35.7262	38.2235	42.8881	33.9435	30.6216	29.5675	31.735	37.7785	45.6285	28.9771	31.3775	38.3807	38.946	1644.93	1523.2	1481.4	1366.83	1573.91	1360.38	0.10399	0.28514	0.60745	FALSE	1671.18	1748.4	1916	1472.41	1788.26
CR_00350W_A	-	Ca22chrRA_C_albicans_SC5314	+	88058	89263	1206	2622	3207	3184	3552	3664	3948	4533	3604	3524	2919	3159	3780	106.148	115.293	113.031	140.868	141.254	153.987	158.794	127.116	116.981	116.937	125.647	123.077	111.491	134.297	121.887	145.37	4332.63	3560.07	3299.92	2986.52	3223.21	3104.99	0.23775	0.036202	0.17463	FALSE	3710.01	3637.79	3873.2	3054.71	3348.62
CR_05710C_A	-	Ca22chrRA_C_albicans_SC5314	-	1211886	1212743	858	293	256	331	299	320	540	297	283	318	304	375	485	16.6727	12.9361	16.5163	16.6675	17.3402	29.6047	14.6239	14.0301	14.8377	17.1179	20.9649	22.1966	15.375	14.4973	20.0931	21.2041	283.872	279.55	297.779	333.734	257.294	322.787	-0.072389	0.57954	0.84468	FALSE	312.301	317.711	529.769	318.134	397.509
C1_02660C_A	MGM101	Ca22chr1A_C_albicans_SC5314	-	554577	555404	828	1080	1114	1262	1445	1425	1383	1170	1231	1258	1461	1443	1652	63.6822	58.3317	65.2533	83.4688	80.0158	78.5681	59.6967	63.2398	60.8244	85.2478	83.5959	78.3449	62.4224	61.2536	82.3962	80.6842	1118.28	1215.99	1178.01	1230.15	1119.63	1230.69	-0.026021	0.76499	0.92651	FALSE	1509.28	1414.8	1356.8	1528.92	1529.61
CR_02670C_A	-	Ca22chrRA_C_albicans_SC5314	-	613118	614518	1401	611	844	741	867	920	1072	996	915	849	800	812	1026	21.2926	26.1189	22.644	29.5984	30.531	35.9924	30.0342	27.7809	24.2604	27.5877	27.8014	28.7568	23.3518	27.3585	28.0486	32.0406	951.975	903.846	795.014	695.943	848.265	722.613	0.20048	0.086596	0.31665	FALSE	905.569	913.418	1051.69	837.194	860.74
C2_06140C_A	-	Ca22chr2A_C_albicans_SC5314	-	1252015	1253619	1605	18	11	7	5	10	42	8	17	15	23	23	27	0.547548	0.297144	0.186722	0.148998	0.289678	1.23092	0.210577	0.450543	0.374148	0.692335	0.687387	0.660571	0.343805	0.345089	0.680098	0.556531	7.64639	16.7928	14.0462	20.5024	11.0556	6.8263	0.0038291	0.98135	0.99424	FALSE	5.22243	9.92846	41.2043	24.0693	24.3806
C3_05450C_A	-	Ca22chr3A_C_albicans_SC5314	-	1216080	1217252	1173	454	540	534	867	946	2062	626	460	436	687	792	1018	18.8966	19.9593	19.4902	35.3515	37.4959	82.6885	22.5461	16.681	14.8804	28.2958	32.3874	34.0785	19.4487	18.0359	31.5872	51.8453	598.33	454.392	408.276	517.117	542.729	520.75	-0.094442	0.50085	0.79494	FALSE	905.569	939.232	2022.93	718.94	839.539
CR_06720W_A	NMD3	Ca22chrRA_C_albicans_SC5314	+	1443567	1445129	1563	4114	3756	3483	4257	4745	2112	2529	4775	5240	3699	4032	4555	128.508	104.188	95.4043	130.266	141.146	63.5608	68.3573	129.95	134.215	114.338	123.74	114.435	109.367	110.841	117.504	111.658	2417.21	4716.79	4906.8	4685.94	3774.98	3396.57	0.014892	0.93253	0.98037	FALSE	4446.37	4711.05	2071.99	3870.97	4274.02
C2_08000C_A	KRE30	Ca22chr2A_C_albicans_SC5314	-	1621750	1623579	1830	14617	14283	13894	16404	17517	8922	12623	18500	20635	14934	14576	16400	389.971	338.391	325.049	428.732	445.041	229.332	291.411	430.015	451.42	394.265	382.064	351.904	351.137	390.949	376.078	367.702	12065	18274.5	19322.9	16649.1	14355.2	13549.2	0.12448	0.41032	0.72237	FALSE	17133.7	17391.7	8752.96	15628.3	15450.9
C1_01440C_A	POX18	Ca22chr1A_C_albicans_SC5314	-	280421	280819	399	20	21	25	18	19	40	13	20	27	13	23	26	2.44727	2.2819	2.6825	2.15768	2.21397	4.71565	1.37647	2.13216	2.70906	1.57411	2.76505	2.55877	2.47056	2.07256	2.29931	3.0291	12.4254	19.7562	25.2831	22.7805	21.1061	24.3797	-0.10378	0.57416	0.84145	FALSE	18.8007	18.8641	39.2421	13.6044	24.3806
C5_03860W_A	HAM1	Ca22chr5A_C_albicans_SC5314	+	846256	846864	609	1848	2127	2208	2785	3178	2889	2251	2428	2770	1956	2029	2212	148.153	151.426	155.223	218.723	242.621	223.144	156.154	169.588	182.092	155.173	159.814	142.626	151.6	169.278	152.537	228.162	2151.5	2398.4	2593.86	2104.91	2137.75	2153.21	0.14894	0.10995	0.36696	FALSE	2908.89	3155.26	2834.26	2046.94	2150.79
C4_02050W_A	HGH1	Ca22chr4A_C_albicans_SC5314	+	410516	411604	1089	2498	2555	2519	2714	3027	1531	2191	2948	3359	2444	2508	2727	111.993	101.722	99.0315	119.198	129.234	66.1305	84.9982	115.15	123.484	108.427	110.471	98.3305	104.249	107.877	105.743	104.854	2094.15	2912.06	3145.41	2845.28	2567.91	2456.49	0.042341	0.76237	0.92489	FALSE	2834.73	3005.34	1501.99	2557.63	2658.54
C4_03830W_A	-	Ca22chr4A_C_albicans_SC5314	+	811967	816289	4323	1770	1623	1546	1806	1926	994	1347	2278	2618	1603	1511	1590	19.99	16.2773	15.3108	19.9811	20.7139	10.8157	13.1637	22.4146	24.2444	17.9148	16.7659	14.4425	17.1927	19.9409	16.3744	17.1702	1287.46	2250.23	2451.53	2016.07	1631.2	1507.64	0.15244	0.37241	0.69278	FALSE	1886.34	1912.22	975.167	1677.53	1601.7
C3_05940C_A	-	Ca22chr3A_C_albicans_SC5314	-	1336989	1337603	615	381	495	436	514	465	369	569	465	583	515	453	568	30.2465	34.8964	30.3518	39.9738	35.1535	28.2231	39.087	32.1618	37.9508	40.4572	35.3323	36.2664	31.8315	36.3999	37.352	34.4501	543.849	459.332	545.928	433.968	497.501	425.181	0.1695	0.15515	0.45005	FALSE	536.865	461.673	362.009	538.943	480.191
C1_10300W_A	MNN12	Ca22chr1A_C_albicans_SC5314	+	2276260	2278746	2487	6708	7821	7672	5544	5013	9477	4097	3946	4354	9324	8752	11854	131.687	136.344	132.071	106.619	93.7158	179.246	69.5961	67.4907	70.0874	181.13	168.803	187.163	133.367	69.0581	179.032	126.527	3915.91	3897.9	4077.14	7640.57	7860.52	7481.63	-0.92256	5.1896e-48	5.4621e-45	TRUE	5790.63	4977.13	9297.45	9757.49	9277.33
C1_13850C_A	DAL7	Ca22chr1A_C_albicans_SC5314	-	3043435	3044964	1530	14	15	10	13	22	88	24	21	22	23	10	52	0.446747	0.42506	0.279822	0.406386	0.668532	2.70549	0.662697	0.583835	0.57565	0.726273	0.313514	1.33457	0.383876	0.607394	0.791454	1.26014	22.9392	20.744	20.6011	15.9463	15.0758	9.75186	0.26843	0.14454	0.43015	FALSE	13.5783	21.8426	86.3327	24.0693	10.6002
C6_00490W_A	-	Ca22chr6A_C_albicans_SC5314	+	92659	94050	1392	722	967	1103	856	906	974	1175	916	1092	830	747	783	25.3235	30.1188	33.9242	29.4118	30.2608	32.9135	35.661	27.991	31.4059	28.8073	25.7413	22.0879	29.7888	31.686	25.5455	30.862	1123.06	904.834	1022.56	822.375	971.886	1075.63	0.075842	0.54998	0.82665	FALSE	894.079	899.518	955.546	868.588	791.838
C1_06880C_A	SPO22	Ca22chr1A_C_albicans_SC5314	-	1465177	1468227	2829	19	15	18	12	22	34	10	26	22	18	27	36	0.327903	0.229884	0.272404	0.202878	0.36156	0.565328	0.149335	0.390934	0.311327	0.307399	0.457804	0.49969	0.27673	0.283865	0.421631	0.376589	9.55798	25.6831	20.6011	21.6414	15.0758	17.5534	0.014952	0.933	0.98037	FALSE	12.5338	21.8426	33.3558	18.8369	28.6206
C7_04050W_A	HLJ1	Ca22chr7A_C_albicans_SC5314	+	880352	881347	996	1841	2143	2165	2072	2193	1879	2207	1991	2212	2281	2217	2552	90.2442	93.2852	93.0619	99.4987	102.369	88.7405	93.6134	85.0305	88.9106	110.644	106.771	100.613	92.1971	89.1848	106.009	96.8695	2109.45	1966.73	2071.34	2096.94	2153.83	2111.28	-0.047633	0.50161	0.79512	FALSE	2164.17	2177.31	1843.4	2387.05	2350.07
C4_00130W_A	RBT5	Ca22chr4A_C_albicans_SC5314	+	19713	20438	726	63413	64970	71591	73903	95632	65650	113424	114227	123725	39256	45693	46468	4264.49	3879.95	4221.77	4868.69	6124.32	4253.56	6600.3	6692.6	6822.58	2612.36	3018.99	2513.32	4122.07	6705.16	2714.89	5082.19	108410	112835	115858	72228.9	65298.3	69814.6	0.67389	1.3161e-20	3.463e-18	TRUE	77190.6	94947.8	64406.2	41081.1	48435.7
C1_10490W_A	LKH1	Ca22chr1A_C_albicans_SC5314	+	2321499	2323370	1872	3828	4056	4233	3594	3681	4220	4553	3913	3900	3657	3677	4873	99.8369	93.9382	96.809	91.8246	91.4221	106.038	102.751	88.9133	83.4039	94.3805	94.2186	102.217	96.8613	91.6895	96.9386	96.4282	4351.75	3865.3	3652.01	4360.18	4076.5	4127.96	-0.076767	0.40455	0.71883	FALSE	3753.88	3654.66	4140.05	3827.02	3897.71
C3_01290W_A	-	Ca22chr3A_C_albicans_SC5314	+	275345	275761	417	1	0	0	0	2	0	0	0	0	0	0	2	0.117082	0	0	0	0.22299	0	0	0	0	0	0	0.188332	0.0390272	0	0.0627775	0.0743299	0	0	0	1.13902	0	0	-0.0089622	0.7924	0.93533	FALSE	0	1.98569	0	0	0
C2_00050C_A	-	Ca22chr2A_C_albicans_SC5314	-	7510	8043	534	2	0	0	0	0	0	0	3	0	0	2	1	0.182858	0	0	0	0	0	0	0.23897	0	0	0.179654	0.0735343	0.0609526	0.0796565	0.0843962	0	0	2.96343	0	2.27805	0	0	0.0055881	0.89959	0.97199	FALSE	0	0	0	0	2.12005
C1_09510W_A	YTM1	Ca22chr1A_C_albicans_SC5314	+	2093170	2094570	1401	3596	3343	3389	3884	3982	1569	2163	4524	4960	3178	3112	3537	125.316	103.454	103.563	132.595	132.146	52.6792	65.2249	137.356	141.733	109.592	106.549	99.1352	110.778	114.771	105.092	105.807	2067.39	4468.85	4644.6	4095.93	3359.89	3304.91	0.035532	0.843	0.9527	FALSE	4056.78	3953.51	1539.27	3325.75	3298.79
C1_06130C_A	HAC1	Ca22chr1A_C_albicans_SC5314	-	1284280	1285402	1104	5032	4847	4908	2794	2588	2653	4364	4872	4990	3176	3221	4166	222.534	190.35	190.331	121.044	108.99	113.037	166.998	187.716	180.95	138.987	139.949	148.177	201.072	178.555	142.371	114.357	4171.1	4812.61	4672.7	5731.56	4871.49	4786.21	-0.15766	0.12969	0.40428	FALSE	2918.29	2569.48	2602.74	3323.66	3414.34
C2_06620W_A	-	Ca22chr2A_C_albicans_SC5314	+	1346884	1348161	1278	347	568	497	372	313	370	460	473	516	414	332	486	13.2563	19.2694	16.6494	13.9219	11.3869	13.6184	15.2062	15.7432	16.1639	15.6507	12.4611	14.9326	16.3917	15.7045	14.3481	12.9757	439.667	467.234	483.189	395.241	570.87	484.668	-0.05286	0.69966	0.90011	FALSE	388.549	310.761	362.99	433.248	351.928
C3_06970W_A	-	Ca22chr3A_C_albicans_SC5314	+	1595830	1597650	1821	2145	2517	2508	2336	2404	1606	2646	2813	2827	2391	2267	2868	57.5099	59.9271	58.9645	61.355	61.3784	41.4849	61.3868	65.7086	62.1503	63.4356	59.716	61.8444	58.8005	63.0819	61.6653	54.7394	2529.04	2778.71	2647.24	2443.2	2529.72	2445.77	0.096485	0.19172	0.50341	FALSE	2439.92	2386.8	1575.57	2502.16	2403.07
C1_09330W_A	-	Ca22chr1A_C_albicans_SC5314	+	2054912	2055511	600	983	874	894	1089	1259	489	551	1203	1247	855	863	1070	79.9884	63.1554	63.791	86.8088	97.5586	38.3364	38.7968	85.2859	83.2037	68.8459	68.9935	70.0267	68.9783	69.0954	69.2887	74.2346	526.645	1188.34	1167.71	1119.66	878.416	871.817	0.0040988	0.98199	0.99424	FALSE	1137.44	1249.99	479.735	894.751	914.801
CR_04210C_A	QDR1	Ca22chrRA_C_albicans_SC5314	-	941149	942678	1530	2305	1947	2098	810	482	1873	906	824	638	1414	1575	2790	73.5537	55.1727	58.7066	25.321	14.6469	57.5838	25.0168	22.9086	16.6939	44.65	49.3785	71.6051	62.4777	21.5398	55.2112	32.5172	865.953	813.955	597.431	2625.45	1956.84	2045.94	-1.2387	7.1613e-17	1.1622e-14	TRUE	846.033	478.552	1837.51	1479.74	1669.54
C6_00610C_A	-	Ca22chr6A_C_albicans_SC5314	-	111167	111499	333	4	0	2	6	4	23	6	5	2	8	5	10	0.586463	0	0.257134	0.861775	0.558479	3.24891	0.761206	0.638687	0.240444	1.16067	0.720236	1.1792	0.281199	0.546779	1.02003	1.55639	5.73479	4.93905	1.87282	4.55609	0	1.95037	0.079912	0.44524	0.7518	FALSE	6.26691	3.97138	22.5642	8.37194	5.30012
C6_01320W_A	TRA1	Ca22chr6A_C_albicans_SC5314	+	254510	265975	11466	5724	6813	6381	6099	6877	5964	6976	7664	8465	5568	5132	6608	24.3732	25.7618	23.8259	25.441	27.8855	24.467	25.7033	28.4319	29.5558	23.4612	21.4696	22.6302	24.6537	27.897	22.5203	25.9311	6667.65	7570.57	7926.73	6519.77	6847.43	6222.66	0.16638	0.073974	0.28589	FALSE	6370.32	6827.8	5851	5826.87	5440.04
C6_02480W_A	-	Ca22chr6A_C_albicans_SC5314	+	514254	515363	1110	1850	2296	2166	2431	2244	1484	2252	2211	2724	2176	1974	2246	81.3718	89.6807	83.5427	104.749	93.992	62.8876	85.7118	84.7283	98.2453	94.7107	85.3047	79.4544	84.8651	89.5618	86.4899	87.2095	2152.46	2184.05	2550.79	2107.19	2307.6	2112.25	0.071645	0.46931	0.76848	FALSE	2539.14	2227.95	1455.88	2277.17	2092.49
C2_03530W_A	-	Ca22chr2A_C_albicans_SC5314	+	747174	748787	1614	1694	2116	2258	1998	2236	2408	2145	1804	1986	2300	2229	3036	51.243	56.8411	59.8954	59.2078	64.4109	70.179	56.146	47.544	49.261	68.8474	66.2453	73.8634	55.9932	50.9837	69.6521	64.5992	2050.19	1782.01	1859.71	1929.51	2126.69	2201.97	-0.12753	0.18174	0.4911	FALSE	2086.88	2220	2362.38	2406.93	2362.79
C4_02310W_A	BEM3	Ca22chr4A_C_albicans_SC5314	+	457216	460641	3426	1613	1555	1642	1475	1474	1515	1473	1482	1525	1546	1498	1806	22.9865	19.6785	20.5191	20.5917	20.0033	20.8008	18.164	18.4002	17.8201	21.8015	20.9736	20.6996	21.0614	18.1281	21.1582	20.4652	1407.89	1463.93	1428.03	1837.24	1562.86	1601.26	-0.20304	0.029319	0.15152	FALSE	1540.62	1463.45	1486.3	1617.88	1587.92
C1_01240W_A	IFD3	Ca22chr1A_C_albicans_SC5314	+	248816	249865	1050	416	458	538	758	804	1611	629	571	449	571	556	730	19.3432	18.9115	21.9364	34.5276	35.6006	72.1706	25.3079	23.1318	17.1192	26.273	25.4	27.3001	20.0637	21.853	26.3244	47.433	601.197	564.039	420.449	473.834	460.314	524.65	0.099616	0.47689	0.77319	FALSE	791.72	798.248	1580.48	597.547	589.373
C4_02720C_A	-	Ca22chr4A_C_albicans_SC5314	-	558858	559796	939	481	530	546	481	569	649	603	531	560	459	407	686	25.0095	24.4715	24.8943	24.5	28.1733	32.5112	27.1298	24.0542	23.8754	23.6162	20.7911	28.6873	24.7918	25.0198	24.3649	28.3948	576.346	524.527	524.391	547.87	532.678	532.452	0.010488	0.91327	0.97661	FALSE	502.397	564.929	636.704	480.34	431.43
C1_05740C_A	-	Ca22chr1A_C_albicans_SC5314	-	1196996	1198138	1143	402	499	507	350	436	375	577	553	560	509	425	512	17.1714	18.928	18.9904	14.6457	17.735	15.4326	21.3267	20.5798	19.6141	21.5147	17.8358	17.5896	18.3633	20.5069	18.98	15.9378	551.496	546.259	524.391	457.887	501.522	494.419	0.14566	0.13225	0.40977	FALSE	365.57	432.881	367.895	532.664	450.51
C7_03410C_A	-	Ca22chr7A_C_albicans_SC5314	-	749268	751232	1965	430	570	552	342	430	469	485	480	617	457	459	451	10.6839	12.5766	12.0268	8.32435	10.1741	11.227	10.4274	10.3906	12.5704	11.2361	11.2047	9.01249	11.7624	11.1295	10.4844	9.9085	463.562	474.149	577.766	489.78	572.88	538.303	-0.069725	0.57143	0.8392	FALSE	357.214	426.924	460.114	478.247	486.551
C1_06680W_A	VPS34	Ca22chr1A_C_albicans_SC5314	+	1427895	1430957	3063	842	971	1032	996	1062	1366	1130	917	895	1036	850	1299	13.4212	13.7443	14.4247	15.5525	16.1201	20.9777	15.5857	12.7346	11.6978	16.3409	13.3113	16.653	13.8634	13.3394	15.4351	17.5501	1080.05	905.822	838.089	959.058	975.907	1006.39	-0.052941	0.64041	0.87549	FALSE	1040.31	1054.4	1340.12	1084.17	901.02
C6_00180C_A	-	Ca22chr6A_C_albicans_SC5314	-	20920	21525	606	87	100	106	73	88	123	110	133	106	127	99	118	7.00925	7.15447	7.4887	5.76152	6.75151	9.54744	7.66858	9.33559	7.00262	10.125	7.83631	7.64611	7.21747	8.00226	8.5358	7.35349	105.138	131.379	99.2597	99.095	100.505	103.37	0.11265	0.476	0.77242	FALSE	76.2474	87.3704	120.67	132.904	104.942
C4_01340W_A	-	Ca22chr4A_C_albicans_SC5314	+	273215	273544	330	5	6	2	66	64	165	33	35	27	0	3	6	0.739743	0.788292	0.259471	9.5657	9.0169	23.5193	4.22469	4.51146	3.2755	0	0.43607	0.713951	0.595836	4.00388	0.38334	14.034	31.5413	34.5733	25.2831	5.69512	6.03032	1.95037	0.85653	1.75e-06	6.072e-05	TRUE	68.936	63.5421	161.874	0	3.18007
C1_09360C_A	-	Ca22chr1A_C_albicans_SC5314	-	2061654	2064530	2877	3682	4430	4469	3435	3406	4180	4638	4234	4144	3453	3420	4251	62.484	66.7596	66.5034	57.105	55.0422	68.3425	68.1061	62.5999	57.6644	57.9856	57.021	58.0206	65.249	62.7901	57.6757	60.1632	4432.99	4182.39	3880.49	4193.88	4452.39	4358.11	-0.054811	0.5001	0.7947	FALSE	3587.81	3381.63	4100.8	3613.54	3625.28
C4_05830W_A	-	Ca22chr4A_C_albicans_SC5314	+	1290546	1290887	342	13	16	18	53	49	74	14	34	41	56	38	36	1.85585	2.02835	2.2533	7.41202	6.66133	10.1779	1.72941	4.22878	4.79938	7.91089	5.32974	4.1334	2.04583	3.58586	5.79134	8.08376	13.3812	33.5855	38.3929	14.8073	16.0809	17.5534	0.28246	0.11369	0.3727	FALSE	55.3577	48.6494	72.598	58.6036	40.2809
C6_00730W_A	-	Ca22chr6A_C_albicans_SC5314	+	126536	128452	1917	63	63	72	17	16	44	68	35	34	46	41	96	1.60451	1.42485	1.60799	0.424144	0.388051	1.07965	1.49859	0.77662	0.710043	1.15931	1.02591	1.96644	1.54578	0.995083	1.38389	0.630617	64.9943	34.5733	31.838	71.7585	63.3184	70.2134	-0.34652	0.063245	0.25618	FALSE	17.7562	15.8855	43.1664	48.1386	43.461
C1_08770W_A	-	Ca22chr1A_C_albicans_SC5314	+	1910142	1911194	1053	613	653	645	928	1044	2719	927	688	759	1018	840	1153	28.4222	26.8865	26.2243	42.1509	46.096	121.46	37.1917	27.7922	28.8563	46.7071	38.2648	42.9964	27.1777	31.2801	42.6561	69.9025	886.025	679.613	710.737	698.221	656.3	628.995	0.17472	0.15529	0.45025	FALSE	969.282	1036.53	2667.48	1065.33	890.42
C1_11360W_A	RPL37B	Ca22chr1A_C_albicans_SC5314	+	2491976	2492601	273	34214	43636	40029	40430	40329	31722	40811	43253	52265	36669	39834	39936	6118.8	6929.98	6277.48	7083.18	6868.25	5465.78	6315.53	6739.32	7664.36	6489.33	6999.07	5744.25	6442.09	6906.4	6410.88	6472.4	39007.1	42725.7	48941.6	38970.5	43856.5	39035.7	0.091844	0.38668	0.70315	FALSE	42228.5	40040.5	31121	38373.8	42225
C3_03380W_A	-	Ca22chr3A_C_albicans_SC5314	+	714210	716651	2442	752	944	963	860	989	1363	1096	862	1062	816	796	1042	15.0348	16.7601	16.8832	16.8438	18.8296	26.2545	18.9609	15.015	17.4103	16.1439	15.6357	16.7553	16.226	17.1287	16.1783	20.6427	1047.56	851.492	994.469	856.545	948.77	939.104	0.068987	0.52587	0.81096	FALSE	898.257	981.924	1337.18	853.937	843.779
C3_05080W_A	-	Ca22chr3A_C_albicans_SC5314	+	1093188	1094402	1215	66	89	107	99	139	126	176	83	119	110	72	143	2.65212	3.17588	3.77034	3.89714	5.319	4.87808	6.11972	2.90579	3.92101	4.37401	2.84253	4.62158	3.19945	4.31551	3.94604	4.69807	168.221	81.9882	111.433	75.1755	89.4497	104.345	0.25108	0.1726	0.47619	FALSE	103.404	138.006	123.613	115.114	76.3217
C7_02120C_A	-	Ca22chr7A_C_albicans_SC5314	-	467306	467767	462	1238	1435	1372	1550	1636	997	1428	1440	1575	1348	1415	1655	130.829	134.667	127.141	160.464	164.639	101.51	130.581	132.582	136.479	140.965	146.914	140.665	130.879	133.214	142.848	142.204	1364.88	1422.45	1474.85	1410.11	1442.25	1337.96	0.023552	0.76914	0.9278	FALSE	1618.95	1624.3	978.111	1410.67	1499.93
C1_05490C_A	-	Ca22chr1A_C_albicans_SC5314	-	1151708	1152454	747	1985	2380	2350	2127	2278	2321	2921	2488	2666	1885	1870	2407	129.737	138.136	134.685	136.186	141.783	146.153	165.198	141.675	142.879	121.914	120.08	126.528	134.186	149.917	122.841	141.374	2791.89	2457.67	2496.47	2260.96	2392.03	2291.69	0.14894	0.078932	0.29937	FALSE	2221.62	2261.7	2277.03	1972.64	1982.24
C1_08710W_A	-	Ca22chr1A_C_albicans_SC5314	+	1901480	1902264	723	464	527	509	582	578	556	471	499	549	490	403	592	31.3332	31.6026	30.1407	38.501	37.169	36.1735	27.5219	29.3579	30.3992	32.7432	26.7372	32.1525	31.0255	29.093	30.5443	37.2812	450.181	492.917	514.09	528.507	529.663	496.37	-0.085227	0.40617	0.71964	FALSE	607.89	573.865	545.466	512.781	427.19
C6_01700W_A	RPL32	Ca22chr6A_C_albicans_SC5314	+	356945	357782	396	28742	33369	33130	37080	37825	28655	31528	35225	43469	31649	32003	34598	3543.62	3653.41	3581.78	4478.49	4440.94	3403.76	3363.54	3783.72	4394.53	3861.25	3876.54	3430.73	3592.94	3847.26	3722.84	4107.73	30134.4	34795.6	40704.9	32737.8	33537.6	32307.9	0.089465	0.43055	0.73952	FALSE	38729.5	37554.4	28112.1	33120.4	33923.9
CR_03330W_A	-	Ca22chrRA_C_albicans_SC5314	+	744085	745158	1074	458	589	606	529	577	768	644	547	619	540	548	605	20.8203	23.7772	24.1569	23.558	24.9783	33.6365	25.3324	21.6644	23.0735	24.2914	24.4751	22.1198	22.9181	23.3568	23.6288	27.3909	615.534	540.332	579.639	521.673	591.976	590.963	0.02286	0.82904	0.94881	FALSE	552.533	572.872	753.449	565.106	580.893
CR_08820C_A	TAR1	Ca22chrRA_C_albicans_SC5314	-	1893653	1893922	270	0	0	0	0	0	0	0	0	0	0	0	0	0	0	0	0	0	0	0	0	0	0	0	0	0	0	0	0	0	0	0	0	0	0	NA	NA	NA	NA	0	0	0	0	0
C2_05940C_A	VPS33	Ca22chr2A_C_albicans_SC5314	-	1212168	1214264	2097	841	992	937	793	929	926	963	905	983	996	921	1163	19.5804	20.5099	19.13	18.0868	20.5972	20.7714	19.4009	18.3575	18.7665	22.9469	21.0674	21.7777	19.7401	18.8416	21.9307	19.8185	920.434	893.968	920.493	957.919	997.013	913.75	-0.065094	0.43453	0.74265	FALSE	828.277	922.353	908.456	1042.31	976.282
C3_00240C_A	GLO3	Ca22chr3A_C_albicans_SC5314	-	30220	31575	1356	7146	8711	8716	7413	7691	7914	8974	7636	8338	8006	7733	9953	257.293	278.521	275.189	261.47	263.702	274.53	279.59	239.535	246.167	285.246	273.55	288.221	270.334	255.097	282.339	266.568	8577.33	7542.92	7807.8	8139.46	8755.02	8499.72	-0.081581	0.31545	0.64384	FALSE	7742.77	7635.97	7764.06	8378.21	8197.17
C1_01760W_A	FGR38	Ca22chr1A_C_albicans_SC5314	+	364172	366307	2136	958	1146	1223	831	886	1185	1297	1061	1176	906	864	1064	21.8972	23.2613	24.5131	18.6074	19.2852	26.0958	25.6527	21.1289	22.0411	20.4923	19.4027	19.5601	23.2239	22.9409	19.8184	21.3295	1239.67	1048.07	1101.22	1091.18	1151.79	1192.65	-0.018525	0.85078	0.95547	FALSE	867.967	879.661	1162.55	948.122	915.861
C4_04460C_A	SAK1	Ca22chr4A_C_albicans_SC5314	-	954686	958912	4227	3138	3570	3674	2882	2815	2586	4099	3898	4063	2924	2766	3415	36.2448	36.6173	37.2118	32.6098	30.9626	28.7773	40.9676	39.2258	38.4806	33.4202	31.3884	31.7241	36.6913	39.558	32.1775	30.7833	3917.82	3850.48	3804.64	3574.25	3588.04	3582.83	0.10429	0.078723	0.29894	FALSE	3010.21	2794.86	2537	3059.94	2932.03
C1_09750W_A	-	Ca22chr1A_C_albicans_SC5314	+	2139718	2140614	897	1876	2395	2348	1872	1855	1662	1862	1958	2246	2036	2025	2376	102.109	115.761	112.067	99.816	96.1485	87.1551	87.6965	92.8502	100.241	109.66	108.288	104.012	109.979	93.5959	107.32	94.3732	1779.7	1934.13	2103.18	2136.81	2407.1	2289.74	-0.21583	0.025624	0.13795	FALSE	1955.28	1841.73	1630.51	2130.66	2146.55
CR_03160W_A	-	Ca22chrRA_C_albicans_SC5314	+	714284	715111	828	453	477	502	628	569	446	585	607	680	498	545	690	26.7112	24.9769	25.9565	36.2757	31.9502	25.3372	29.8484	31.1832	32.8781	29.0578	31.5729	32.7228	25.8815	31.3032	31.1178	31.1877	559.142	599.601	636.76	515.978	479.41	489.544	0.2531	0.012078	0.081316	FALSE	655.937	564.929	437.55	521.153	577.713
C1_10810W_A	-	Ca22chr1A_C_albicans_SC5314	+	2396156	2396764	609	17	15	16	9	11	23	12	11	4	15	19	14	1.36288	1.06788	1.1248	0.706825	0.839782	1.7765	0.832452	0.768313	0.262948	1.18997	1.49653	0.902697	1.18519	0.621238	1.1964	1.1077	11.4696	10.8659	3.74565	19.3634	15.0758	15.603	-0.26926	0.11325	0.37266	FALSE	9.40037	10.9213	22.5642	15.6974	20.1405
CR_06460W_A	GST3	Ca22chrRA_C_albicans_SC5314	+	1380753	1381400	648	49	56	96	68	100	188	126	80	71	84	109	122	3.69187	3.74682	6.34263	5.01904	7.1749	13.647	8.21468	5.25143	4.38643	6.26279	8.06864	7.39292	4.59377	5.95085	7.24145	8.61365	120.431	79.0248	66.4852	55.8121	56.283	93.6179	0.19961	0.28437	0.60731	FALSE	71.025	99.2846	184.438	87.9053	115.543
C1_01970W_A	-	Ca22chr1A_C_albicans_SC5314	+	405749	406027	279	0	0	0	0	0	0	0	0	0	0	0	0	0	0	0	0	0	0	0	0	0	0	0	0	0	0	0	0	0	0	0	0	0	0	NA	NA	NA	NA	0	0	0	0	0
C2_10810W_A	-	Ca22chr2A_C_albicans_SC5314	+	2216351	2217262	912	821	905	862	1063	1172	782	903	1119	1203	834	921	1130	43.9515	43.0233	40.4656	55.7475	59.7481	40.3335	41.83	52.1913	52.8078	44.1809	48.4411	48.6536	42.4801	48.943	47.0918	51.943	863.086	1105.36	1126.5	935.138	909.573	840.611	0.18045	0.13826	0.42138	FALSE	1110.29	1163.61	767.184	872.774	976.282
C1_12680W_A	-	Ca22chr1A_C_albicans_SC5314	+	2764631	2766184	1554	4677	4243	4388	4756	4683	2486	2762	4929	5713	4204	4256	4725	146.94	118.378	120.89	146.379	140.108	75.2496	75.0875	134.918	147.177	130.7	131.371	119.394	128.736	119.061	127.155	120.579	2639.92	4868.91	5349.72	5327.21	4264.44	4279.12	-0.075559	0.66208	0.88282	FALSE	4967.57	4649.5	2438.9	4399.45	4511.46
C3_06270C_A	-	Ca22chr3A_C_albicans_SC5314	-	1428461	1429165	705	639	721	730	655	647	1008	827	628	632	795	602	934	44.2524	44.34	44.3309	44.4364	42.6684	67.2552	49.5577	37.8907	35.8885	54.4805	40.9596	52.0222	44.3078	41.1123	49.1541	51.4533	790.445	620.345	591.812	727.836	724.643	711.886	-0.097844	0.43141	0.73972	FALSE	684.138	642.371	988.902	831.961	638.134
C3_07650C_A	-	Ca22chr3A_C_albicans_SC5314	-	1743425	1745305	1881	774	763	787	873	986	633	827	972	889	904	752	918	20.0899	17.5868	17.9126	22.1979	24.3713	15.8296	18.5743	21.9806	18.9208	23.219	19.1769	19.1639	18.5297	19.8252	20.5199	20.7996	790.445	960.151	832.47	881.604	766.856	767.472	0.087171	0.44062	0.74719	FALSE	911.836	978.946	621.007	946.029	797.138
C5_02670W_A	BUR2	Ca22chr5A_C_albicans_SC5314	+	602727	604307	1581	655	711	728	837	985	814	902	972	943	800	696	934	20.2271	19.4979	19.7139	25.321	28.9665	24.2185	24.1029	26.1515	23.8785	24.4468	21.1167	23.1978	19.813	24.711	22.9204	26.1686	862.13	960.151	883.036	746.06	714.593	709.936	0.29816	0.00097844	0.012149	TRUE	874.234	977.953	798.578	837.194	737.777
C4_00010W_A	TLO9	Ca22chr4A_C_albicans_SC5314	+	983	1660	678	2715	3597	3531	1502	1638	1488	3476	3391	3642	1565	1370	1907	195.508	230.017	222.967	105.956	112.325	103.235	216.593	212.746	215.049	111.519	96.9259	110.447	216.164	214.796	106.297	107.172	3322.36	3349.66	3410.41	3092.45	3615.18	3443.38	-0.0095095	0.91114	0.97659	FALSE	1568.82	1626.28	1459.81	1637.76	1452.23
C4_02410C_A	AHP1	Ca22chr4A_C_albicans_SC5314	-	486083	486613	531	13053	13124	16108	21329	18659	27478	19428	12856	10756	24608	27464	37519	1200.16	1071.57	1298.73	1921.16	1633.75	2434.14	1545.71	1029.85	810.931	2238.95	2480.95	2774.52	1190.16	1128.83	2498.14	1996.35	18569.3	12699.3	10072	14867.7	13190.3	15708.3	-0.061703	0.70342	0.90213	FALSE	22277.8	18525.5	26957.4	25752.1	29112.5
C1_10930C_A	UBA4	Ca22chr1A_C_albicans_SC5314	-	2414144	2415460	1317	1292	1441	1517	1517	1547	1514	1678	1443	1340	1689	1543	1948	47.8963	47.4382	49.3143	55.0918	54.613	54.0747	53.8271	46.6061	40.733	61.9594	56.1991	58.081	48.2163	47.0554	58.7465	54.5931	1603.83	1425.41	1254.79	1471.62	1448.28	1479.36	-0.034922	0.74404	0.91671	FALSE	1584.48	1535.93	1485.32	1767.52	1635.62
C3_05280C_A	-	Ca22chr3A_C_albicans_SC5314	-	1161511	1162572	1062	2323	2641	2598	3559	3956	3433	2839	3159	3288	3421	3327	3930	106.795	107.819	104.734	160.284	173.19	152.056	112.937	126.528	123.947	155.629	150.272	145.311	106.449	121.137	150.404	161.843	2713.51	3120.49	3078.92	2645.95	2654.35	2533.53	0.17574	0.041743	0.19411	FALSE	3717.32	3927.7	3367.96	3580.05	3526.7
C2_04670W_A	-	Ca22chr2A_C_albicans_SC5314	+	979878	980315	438	42	53	34	25	28	43	55	33	39	30	23	35	4.68166	5.24628	3.32336	2.72994	2.97218	4.61794	5.30498	3.20481	3.56466	3.3091	2.51885	3.1378	4.4171	4.02482	2.98858	3.44002	52.5689	32.5977	36.5201	47.839	53.2678	33.1563	-0.074184	0.69121	0.89616	FALSE	26.1121	27.7997	42.1853	31.3948	24.3806
CR_07620W_A	AAT21	Ca22chrRA_C_albicans_SC5314	+	1655311	1656561	1251	4336	4527	5315	6029	6836	13653	5369	4034	4719	4709	5381	6380	169.222	156.893	181.894	230.502	254.06	513.364	181.314	137.164	151.015	181.859	206.326	200.26	169.336	156.498	196.148	332.642	5131.68	3984.82	4418.93	4938.8	4549.88	5183.12	-0.10483	0.34728	0.67281	FALSE	6297.2	6787.09	13394.3	4927.93	5703.99
CR_10640W_A	-	Ca22chrRA_C_albicans_SC5314	+	2254171	2255601	1431	577	586	480	618	803	729	613	723	658	523	538	675	19.6862	17.7545	14.3607	20.6555	26.0896	23.9631	18.0974	21.4912	18.4083	17.6573	18.034	18.5223	17.2671	19.3323	18.0712	23.5694	585.904	714.186	616.159	657.216	588.961	468.089	0.13527	0.32771	0.6547	FALSE	645.492	797.255	715.188	547.315	570.293
C5_05240C_A	-	Ca22chr5A_C_albicans_SC5314	-	1146493	1147437	945	45	54	39	48	44	64	77	88	58	44	32	38	2.32491	2.47749	1.76688	2.42938	2.16477	3.18568	3.44234	3.96108	2.45711	2.24949	1.6243	1.579	2.18976	3.28684	1.8176	2.59328	73.5965	86.9273	54.3119	51.256	54.2729	38.0323	0.35155	0.05472	0.23248	FALSE	50.1353	43.6852	62.7874	46.0456	33.9208
C3_03360W_A	FCY2	Ca22chr3A_C_albicans_SC5314	+	704145	705725	1581	1805	1934	1826	605	503	893	2456	1577	1404	1046	1187	1693	55.7404	53.0365	49.4472	18.3025	14.792	26.5689	65.6284	42.429	35.5519	31.9642	36.0137	42.049	52.7414	47.8697	36.6756	19.8878	2347.44	1557.78	1314.72	2055.94	1943.77	1780.69	-0.11092	0.49129	0.78604	FALSE	631.914	499.401	876.081	1094.63	1258.25
C1_09020W_A	-	Ca22chr1A_C_albicans_SC5314	+	1964983	1965726	744	2099	2192	2206	2138	2363	2373	2682	2118	1970	1707	1935	2283	137.741	127.737	126.942	137.443	147.666	150.03	152.293	121.092	106.004	110.847	124.755	120.494	130.807	126.463	118.698	145.046	2563.45	2092.18	1844.73	2390.81	2203.08	2151.26	-0.046414	0.71035	0.90547	FALSE	2233.11	2346.09	2328.04	1786.36	2051.15
CR_07270C_A	HGT16	Ca22chrRA_C_albicans_SC5314	-	1582853	1584550	1698	415	513	488	356	424	778	486	478	612	298	289	390	11.9326	13.0987	12.3043	10.0277	11.6097	21.5524	12.0919	11.9744	14.4292	8.47895	8.16411	9.01899	12.4452	12.8318	8.55402	14.3966	464.518	472.173	573.084	472.695	515.592	475.891	0.039332	0.73982	0.91618	FALSE	371.837	420.967	763.26	311.855	306.347
C1_12020W_A	-	Ca22chr1A_C_albicans_SC5314	+	2631951	2632376	426	26	49	24	7	10	6	20	39	20	34	43	55	2.97981	4.98697	2.41199	0.785915	1.09139	0.662515	1.98342	3.89419	1.87952	3.85596	4.84181	5.06972	3.45959	2.58571	4.58916	0.846608	19.116	38.5246	18.7282	29.6146	49.2476	23.4045	-0.15948	0.37927	0.69869	FALSE	7.3114	9.92846	5.88632	35.5807	45.581
C1_13800C_A	DUR32	Ca22chr1A_C_albicans_SC5314	-	3031379	3033394	2016	300	247	257	319	388	440	249	250	251	315	303	388	7.26534	5.31198	5.45778	7.5681	8.94813	10.2664	5.218	5.27487	4.98438	7.54889	7.20943	7.5574	6.0117	5.15908	7.43857	8.92753	237.994	246.952	235.039	341.707	248.248	250.623	-0.18097	0.20937	0.52793	FALSE	333.191	385.224	431.664	329.645	321.187
C5_02450W_A	-	Ca22chr5A_C_albicans_SC5314	+	538877	541222	2346	961	1226	1311	1128	1191	1924	1206	1286	1170	1175	1216	1556	19.9996	22.6575	23.9248	22.9968	23.6034	38.5773	21.7177	23.3172	19.9657	24.1977	24.863	26.0443	22.194	21.6669	25.035	28.3925	1152.69	1270.32	1095.6	1094.6	1232.2	1278.47	-0.032924	0.74912	0.91865	FALSE	1178.18	1182.48	1887.55	1229.63	1288.99
C1_06740C_A	NOP6	Ca22chr1A_C_albicans_SC5314	-	1441424	1442053	630	1174	1019	1220	1310	1480	816	767	1439	1622	1060	1221	1339	90.9814	70.1267	82.9073	99.4529	109.223	60.9262	51.4339	97.159	103.071	81.2884	92.966	83.4586	81.3385	83.8881	85.9043	89.8672	733.097	1421.46	1518.86	1337.21	1024.15	1189.73	0.032752	0.85256	0.95568	FALSE	1368.28	1469.41	800.54	1109.28	1294.29
C4_01600C_A	-	Ca22chr4A_C_albicans_SC5314	-	326439	326531	93	103	81	99	65	99	47	156	176	243	57	59	49	54.0728	37.7617	45.5749	33.4285	49.493	23.7722	70.8658	80.4993	104.605	29.6111	30.4311	20.6892	45.8032	85.3233	26.9105	35.5646	149.105	173.855	227.548	117.319	81.4093	96.5434	0.63148	0.0002264	0.0038433	TRUE	67.8915	98.2917	46.1095	59.65	62.5414
C1_09640W_A	ADE12	Ca22chr1A_C_albicans_SC5314	+	2122166	2123452	1287	8034	9286	8688	11398	12176	12172	13355	11042	11264	9502	9121	10968	304.774	312.824	289.011	423.582	439.863	444.875	438.39	364.949	350.382	356.697	339.948	334.642	302.203	384.573	343.762	436.106	12764.7	10907.4	10547.7	9150.91	9332.92	8472.42	0.31832	0.001268	0.014747	TRUE	11905	12088.9	11941.4	9943.77	9668.48
C7_01850C_A	CRN1	Ca22chr7A_C_albicans_SC5314	-	399687	401742	1902	4043	4546	4631	3345	3417	4086	4612	4088	4305	3475	3575	4340	103.781	103.626	104.241	84.1148	83.5267	101.051	102.441	91.4246	90.6129	88.2689	90.1601	89.6005	103.883	94.8262	89.3431	89.5643	4408.14	4038.17	4031.25	4605.07	4568.97	4516.09	-0.12866	0.072473	0.28199	FALSE	3493.8	3392.55	4008.59	3636.56	3789.59
CR_00500C_A	-	Ca22chrRA_C_albicans_SC5314	-	120697	120831	135	1	0	5	0	2	0	0	4	7	2	0	0	0.361652	0	1.58566	0	0.688791	0	0	1.26034	2.07583	0.715747	0	0	0.649103	1.11206	0.238582	0.229597	0	3.95124	6.55488	1.13902	0	4.87593	0.037236	0.64121	0.87559	FALSE	0	1.98569	0	2.09298	0
C1_04350C_A	-	Ca22chr1A_C_albicans_SC5314	-	901560	903929	2370	284	296	312	230	277	522	406	376	385	233	249	298	5.85053	5.41494	5.63611	4.64159	5.43404	10.3604	7.23724	6.74842	6.50339	4.74975	5.03964	4.93741	5.63386	6.82968	4.90893	6.81201	388.054	371.416	360.519	323.483	297.496	304.258	0.25123	0.019883	0.11583	FALSE	240.232	275.018	512.11	243.833	263.946
C1_12790C_A	FEN1	Ca22chr1A_C_albicans_SC5314	-	2787011	2788024	1014	2495	2665	2540	2092	2451	1314	1920	2735	3029	2259	2187	2661	120.132	113.949	107.243	98.6758	112.382	60.9553	79.9942	114.731	119.588	107.632	103.457	103.048	113.774	104.771	104.712	90.671	1835.13	2701.66	2836.39	2841.86	2678.47	2476.97	-0.095613	0.50957	0.79968	FALSE	2185.06	2433.46	1289.1	2364.03	2318.27
C2_01800W_A	-	Ca22chr2A_C_albicans_SC5314	+	332986	333273	288	60	64	63	116	127	137	52	54	86	150	99	143	10.1715	9.63468	9.36529	19.2643	20.5023	22.376	7.62792	7.97561	11.9546	25.163	16.4889	19.4973	9.72381	9.18603	20.3831	20.7142	49.7015	53.3417	80.5314	68.3414	64.3234	61.4367	-0.04923	0.78513	0.93533	FALSE	121.16	126.091	134.404	156.974	104.942
C4_07040W_A	-	Ca22chr4A_C_albicans_SC5314	+	1554645	1556204	1560	46	87	95	81	85	116	112	77	83	48	31	57	1.43965	2.41794	2.60719	2.4834	2.53329	3.49774	3.03311	2.09956	2.13001	1.48655	0.953204	1.43477	2.15493	2.42089	1.29151	2.83815	107.049	76.0614	77.7222	52.3951	87.4396	92.6427	0.098404	0.59015	0.84854	FALSE	84.6033	84.3919	113.802	50.2316	32.8607
C2_01250W_A	-	Ca22chr2A_C_albicans_SC5314	+	211504	212085	582	501	435	574	529	505	587	753	712	716	457	514	591	42.0281	32.4053	42.2243	43.473	40.3422	47.4427	54.6597	52.0379	49.2513	37.9364	42.3632	39.8745	38.8859	51.9829	40.0581	43.7526	719.716	703.321	670.471	570.651	437.198	559.757	0.36737	0.0026169	0.025346	TRUE	552.533	501.387	575.879	478.247	544.852
C1_09310C_A	-	Ca22chr1A_C_albicans_SC5314	-	2045895	2048825	2931	398	441	479	318	416	1052	635	390	300	330	363	596	6.62967	6.52338	6.99669	5.18917	6.59886	16.8832	9.15278	5.65993	4.09763	5.43953	5.94073	7.98475	6.71658	6.30345	6.455	9.55707	606.932	385.246	280.924	453.331	443.228	467.114	-0.065965	0.70896	0.9042	FALSE	332.146	413.024	1032.07	345.342	384.789
CR_02320W_A	-	Ca22chrRA_C_albicans_SC5314	+	516594	516683	90	4	8	2	4	2	6	11	6	5	3	3	7	2.16991	3.85387	0.951395	2.12571	1.03319	3.13591	5.16351	2.83577	2.2241	1.61043	1.59892	3.05412	2.32506	3.4078	2.08783	2.09827	10.5138	5.92686	4.68206	4.55609	8.04043	1.95037	0.087252	0.52832	0.81324	FALSE	4.17794	1.98569	5.88632	3.13948	3.18007
C7_01010W_A	-	Ca22chr7A_C_albicans_SC5314	+	212898	214127	1230	129	97	131	157	195	205	190	191	190	129	173	178	5.12047	3.41914	4.55973	6.10494	7.3709	7.83976	6.52595	6.60527	6.18409	5.06697	6.74668	5.68258	4.36645	6.43844	5.83208	7.1052	181.602	188.672	177.918	146.934	97.4902	127.749	0.43679	0.0049603	0.041489	TRUE	163.984	193.605	201.116	134.997	183.384
C1_11690W_A	-	Ca22chr1A_C_albicans_SC5314	+	2560903	2562321	1419	348	506	539	904	985	1826	661	570	557	473	522	613	11.9735	15.4603	16.2622	30.47	32.2734	60.5303	19.6795	17.0866	15.7145	16.1043	17.6456	16.9633	14.5653	17.4935	16.9044	41.0912	631.783	563.052	521.581	396.38	508.557	525.625	0.22252	0.094588	0.33445	FALSE	944.215	977.953	1791.4	494.991	553.333
C2_03380W_A	PAN1	Ca22chr2A_C_albicans_SC5314	+	702727	706917	4191	5697	6832	6786	6072	6503	8931	7444	6316	5855	6228	6837	8978	66.3672	70.6773	69.3217	69.2949	72.1418	100.239	75.0384	64.1043	55.929	71.795	78.2522	84.1188	68.7888	65.0239	78.0553	80.5586	7114.96	6239.01	5482.69	6489.02	6866.52	6617.61	-0.076957	0.47232	0.7705	FALSE	6342.11	6456.47	8761.79	6517.55	7247.38
C4_04710W_A	GYP1	Ca22chr4A_C_albicans_SC5314	+	1009525	1011219	1695	982	1137	1112	868	849	1475	973	773	724	1045	959	1475	28.2857	29.0831	28.0872	24.4927	23.2878	40.9333	24.2515	19.3987	17.1	29.7858	27.1392	34.1707	28.4853	20.2501	30.3652	29.5713	929.992	763.577	677.962	1118.52	1142.75	1084.41	-0.43502	0.00041794	0.0063293	TRUE	906.613	842.926	1447.05	1093.58	1016.56
C7_03360W_A	CPY1	Ca22chr7A_C_albicans_SC5314	+	740654	742282	1629	4889	5036	6168	6925	8334	12431	8434	6628	5838	5463	5667	7512	146.529	134.034	162.105	203.323	237.861	358.954	218.73	173.071	143.473	162.022	166.871	181.078	147.556	178.425	169.99	266.713	8061.2	6547.2	5466.77	5568.68	5061.45	6014.95	0.22837	0.091922	0.32796	FALSE	7233.06	8274.37	12195.5	5716.99	6007.16
C2_02770W_A	-	Ca22chr2A_C_albicans_SC5314	+	553446	555599	2154	4111	4633	4601	3917	4013	5322	5114	4794	4780	4097	4055	5370	93.1809	93.2538	91.4492	86.9751	86.6193	116.221	100.302	94.6706	88.8403	91.8933	90.3013	97.8948	92.6279	94.6043	93.3631	96.605	4887.95	4735.56	4476.05	4682.52	4656.41	4486.83	0.027296	0.69854	0.89971	FALSE	4091.25	3984.29	5221.17	4287.48	4298.4
C1_03630W_A	-	Ca22chr1A_C_albicans_SC5314	+	752775	756314	3540	906	1128	1190	1241	1138	1010	1121	1024	1135	1172	1066	1328	12.4954	13.8152	14.3919	16.767	14.9462	13.4206	13.3782	12.3044	12.8357	15.9951	14.4445	14.7308	13.5675	12.8394	15.0568	15.0446	1071.45	1011.52	1062.83	1031.96	1133.7	1160.47	-0.076278	0.38647	0.70315	FALSE	1296.21	1129.86	990.864	1226.49	1129.99
C2_00430C_A	DPB4	Ca22chr2A_C_albicans_SC5314	-	64196	64981	786	1777	1828	2008	1792	2051	1866	1957	2054	2135	1860	1763	2120	110.38	100.833	109.374	109.044	121.321	111.672	105.187	111.158	108.743	114.328	107.592	105.912	106.862	108.363	109.277	114.012	1870.5	2028.96	1999.24	2024.04	1837.24	1958.17	0.018755	0.81773	0.94682	FALSE	1871.72	2036.33	1830.65	1946.48	1868.82
C4_04260C_A	FZO1	Ca22chr4A_C_albicans_SC5314	-	910696	913320	2625	2045	2440	2512	2150	2418	2189	2376	2168	2214	2308	2248	2842	38.0355	40.3005	40.9698	39.1738	42.827	39.2257	38.2395	35.1312	33.7657	42.4786	41.0786	42.5134	39.7686	35.7121	42.0235	40.4089	2270.98	2141.57	2073.22	2329.3	2452.33	2449.67	-0.15044	0.047878	0.21247	FALSE	2245.64	2400.7	2147.53	2415.3	2382.93
C3_01940C_A	-	Ca22chr3A_C_albicans_SC5314	-	427510	428097	588	1974	2408	2374	1112	1042	1356	1573	1557	1594	1493	1429	1562	163.906	177.553	172.853	90.4512	82.3913	108.477	113.018	112.635	108.527	122.672	116.575	104.312	171.437	111.393	114.52	93.7731	1503.47	1538.02	1492.64	2248.43	2420.17	2315.09	-0.59905	1.5342e-16	2.4221e-14	TRUE	1161.47	1034.55	1330.31	1562.41	1514.77
C6_01590W_A	-	Ca22chr6A_C_albicans_SC5314	+	328457	329938	1482	2450	2534	2554	3103	3272	3091	3284	3266	3450	2440	2543	3004	80.7129	74.1325	73.7812	100.143	102.649	98.1081	93.616	93.7412	93.1963	79.5436	82.3089	79.5944	76.2089	93.5178	80.4823	100.3	3138.84	3226.19	3230.62	2790.61	2546.8	2490.63	0.28085	0.00030145	0.0048811	TRUE	3241.04	3248.59	3032.44	2553.44	2695.64
CR_02270C_A	-	Ca22chrRA_C_albicans_SC5314	-	508632	509357	726	409	576	545	473	434	443	604	544	613	414	501	440	27.505	34.3982	32.1391	31.161	27.7936	28.7026	35.1476	31.8731	33.8027	27.5503	33.1017	23.7984	31.3474	33.6078	28.1501	29.2191	577.302	537.369	574.02	465.86	578.911	531.477	0.088483	0.43083	0.73952	FALSE	494.042	430.895	434.607	433.248	531.072
C5_03830C_A	-	Ca22chr5A_C_albicans_SC5314	-	843215	843910	696	702	779	743	864	882	989	814	841	857	725	688	987	49.2439	48.5264	45.7039	59.3733	58.9183	66.8407	49.4095	51.3984	49.2946	50.326	47.4163	55.6851	47.8247	50.0341	51.1425	61.7108	778.02	830.748	802.505	799.594	782.936	724.563	0.060315	0.5026	0.79527	FALSE	902.435	875.69	970.262	758.707	729.297
C4_00690C_A	-	Ca22chr4A_C_albicans_SC5314	-	117577	119166	1590	390	399	426	720	858	564	293	435	508	679	607	744	11.9755	10.8799	11.4706	21.6582	25.0889	16.6854	7.78512	11.6374	12.7907	20.6317	18.3122	18.3741	11.442	10.7377	19.106	21.1442	280.049	429.697	475.697	444.219	401.016	415.429	-0.067147	0.67476	0.88957	FALSE	752.029	851.861	553.314	710.568	643.435
C5_00590W_A	PET9	Ca22chr5A_C_albicans_SC5314	+	134735	135640	906	74766	81120	80363	85454	89505	66864	74373	81865	98895	76480	76936	77769	4029.03	3881.95	3797.53	4511.19	4593.15	3471.51	3468.02	3843.55	4369.92	4078.34	4073.34	3370.62	3902.84	3893.83	3840.76	4191.95	71085.6	80867	92606.4	85160.2	81529.9	78368.9	-0.00267	0.98031	0.99424	FALSE	89255.4	88864.6	65597.2	80035.7	81554
C3_06220C_A	OAC1	Ca22chr3A_C_albicans_SC5314	-	1419828	1420880	1053	354	294	389	946	968	1039	476	377	455	709	747	602	16.4134	12.1051	15.8159	42.9684	42.7404	46.4132	19.0974	15.2291	17.2986	32.5298	34.0284	22.4491	14.7782	17.2084	29.6691	44.0407	454.96	372.404	426.067	403.214	295.486	379.347	0.18221	0.19139	0.50325	FALSE	988.083	961.074	1019.31	741.963	791.838
C1_05540C_A	-	Ca22chr1A_C_albicans_SC5314	-	1163603	1164622	1020	769	936	1045	972	1024	2494	1506	883	933	1040	965	1504	36.8088	39.7856	43.8621	45.5778	46.6757	115.014	62.3763	36.8233	36.6192	49.2602	45.3812	57.9	40.1521	45.273	50.8472	69.0891	1439.43	872.236	873.672	875.909	940.73	1019.07	0.12608	0.43522	0.74336	FALSE	1015.24	1016.67	2446.75	1088.35	1022.92
C1_02060W_A	-	Ca22chr1A_C_albicans_SC5314	+	425985	426615	267	1311	1590	1741	1400	1439	1843	1887	1519	1478	1442	1564	1679	239.727	258.188	279.165	250.786	250.577	324.69	298.577	241.997	221.611	260.926	280.979	246.928	259.026	254.061	262.944	275.351	1803.59	1500.48	1384.02	1493.26	1598.03	1697.8	-0.027611	0.81373	0.94597	FALSE	1462.28	1428.7	1808.08	1509.04	1657.88
C7_02650W_A	TEP1	Ca22chr7A_C_albicans_SC5314	+	565312	566472	1161	171	179	169	253	203	392	186	121	145	213	172	298	7.19099	6.68453	6.232	10.4226	8.12933	15.8821	6.76824	4.43318	4.99992	8.86361	7.10632	10.0789	6.70251	5.40045	8.68296	11.478	177.779	119.525	135.78	194.773	179.905	164.806	-0.24147	0.12759	0.40006	FALSE	264.255	201.548	384.573	222.903	182.324
C1_05990C_A	-	Ca22chr1A_C_albicans_SC5314	-	1259288	1260358	1071	715	887	874	1332	1457	2121	1406	942	1003	780	829	1192	32.5943	35.9074	34.9378	59.4842	63.2501	93.1548	55.4614	37.4131	37.492	35.1859	37.1291	43.7037	34.4798	43.4555	38.6729	71.963	1343.85	930.517	939.221	814.402	891.482	852.313	0.27215	0.054371	0.232	FALSE	1391.25	1446.58	2080.81	816.264	878.76
C1_12940C_A	-	Ca22chr1A_C_albicans_SC5314	-	2815280	2815492	213	15	21	16	10	11	20	12	19	13	0	0	10	3.43824	4.27454	3.21598	2.24547	2.40107	4.41677	2.38011	3.79434	2.44338	0	0	1.84354	3.64292	2.87261	0.614512	3.0211	11.4696	18.7684	12.1734	17.0853	21.1061	15.603	-0.13031	0.47262	0.7705	FALSE	10.4449	10.9213	19.6211	0	0
C1_00890W_A	GEM1	Ca22chr1A_C_albicans_SC5314	+	176325	178475	2151	897	1134	1087	924	850	1267	1225	961	1060	906	828	1170	20.36	22.8572	21.6353	20.5456	18.3726	27.7071	24.0597	19.004	19.7285	20.3494	18.4646	21.3588	21.6175	20.9307	20.0576	22.2084	1170.85	949.285	992.597	1021.7	1139.73	1060.03	-0.045019	0.68075	0.89158	FALSE	965.104	843.919	1242.99	948.122	877.7
C4_01390W_A	HAP3	Ca22chr4A_C_albicans_SC5314	+	287625	288733	990	819	899	1170	1194	1322	955	2305	2065	2486	881	748	952	40.39	39.3708	50.5969	57.6841	62.0851	45.3756	98.3628	88.7253	100.529	42.9936	36.2423	37.7601	43.4526	95.8725	38.9987	55.0483	2203.12	2039.83	2327.92	932.86	903.543	1140.97	1.0233	2.8402e-19	6.643e-17	TRUE	1247.12	1312.54	936.906	921.959	792.898
C5_04350C_A	-	Ca22chr5A_C_albicans_SC5314	-	962394	963245	852	1666	1826	1940	2003	2092	1615	1840	2053	2153	1750	1798	2182	95.4685	92.9204	97.4845	112.442	114.16	89.1635	91.2375	102.497	101.165	99.2343	101.228	100.565	95.2911	98.3	100.342	105.255	1758.67	2027.97	2016.09	1897.61	1835.23	1891.86	0.042298	0.63332	0.87171	FALSE	2092.1	2077.03	1584.4	1831.36	1905.92
C2_02010C_A	CHT4	Ca22chr2A_C_albicans_SC5314	-	388066	389232	1167	408	454	491	356	328	536	439	320	367	379	474	462	17.0692	16.8669	18.0129	14.5904	13.0675	21.6047	15.8924	11.6638	12.5899	15.6903	19.483	15.5454	17.3163	13.382	16.9062	16.4209	419.596	316.099	343.663	464.721	456.294	478.816	-0.32561	0.01005	0.070913	FALSE	371.837	325.653	525.845	396.62	502.451
C2_03180C_A	TOM1	Ca22chr2A_C_albicans_SC5314	-	644266	654126	9861	8592	9989	9525	9168	9531	9729	11142	10353	10603	8759	8466	10680	42.5401	43.9189	41.354	44.4673	44.9375	46.4089	47.735	44.6589	43.0463	42.9138	41.1819	42.5286	42.6043	45.1467	42.2081	45.2712	10649.5	10226.8	9928.77	9786.49	10039.5	9288.65	0.078514	0.26048	0.58248	FALSE	9575.84	9462.81	9544.67	9166.22	8974.16
C2_04430W_A	-	Ca22chr2A_C_albicans_SC5314	+	928590	928910	321	50	73	41	7	1	11	22	21	23	20	14	10	7.60484	9.85979	5.4683	1.04299	0.144839	1.61191	2.89543	2.78277	2.86847	3.01015	2.09205	1.22328	7.64431	2.84889	2.10849	0.933248	21.0276	20.744	21.5375	56.9512	73.3689	39.9826	-0.72794	9.9382e-05	0.0020051	TRUE	7.3114	0.992846	10.7916	20.9298	14.8403
CR_03410W_A	-	Ca22chrRA_C_albicans_SC5314	+	756742	757680	939	745	875	788	752	849	975	835	868	879	753	765	887	38.7361	40.401	35.9281	38.3036	42.0371	48.842	37.5678	39.3203	37.4758	38.743	39.0791	37.0928	38.3551	38.1213	38.3049	43.0609	798.092	857.419	823.106	848.572	879.422	768.447	-0.0093658	0.92121	0.97769	FALSE	785.453	842.926	956.527	788.008	810.918
C1_06390W_A	-	Ca22chr1A_C_albicans_SC5314	+	1359948	1360724	777	697	916	759	991	973	1156	925	735	835	836	821	1106	43.7962	51.1122	41.821	61.0014	58.2214	69.9828	50.2939	40.2373	43.0222	51.9815	50.684	55.894	45.5765	44.5178	52.8532	63.0685	884.114	726.04	781.904	793.899	920.629	740.166	-0.03285	0.78529	0.93533	FALSE	1035.08	966.039	1134.1	874.867	870.28
CR_05850W_A	tV(AAC)4	Ca22chrRA_C_albicans_SC5314	+	1233214	1233287	74	0	0	1	0	0	3	0	1	0	0	0	1	0	0	0.578551	0	0	1.90697	0	0.574819	0	0	0	0.530639	0.19285	0.191606	0.17688	0.635657	0	0.98781	0	0	0	0.975186	-0.00099524	0.97738	0.9941	FALSE	0	0	2.94316	0	0
C3_07670W_A	-	Ca22chr3A_C_albicans_SC5314	+	1748233	1748973	741	2855	3080	3749	3655	4157	5261	3542	3342	3560	2562	2643	3519	188.11	180.211	216.606	235.915	260.827	333.968	201.941	191.845	192.335	167.041	171.091	186.48	194.976	195.374	174.871	276.903	3385.44	3301.26	3333.63	3251.91	3095.56	3655.97	0.0021628	0.98044	0.99424	FALSE	3817.59	4127.26	5161.32	2681.11	2801.64
C2_04480W_A	-	Ca22chr2A_C_albicans_SC5314	+	937444	938493	1050	502	639	860	680	747	1776	914	587	501	655	618	973	23.3421	26.3853	35.0657	30.9747	33.0767	79.5624	36.7749	23.78	19.1019	30.1381	28.2324	36.3877	28.2643	26.5523	31.5861	47.8713	873.6	579.844	469.142	571.79	642.229	838.66	-0.065042	0.70833	0.9042	FALSE	710.25	741.656	1742.35	685.452	655.095
C6_02660C_A	-	Ca22chr6A_C_albicans_SC5314	-	541584	543302	1719	99	114	164	77	172	262	170	152	116	49	57	70	2.8118	2.87527	4.08452	2.14241	4.65204	7.16935	4.178	3.76123	2.70153	1.37716	1.59055	1.59902	3.2572	3.54692	1.52224	4.6546	162.486	150.147	108.624	112.763	114.576	159.931	0.082673	0.63126	0.8705	FALSE	80.4254	170.769	257.036	51.2781	60.4214
C6_02970C_A	-	Ca22chr6A_C_albicans_SC5314	-	611719	613338	1620	484	632	568	515	552	549	560	603	626	558	517	611	14.5866	16.9142	15.0109	15.2047	15.8422	15.9409	14.6039	15.8331	15.4699	16.6411	15.3082	14.8101	15.5039	15.3023	15.5865	15.6626	535.247	595.649	586.194	551.287	635.194	553.906	-0.018164	0.8649	0.9602	FALSE	537.91	548.051	538.598	583.943	548.032
C2_01990C_A	FAB1	Ca22chr2A_C_albicans_SC5314	-	377896	385770	7875	1996	2193	2457	1790	2066	2655	2743	2092	2230	1951	1824	2417	12.3747	12.0736	13.3576	10.8715	12.1975	15.8587	14.7153	11.2999	11.3366	11.9693	11.1102	12.0519	12.602	12.4506	11.7105	12.9759	2621.76	2066.5	2088.2	2273.49	2204.08	2396.03	-0.018462	0.87051	0.96228	FALSE	1869.63	2051.22	2604.7	2041.71	1933.48
CR_01710W_A	-	Ca22chrRA_C_albicans_SC5314	+	390661	391524	864	829	806	707	700	808	351	534	902	1077	713	642	797	46.8453	40.4456	35.0331	38.75	43.4799	19.1094	26.1109	44.4074	49.9033	39.8693	35.6427	36.2223	40.7747	40.1406	37.2448	33.7798	510.396	891.004	1008.52	944.25	810.073	689.457	-0.013516	0.93814	0.98208	FALSE	731.14	802.219	344.35	746.149	680.535
C1_07900W_A	COI1	Ca22chr1A_C_albicans_SC5314	+	1722824	1723399	576	4701	5123	5504	3115	3553	2046	7266	7577	9164	2460	2269	2089	398.467	385.613	409.1	258.656	286.79	167.085	532.927	559.548	636.928	206.336	188.956	142.412	397.727	576.468	179.235	237.51	6944.83	7484.63	8581.28	5354.55	5148.89	5367.43	0.49675	3.4654e-07	1.4397e-05	TRUE	3253.57	3527.58	2007.24	2574.37	2405.19
C7_01570C_A	-	Ca22chr7A_C_albicans_SC5314	-	338747	339883	1137	341	312	300	664	767	473	392	368	317	638	668	801	14.6426	11.8972	11.2962	27.9315	31.3636	19.5684	14.5653	13.7673	11.1616	27.1096	28.1815	27.6632	12.612	13.1648	27.6515	26.2878	374.673	363.514	296.843	388.407	313.577	292.556	0.048705	0.7321	0.91299	FALSE	693.538	761.513	464.038	667.662	708.096
C4_05310W_A	-	Ca22chr4A_C_albicans_SC5314	+	1156768	1158231	1464	747	910	784	828	853	644	940	822	969	845	746	887	24.9118	26.9495	22.9271	27.0506	27.0894	20.6918	27.1258	23.8832	26.4978	27.8855	24.4426	23.791	24.9294	25.8356	25.373	24.9439	898.451	811.98	907.383	850.85	914.598	764.546	0.045353	0.66622	0.88554	FALSE	864.834	846.897	631.799	884.286	790.778
C5_03430W_A	-	Ca22chr5A_C_albicans_SC5314	+	772001	772828	828	339	457	552	272	269	141	474	559	685	273	259	314	19.9891	23.9296	28.5418	15.7118	15.1047	8.01019	24.1848	28.7173	33.1198	15.9293	15.0044	14.8912	24.1535	28.674	15.275	12.9422	453.048	552.186	641.442	386.129	459.309	538.303	0.19955	0.18415	0.49425	FALSE	284.1	267.075	138.329	285.692	274.546
C3_00790W_A	-	Ca22chr3A_C_albicans_SC5314	+	148259	150694	2436	700	836	812	547	666	702	708	825	780	710	627	868	14.0296	14.8792	14.2709	10.7398	12.7112	13.5555	12.2787	14.4059	12.8187	14.0814	12.3464	13.9918	14.3932	13.1678	13.4732	12.3355	676.705	814.943	730.401	797.316	840.224	791.851	-0.11846	0.24872	0.57247	FALSE	571.333	661.235	688.7	743.009	664.635
C5_05290C_A	MRP2	Ca22chr5A_C_albicans_SC5314	-	1150915	1151262	348	2096	2476	2537	2428	2295	2148	2598	2655	2960	2094	2057	2237	294.061	308.476	312.115	333.7	306.616	290.342	315.395	324.525	340.518	290.711	283.533	252.417	304.884	326.813	275.553	310.219	2483.16	2622.63	2771.78	2387.39	2488.51	2474.05	0.095436	0.21763	0.53517	FALSE	2536.01	2278.58	2107.3	2191.35	2180.47
C3_01590W_A	-	Ca22chr3A_C_albicans_SC5314	+	349149	350831	1683	989	1143	1212	1198	1038	1203	1268	1174	1217	1089	1048	1460	28.6904	29.445	30.8313	34.0455	28.6751	33.6229	31.8295	29.672	28.949	31.2613	29.8694	34.0643	29.6556	30.1502	31.7317	32.1145	1211.95	1159.69	1139.61	1126.49	1148.78	1181.93	0.021037	0.78775	0.93533	FALSE	1251.29	1030.57	1180.21	1139.63	1110.91
C1_14530W_A	-	Ca22chr1A_C_albicans_SC5314	+	3181102	3181422	321	3527	4113	4040	2054	2124	2586	4192	3753	4015	2119	1881	2270	536.445	555.525	538.827	306.043	307.638	378.946	551.711	497.32	500.735	318.926	281.082	277.685	543.599	516.589	292.564	330.876	4006.71	3707.25	3759.69	4017.33	4133.78	3939.75	-0.072803	0.29998	0.62409	FALSE	2145.37	2108.8	2537	2217.52	1993.91
C1_05100W_A	-	Ca22chr1A_C_albicans_SC5314	+	1067544	1068347	804	440	477	502	446	466	571	432	421	451	499	503	563	26.7191	25.7224	26.7314	26.5317	26.9477	33.4068	22.6998	22.2735	22.4568	29.9853	30.0096	27.4969	26.391	22.4767	29.1639	28.962	412.905	415.868	422.322	501.17	479.41	489.544	-0.21603	0.023722	0.13084	FALSE	465.84	462.666	560.182	522.199	533.192
C5_00240W_A	SKN7	Ca22chr5A_C_albicans_SC5314	+	40891	42570	1680	1029	1229	1176	625	619	742	858	875	928	715	701	900	29.9041	31.717	29.9689	17.7933	17.1306	20.7754	21.5761	22.1545	22.1139	20.5618	20.0151	21.0361	30.53	21.9482	20.5376	18.5664	820.075	864.334	868.99	1172.05	1235.21	1146.82	-0.45232	5.167e-08	2.5492e-06	TRUE	652.803	614.571	727.942	748.242	743.077
C5_00550C_A	-	Ca22chr5A_C_albicans_SC5314	-	121532	121855	324	1074	1248	1225	1003	1032	1035	1223	1200	1205	964	860	1175	161.839	167.001	161.869	148.062	148.09	150.262	159.469	157.543	148.891	143.746	127.322	142.405	163.57	155.301	137.824	148.805	1168.94	1185.37	1128.38	1223.31	1254.31	1194.6	-0.07316	0.3392	0.66601	FALSE	1047.62	1024.62	1015.39	1008.82	911.621
C5_04770W_A	-	Ca22chr5A_C_albicans_SC5314	+	1035440	1036315	876	966	1038	1071	1302	1231	1322	1205	1103	1096	1067	1095	1411	53.8391	51.374	52.343	71.0876	65.3349	70.9874	58.1136	53.5592	50.088	58.8469	59.9596	63.249	52.5187	53.9203	60.6852	69.1366	1151.74	1089.55	1026.31	1100.3	1043.25	1044.42	0.033836	0.69739	0.89891	FALSE	1359.92	1222.19	1296.95	1116.61	1160.73
C4_03940C_A	PYC2	Ca22chr4A_C_albicans_SC5314	-	837701	841234	3534	5136	5129	6109	7697	9089	10634	5806	6060	6555	4723	5251	6941	70.9551	62.924	74.0077	104.17	119.575	141.542	69.4074	72.9405	74.2564	64.5676	71.2729	77.1235	69.2956	72.2014	70.988	121.762	5549.37	5986.13	6138.18	5850.02	5154.92	5957.41	0.05564	0.53718	0.81939	FALSE	8039.4	9023.97	10432.5	4942.58	5566.19
C7_00790W_A	-	Ca22chr7A_C_albicans_SC5314	+	150850	153243	2235	1060	1244	1400	897	906	1140	1322	1205	1144	1100	1006	1589	23.1555	24.132	26.8178	19.1956	18.847	23.9928	24.989	22.9336	20.4916	23.7782	21.5908	27.9176	24.7018	22.8047	24.4289	20.6785	1263.57	1190.31	1071.26	1207.36	1250.29	1365.26	-0.10827	0.28222	0.60537	FALSE	936.903	899.518	1118.4	1151.14	1066.38
C4_06490C_A	PRI2	Ca22chr4A_C_albicans_SC5314	-	1442052	1443683	1632	1085	1113	1125	1057	1208	649	1517	1861	1754	1143	1085	1518	32.459	29.5682	29.5125	30.9772	34.4142	18.7059	39.27	48.5053	43.0266	33.8368	31.8903	36.5244	30.5132	43.6006	34.0838	28.0324	1449.95	1838.31	1642.47	1235.84	1118.62	1097.08	0.46372	3.4411e-05	0.00080782	TRUE	1104.02	1199.36	636.704	1196.14	1150.13
C5_01500C_A	ZCF20	Ca22chr5A_C_albicans_SC5314	-	333128	336385	3258	1214	1421	1394	1279	1527	1367	2285	2130	2527	1045	1099	1374	18.1925	18.9101	18.3183	18.7761	21.7911	19.7366	29.6299	27.8094	31.0514	15.4963	16.1806	16.5602	18.4736	29.4969	16.0791	20.1013	2184	2104.03	2366.31	1382.77	1428.18	1359.41	0.63945	1.1365e-14	1.3541e-12	TRUE	1335.9	1516.08	1341.1	1093.58	1164.97
C3_02390W_A	-	Ca22chr3A_C_albicans_SC5314	+	524126	525751	1626	460	484	526	531	593	457	585	646	622	525	576	750	13.8122	12.9055	13.8496	15.6193	16.9561	13.2206	15.1995	16.8995	15.3143	15.5992	16.9922	18.1122	13.5224	15.8045	16.9012	15.2653	559.142	638.125	582.448	523.951	486.446	512.948	0.20666	0.04146	0.1932	FALSE	554.622	588.757	448.342	549.408	610.574
C6_02760W_A	-	Ca22chr6A_C_albicans_SC5314	+	569269	569946	678	23	53	38	27	28	41	41	37	34	19	9	29	1.65624	3.38919	2.39954	1.90468	1.92008	2.84452	2.55475	2.32132	2.0076	1.3539	0.636739	1.67957	2.48166	2.29456	1.22341	2.22309	39.1877	36.549	31.838	26.1975	53.2678	37.0571	-0.061449	0.74264	0.91671	FALSE	28.2011	27.7997	40.2232	19.8833	9.54022
C6_02680W_A	-	Ca22chr6A_C_albicans_SC5314	+	552562	553404	843	460	481	542	434	404	530	450	413	429	423	448	606	26.6413	24.7382	27.5261	24.6235	22.2815	29.5735	22.5517	20.8394	20.3731	24.2424	25.4917	28.2277	26.3019	21.2547	25.9873	25.4928	430.109	407.965	401.721	523.951	483.431	528.551	-0.28456	0.0047036	0.039816	TRUE	453.307	401.11	519.958	442.666	474.891
CR_10300W_A	PUP1	Ca22chrRA_C_albicans_SC5314	+	2195626	2196444	819	4697	5676	5802	5585	5424	6335	5348	4973	5254	5489	5744	7674	280.002	300.475	303.296	326.157	307.912	363.845	275.869	258.284	256.823	323.797	336.418	367.933	294.591	263.658	342.716	332.638	5111.61	4912.38	4919.91	5349.99	5704.68	5658.03	-0.15632	0.018075	0.10795	FALSE	5833.45	5385.19	6214.97	5744.19	6088.78
C4_05620C_A	-	Ca22chr4A_C_albicans_SC5314	-	1237338	1237799	462	390	486	558	542	580	514	559	451	648	545	509	618	41.2143	45.6083	51.7089	56.1105	58.3683	52.333	51.1169	41.5238	56.1514	56.9925	52.8475	52.5264	46.1772	49.5974	54.1221	55.6039	534.291	445.502	606.795	444.219	488.456	544.154	0.087012	0.52071	0.80714	FALSE	566.111	575.85	504.262	570.338	539.552
C1_04690C_A	REC8	Ca22chr1A_C_albicans_SC5314	-	974965	976872	1908	3	20	9	3	6	13	25	1	4	6	0	4	0.0767658	0.454466	0.201947	0.0752021	0.146206	0.320493	0.55355	0.0222938	0.0839284	0.151927	0	0.0823214	0.244393	0.219924	0.0780829	0.180634	23.895	0.98781	3.74565	3.41707	20.1011	8.77668	-0.017913	0.87385	0.96407	FALSE	3.13346	5.95707	12.7537	6.27895	0
C4_05780C_A	CFL2	Ca22chr4A_C_albicans_SC5314	-	1276925	1279141	2217	34162	32966	34570	51446	54706	25418	30328	45467	51381	50391	48783	51518	752.32	644.689	667.586	1109.87	1147.26	539.299	577.927	872.355	927.822	1098.12	1055.48	912.482	688.198	792.701	1022.03	932.142	28987.5	44912.7	48113.8	38911.3	33132.6	33712.2	0.16242	0.28904	0.61096	FALSE	53734.6	54314.6	24936.4	52733.8	51711.2
C2_07190C_A	-	Ca22chr2A_C_albicans_SC5314	-	1467249	1467773	525	3578	3928	3622	5012	5302	3525	3784	4405	4588	4539	4431	5176	332.741	324.386	295.367	456.603	469.539	315.83	304.5	356.902	349.858	417.7	404.847	387.138	317.498	337.087	403.228	413.991	3616.74	4351.3	4296.26	4075.43	3947.85	3532.12	0.078616	0.45393	0.75855	FALSE	5234.96	5264.07	3458.21	4750.03	4696.97
CR_07180W_A	EMP46	Ca22chrRA_C_albicans_SC5314	+	1564407	1565804	1398	2038	2234	2356	1662	1816	1573	2565	2360	2495	1615	1722	1862	71.1741	69.2829	72.1508	56.8605	60.3948	52.9268	77.5131	71.8071	71.4481	55.8121	59.0847	52.3002	70.8693	73.5895	55.7323	56.7274	2451.62	2331.23	2336.35	2321.33	2245.29	2297.54	0.050945	0.45445	0.75913	FALSE	1735.93	1803.01	1543.2	1690.08	1825.36
C7_02170C_A	-	Ca22chr7A_C_albicans_SC5314	-	475895	476923	1029	458	580	611	784	879	1590	631	484	606	794	802	1035	21.7308	24.4378	25.4214	36.4408	39.7159	72.6835	25.9065	20.0075	23.5768	37.2794	37.3859	39.4963	23.8633	23.1636	38.0538	49.6134	603.109	478.1	567.466	521.673	582.931	595.839	-0.039828	0.73981	0.91618	FALSE	818.876	872.711	1559.88	830.915	850.139
C5_00690C_A	TFB3	Ca22chr5A_C_albicans_SC5314	-	158181	159323	1083	480	519	599	499	586	652	529	541	618	552	592	675	21.639	20.7773	23.6794	22.0373	25.1571	28.3187	20.6358	21.2487	22.8448	24.6249	26.2206	24.4741	22.0319	21.5764	25.1065	25.171	505.617	534.405	578.703	546.731	521.623	584.137	-0.027334	0.79372	0.93566	FALSE	521.198	581.807	639.647	577.664	627.534
C4_03500C_A	-	Ca22chr4A_C_albicans_SC5314	-	734839	735390	552	71	87	140	4	0	0	176	129	177	6	7	14	6.27978	6.83329	10.8583	0.346583	0	0	13.47	9.94062	12.8369	0.525141	0.608286	0.99591	7.99046	12.0825	0.709779	0.115528	168.221	127.427	165.745	80.8706	87.4396	136.526	0.39647	0.024635	0.13457	FALSE	4.17794	0	0	6.27895	7.42017
C2_07900W_A	GDH2	Ca22chr2A_C_albicans_SC5314	+	1608279	1611449	3171	7905	11196	13344	5346	5532	16668	6612	5174	6478	5854	5332	7754	121.711	153.079	180.162	80.6343	81.1105	247.253	88.091	69.4053	81.7847	89.1908	80.6571	96.0198	151.651	79.7604	88.6225	136.333	6319.74	5110.93	6066.08	9003.98	11252.6	13012.9	-0.78197	8.9218e-09	5.0305e-07	TRUE	5583.82	5492.42	16352.2	6126.16	5652.05
C4_03170W_A	-	Ca22chr4A_C_albicans_SC5314	+	665604	666623	1020	689	712	736	792	926	522	894	1071	1131	855	774	963	32.9795	30.2642	30.8923	37.1374	42.2087	24.0727	37.0282	44.6634	44.3905	40.4976	36.399	37.073	31.3787	42.0274	37.9899	34.4729	854.484	1057.94	1059.08	784.787	715.598	717.737	0.3782	0.00095252	0.011888	TRUE	827.232	919.375	512.11	894.751	820.459
C7_01790C_A	RPL5	Ca22chr7A_C_albicans_SC5314	-	384487	385383	897	55956	65372	61463	65782	67793	51169	60444	68974	81047	61075	61057	67776	3045.64	3159.73	2933.56	3507.53	3513.85	2683.3	2846.79	3270.81	3617.2	3289.53	3265.07	2966.98	3046.31	3244.93	3173.86	3234.89	57772.3	68133.2	75893.4	63735.2	65702.3	59937.9	0.08282	0.45381	0.75855	FALSE	68708.3	67308	50199.5	63914.5	64721.9
C2_03810C_A	RPL21A	Ca22chr2A_C_albicans_SC5314	-	804382	805193	483	39195	44926	43705	46737	48405	38237	43716	48066	57312	42342	41899	48566	3961.95	4032.74	3873.98	4628.08	4659.45	3723.84	3823.74	4233.05	4750.35	4235.33	4161.07	3948.36	3956.22	4269.05	4114.92	4337.12	41783.7	47480.1	53667.6	44644	45153	42620.5	0.10091	0.33269	0.6584	FALSE	48816.1	48058.7	37512.5	44310.6	44413.9
C6_01210W_A	-	Ca22chr6A_C_albicans_SC5314	+	237854	238266	348	1877	2149	2060	2319	2489	2494	2178	1960	2130	2484	2469	2771	263.336	267.736	253.432	318.719	332.535	337.11	264.407	239.574	245.035	344.854	340.323	312.672	261.501	249.672	332.616	329.455	2081.73	1936.11	1994.56	2137.95	2159.86	2008.88	-0.065724	0.38933	0.70626	FALSE	2422.16	2471.19	2446.75	2599.49	2617.2
C5_03880C_A	-	Ca22chr5A_C_albicans_SC5314	-	848550	850904	2355	11	18	12	15	29	27	3	11	12	10	5	20	0.228048	0.331384	0.218154	0.30464	0.57253	0.539296	0.0538177	0.198685	0.203994	0.20515	0.101842	0.33348	0.259195	0.152166	0.213491	0.472155	2.8674	10.8659	11.2369	12.5293	18.091	11.7022	-0.18533	0.25008	0.57277	FALSE	15.6673	28.7925	26.4884	10.4649	5.30012
C2_04640C_A	SNU114	Ca22chr2A_C_albicans_SC5314	-	971681	974749	3069	1523	1526	1674	1310	1329	970	1692	1879	2002	1237	1328	1543	24.2286	21.558	23.3524	20.4156	20.1335	14.8672	23.2916	26.0431	26.1153	19.4731	20.7563	19.7424	23.0463	25.15	19.9906	18.4721	1617.21	1856.09	1874.7	1734.73	1533.71	1632.46	0.11696	0.23118	0.55192	FALSE	1368.28	1319.49	951.622	1294.51	1407.71
C3_02680C_A	SLD1	Ca22chr3A_C_albicans_SC5314	-	578561	580315	1755	1920	2073	2051	1452	1560	1826	1882	1680	1746	2383	2470	3605	53.4133	51.2121	50.0336	39.5709	41.3274	48.9416	45.3041	40.7188	39.8286	65.601	67.5101	80.6602	51.553	41.9505	71.2571	43.28	1798.81	1659.52	1634.98	2186.92	2083.48	2000.11	-0.28418	0.00060315	0.0084081	TRUE	1516.59	1548.84	1791.4	2493.79	2618.26
C3_03150W_A	-	Ca22chr3A_C_albicans_SC5314	+	670712	673711	3000	1130	1437	1525	1139	1206	1798	1345	1125	1276	1386	1314	1610	18.39	20.7676	21.7632	18.1589	18.6903	28.1918	18.9407	15.9512	17.0277	22.3206	21.0098	21.0735	20.3069	17.3066	21.468	21.6803	1285.55	1111.29	1194.86	1287.1	1444.26	1487.16	-0.2144	0.032509	0.16254	FALSE	1189.67	1197.37	1763.93	1450.44	1392.87
C4_05380C_A	-	Ca22chr4A_C_albicans_SC5314	-	1174198	1174446	249	679	842	868	574	453	583	657	640	774	580	563	754	133.136	146.61	149.243	110.255	84.5843	110.135	111.471	109.331	124.443	112.536	108.457	118.906	142.996	115.081	113.3	101.658	627.96	632.198	724.783	773.397	846.255	846.462	-0.28798	0.0048734	0.041034	TRUE	599.535	449.759	571.954	606.965	596.794
C1_08060W_A	OFR1	Ca22chr1A_C_albicans_SC5314	+	1756486	1756893	408	1595	1899	2259	2315	2253	3213	2966	2308	1958	2196	2157	3087	190.865	201.797	237.044	271.38	256.739	370.429	307.119	240.624	192.123	260.037	253.594	297.103	209.902	246.622	270.245	299.516	2834.9	2279.86	1833.49	1816.74	1908.6	2202.95	0.18705	0.19593	0.50885	FALSE	2417.98	2236.88	3152.13	2298.1	2286.47
CR_00140W_A	REP1	Ca22chrRA_C_albicans_SC5314	+	36752	38833	2082	436	452	545	453	517	606	513	587	645	466	397	576	10.2242	9.41256	11.207	10.4065	11.5452	13.6913	10.4095	11.9928	12.4024	10.8136	9.14658	10.8636	10.2813	11.6016	10.2746	11.881	490.325	579.844	603.986	496.614	454.284	531.477	0.15512	0.19522	0.50858	FALSE	473.152	513.301	594.519	487.665	420.83
C1_14470W_A	-	Ca22chr1A_C_albicans_SC5314	+	3175481	3176209	729	2137	2657	2412	2223	2233	2540	2991	2639	2627	2319	2286	2680	143.121	158.021	141.652	145.847	142.414	163.893	173.334	153.984	144.265	153.687	150.417	144.357	147.598	157.194	149.487	150.718	2858.79	2606.83	2459.95	2434.09	2670.43	2352.15	0.081821	0.39008	0.70684	FALSE	2321.89	2217.02	2491.88	2426.81	2423.21
CR_04350C_A	-	Ca22chrRA_C_albicans_SC5314	-	966882	968228	1347	751	857	933	513	520	972	821	605	728	604	512	799	27.2206	27.5844	29.6543	18.2153	17.9484	33.9432	25.7496	19.1051	21.6367	21.6637	18.2327	23.2922	28.1531	22.1638	21.0629	23.369	784.71	597.625	681.708	855.406	861.331	909.849	-0.30957	0.008118	0.060383	FALSE	535.821	516.28	953.584	632.081	542.732
C3_06610W_A	-	Ca22chr3A_C_albicans_SC5314	+	1508187	1509278	1092	700	804	958	647	736	691	952	833	928	618	554	794	31.2968	31.9215	37.5592	28.338	31.3362	29.7653	36.8306	32.4478	34.0215	27.3419	24.3353	28.5515	33.5925	34.4333	26.7429	29.8131	909.92	822.846	868.99	797.316	808.063	934.229	0.031495	0.75897	0.9242	FALSE	675.782	730.734	677.908	646.732	587.253
CR_07170W_A	-	Ca22chrRA_C_albicans_SC5314	+	1563256	1564104	849	264	295	285	245	237	777	275	279	266	296	340	373	15.1817	15.0648	14.3718	13.8021	12.9787	43.0494	13.6842	13.9785	12.543	16.8441	19.2097	17.2517	14.8728	13.4019	17.7685	23.2768	262.845	275.599	249.086	300.702	296.491	277.928	-0.13566	0.23938	0.56238	FALSE	255.899	235.304	762.279	309.762	360.408
C6_01160W_A	RCN1	Ca22chr6A_C_albicans_SC5314	+	226945	227577	633	380	508	439	481	500	450	483	467	536	497	383	566	29.3093	34.7945	29.6916	36.3436	36.7246	33.4398	32.2358	31.3817	33.8991	37.9329	29.0231	35.111	31.2651	32.5055	34.0224	35.5027	461.651	461.307	501.917	432.829	510.567	428.107	0.049164	0.66542	0.88466	FALSE	502.397	496.423	441.474	520.107	405.989
C5_01690C_A	CCT7	Ca22chr5A_C_albicans_SC5314	-	382476	384125	1650	7020	7246	7509	6149	6605	3994	6491	8405	8876	6218	6423	7574	207.72	190.399	194.837	178.241	186.114	113.862	166.197	216.679	215.358	182.067	186.725	180.249	197.652	199.411	183.013	159.406	6204.09	8302.54	8311.59	7995.94	7282.62	7322.67	0.012139	0.92098	0.97769	FALSE	6422.54	6557.74	3918.33	6507.09	6808.53
C4_01420W_A	-	Ca22chr4A_C_albicans_SC5314	+	294718	301869	7152	1294	1436	1376	1361	1606	1189	1393	1751	1930	1481	1333	1653	8.83348	8.70516	8.23691	9.1016	10.4402	7.82003	8.22846	10.4141	10.8033	10.0044	8.94029	9.07562	8.59185	9.81529	9.3401	9.12061	1331.43	1729.65	1807.27	1473.9	1443.26	1341.86	0.16878	0.17398	0.47853	FALSE	1421.54	1594.51	1166.47	1549.85	1413.01
C7_00890C_A	MCM1	Ca22chr7A_C_albicans_SC5314	-	188023	188811	789	3581	4031	4116	4261	4303	3642	4719	4608	5162	3471	3242	4246	221.591	221.506	223.343	258.298	253.563	217.129	252.678	248.427	261.92	212.54	197.099	211.317	222.147	254.342	206.985	242.997	4510.41	4551.83	4833.76	4078.84	4051.37	4013.87	0.18827	0.0042953	0.037362	TRUE	4450.55	4272.21	3573	3632.37	3436.6
CR_05250C_A	FGR13	Ca22chrRA_C_albicans_SC5314	-	1132887	1134713	1827	210	221	259	0	0	0	279	220	239	0	0	0	5.61185	5.2445	6.06924	0	0	0	6.4515	5.12208	5.23705	0	0	0	5.64186	5.60355	0	0	266.668	217.318	223.802	239.195	222.117	252.573	-0.010528	0.93657	0.98198	FALSE	0	0	0	0	0
C3_01520C_A	-	Ca22chr3A_C_albicans_SC5314	-	322839	323900	1062	4827	5188	4965	5132	5584	2716	4998	6303	7017	4938	4741	5403	221.91	211.8	200.156	231.126	244.462	120.298	198.823	252.456	264.518	224.641	214.138	199.775	211.289	238.599	212.852	198.629	4777.08	6226.17	6570.8	5498.07	5214.22	4841.8	0.15379	0.21763	0.53517	FALSE	5360.3	5544.05	2664.54	5167.58	5025.57
CR_04260W_A	SNP3	Ca22chrRA_C_albicans_SC5314	+	953783	954152	291	828	866	1037	895	938	744	970	995	1221	772	794	845	138.919	129.025	152.566	147.101	149.865	120.264	140.823	145.443	167.977	128.17	130.881	114.024	140.17	151.414	124.358	139.077	927.124	982.871	1143.36	943.111	870.376	1011.27	0.10094	0.37159	0.69255	FALSE	934.814	931.289	729.904	807.892	841.659
C7_03980W_A	-	Ca22chr7A_C_albicans_SC5314	+	868824	869354	531	465	603	620	550	629	772	554	448	531	590	572	652	42.7547	49.2349	49.9885	49.5399	55.0741	68.3875	44.0768	35.8877	40.0339	53.681	51.6714	48.2152	47.326	39.9995	51.1892	57.6672	529.512	442.539	497.235	529.646	606.047	604.616	-0.21966	0.053507	0.22906	FALSE	574.467	624.5	757.373	617.43	606.334
C4_06960W_A	-	Ca22chr4A_C_albicans_SC5314	+	1544730	1545158	429	380	533	460	575	506	605	459	569	514	373	329	388	43.2465	53.8666	45.9065	64.1058	54.8383	66.3365	45.2012	56.418	47.966	42.0063	36.7864	35.5145	47.6732	49.8617	38.1024	61.7602	438.711	562.064	481.316	432.829	535.693	448.586	0.05459	0.67862	0.89109	FALSE	600.579	502.38	593.537	390.342	348.748
C4_06900W_A	GST1	Ca22chr4A_C_albicans_SC5314	+	1536828	1537565	738	0	2	4	1	7	3	2	2	0	4	4	5	0	0.117496	0.232047	0.0648083	0.440994	0.191214	0.11449	0.115275	0	0.261859	0.259987	0.266039	0.116515	0.0765885	0.262628	0.232339	1.9116	1.97562	0	0	2.01011	3.90075	-0.027753	0.71925	0.90869	FALSE	1.04449	6.94992	2.94316	4.18597	4.2401
C1_04110W_A	-	Ca22chr1A_C_albicans_SC5314	+	862034	862951	918	328	386	371	392	402	367	467	383	402	392	379	430	17.4444	18.2303	17.3023	20.4235	20.3598	18.8052	21.4916	17.7467	17.5312	20.6304	19.8037	18.3932	17.659	18.9232	19.6091	19.8628	446.358	378.331	376.438	373.6	387.951	361.794	0.08641	0.45452	0.75913	FALSE	409.438	399.124	360.047	410.225	401.749
C7_03190C_A	-	Ca22chr7A_C_albicans_SC5314	-	692216	692593	378	4	4	2	14	1	2	2	0	7	2	6	1	0.516646	0.458794	0.226523	1.77143	0.122998	0.248881	0.223529	0	0.741368	0.255624	0.761392	0.103882	0.400654	0.321632	0.373633	0.714435	1.9116	0	6.55488	4.55609	4.02021	1.95037	-0.023321	0.81615	0.94609	FALSE	14.6228	0.992846	1.96211	2.09298	6.36014
C3_00330W_A	UTP8	Ca22chr3A_C_albicans_SC5314	+	46161	48251	2091	3638	3104	3292	3794	3882	1906	2658	3988	4326	3520	3602	4097	84.9442	64.3602	67.403	86.7821	86.3163	42.8769	53.7027	81.1267	82.8247	81.3302	82.6301	76.9384	72.2358	72.5514	80.2996	71.9917	2540.51	3939.39	4050.92	4143.77	3119.69	3210.31	0.0061089	0.96917	0.99237	FALSE	3962.78	3854.23	1869.89	3683.65	3818.21
C6_03060W_A	PGA60	Ca22chr6A_C_albicans_SC5314	+	643530	645755	2226	26	28	18	32	27	44	37	28	24	15	23	38	0.57026	0.545359	0.346195	0.687562	0.563936	0.929783	0.702217	0.535051	0.431632	0.325559	0.495623	0.670331	0.487272	0.5563	0.497171	0.727094	35.3645	27.6587	22.4739	29.6146	28.1415	17.5534	0.086093	0.64442	0.87612	FALSE	33.4235	26.8068	43.1664	15.6974	24.3806
C2_03060W_A	PR26	Ca22chr2A_C_albicans_SC5314	+	616878	618113	1236	5213	5919	6386	5713	6340	6783	6525	5493	5933	5780	5600	7500	205.918	207.625	221.199	221.071	238.485	258.141	223.027	189.04	192.169	225.929	217.329	238.272	211.581	201.412	227.177	239.233	6236.58	5426.04	5555.73	5937.73	5948.91	6227.54	-0.069354	0.40629	0.71964	FALSE	5967.14	6294.64	6654.49	6048.72	5936.13
C2_08710W_A	PEX17	Ca22chr2A_C_albicans_SC5314	+	1770912	1771637	726	469	560	584	524	416	684	633	452	544	478	500	662	31.54	33.4427	34.4389	34.5209	26.6408	44.3173	36.8351	26.4828	29.9978	31.8093	33.0356	35.8057	33.1405	31.1053	33.5502	35.1597	605.02	446.49	509.408	534.202	562.83	569.509	-0.08219	0.51478	0.80249	FALSE	547.31	413.024	671.041	500.223	530.012
C3_05180W_A	RHB1	Ca22chr3A_C_albicans_SC5314	+	1126468	1127022	555	580	712	711	925	911	1013	752	625	696	847	798	939	51.0223	55.6208	54.8466	79.7142	76.3162	85.856	57.2427	47.9016	50.2046	73.7316	68.9698	66.436	53.8299	51.783	69.7125	80.6288	718.76	617.381	651.743	660.633	715.598	693.357	-0.053859	0.5918	0.84965	FALSE	966.149	904.482	993.807	886.379	845.899
C1_02220C_A	-	Ca22chr1A_C_albicans_SC5314	-	462849	463859	1011	1951	2306	2207	1129	1203	1707	1176	1161	1112	1947	1878	2299	94.2174	98.8913	93.4597	53.4109	55.323	79.4212	49.1418	48.8477	44.0333	93.0418	89.1032	89.2933	95.5228	47.3409	90.4794	62.7184	1124.02	1146.85	1041.29	2222.23	2317.65	2152.24	-0.96356	6.6863e-32	3.3751e-29	TRUE	1179.22	1194.39	1674.66	2037.52	1990.73
C1_02870W_A	YPT7	Ca22chr1A_C_albicans_SC5314	+	604676	605542	867	1114	1516	1444	710	776	830	1185	1117	1329	947	931	1186	62.7323	75.8106	71.3052	39.1675	41.6135	45.0312	57.7423	54.802	61.3668	52.7709	51.5086	53.7151	69.9494	57.9704	52.6649	41.9374	1132.62	1103.38	1244.49	1268.87	1523.66	1408.17	-0.24927	0.015505	0.097044	FALSE	741.585	770.448	814.275	991.028	986.882
C5_00900C_A	URA4	Ca22chr5A_C_albicans_SC5314	-	210200	211276	1077	2150	2336	2387	3009	2996	2674	2645	2725	2852	2591	2347	3021	97.4648	94.0388	94.8877	133.627	129.335	116.788	103.754	107.625	106.014	116.229	104.531	110.145	95.4638	105.798	110.302	126.584	2528.09	2691.78	2670.65	2448.9	2347.8	2327.77	0.14203	0.045703	0.20542	FALSE	3142.86	2974.57	2623.34	2711.46	2487.88
C1_10230C_A	-	Ca22chr1A_C_albicans_SC5314	-	2259255	2263580	4326	1621	1980	1848	1483	1547	2283	2056	1638	1801	1824	1690	2191	18.2945	19.844	18.2889	16.3961	16.6263	24.8241	20.0785	16.1061	16.6669	20.3705	18.7391	19.8878	18.8092	17.6172	19.6658	19.2822	1965.12	1618.03	1686.48	1846.36	1990.01	1802.14	-0.089579	0.38332	0.70142	FALSE	1548.97	1535.93	2239.75	1908.8	1791.44
C4_01170C_A	BMT9	Ca22chr4A_C_albicans_SC5314	-	234375	236723	2349	25	21	36	86	116	224	163	99	143	70	84	104	0.519615	0.387602	0.656134	1.75107	2.29597	4.48559	2.93157	1.79273	2.43714	1.43972	1.71532	1.73853	0.521117	2.38715	1.63119	2.84421	155.795	97.7932	133.907	28.4756	21.1061	35.1067	1.2868	2.1421e-12	1.9605e-10	TRUE	89.8257	115.17	219.756	73.2544	89.042
C1_06110C_A	NPL4	Ca22chr1A_C_albicans_SC5314	-	1281140	1282936	1797	1168	1272	1365	1169	1322	1413	1157	1040	977	1285	1178	1669	31.7336	30.6894	32.5205	31.1138	34.2038	36.9869	27.2007	24.6177	21.7658	34.5476	31.4446	36.4703	31.6479	24.5281	34.1542	34.1015	1105.86	1027.32	914.874	1330.38	1278.43	1331.13	-0.34286	0.00047614	0.0069927	TRUE	1221	1312.54	1386.23	1344.74	1248.71
C2_06910W_A	YPT72	Ca22chr2A_C_albicans_SC5314	+	1417595	1418248	654	1601	2124	2211	1646	1508	1894	1934	1763	1930	1736	1578	2023	119.519	140.808	144.739	120.376	107.205	136.225	124.932	114.667	118.143	128.243	115.739	121.464	135.022	119.247	121.815	121.269	1848.51	1741.51	1807.27	1823.58	2134.73	2156.14	-0.16795	0.077162	0.29425	FALSE	1719.22	1497.21	1858.12	1816.71	1672.72
CR_08130W_A	-	Ca22chrRA_C_albicans_SC5314	+	1770028	1771158	1131	1326	1551	1484	1972	1943	2059	1872	1483	1693	1672	1587	1892	57.2408	59.4565	56.1752	83.3933	79.8732	85.6343	69.9259	55.7752	59.9269	71.4228	67.3075	65.6885	57.6242	61.876	68.1396	82.967	1789.25	1464.92	1585.35	1510.34	1558.84	1447.18	0.092048	0.35968	0.68331	FALSE	2059.72	1929.1	2019.99	1749.73	1682.26
C4_00170W_A	-	Ca22chr4A_C_albicans_SC5314	+	27530	27943	414	5449	5973	6349	6735	6412	7405	7441	6292	6317	6699	6472	8107	642.601	625.521	656.566	778.08	720.086	841.354	759.322	646.474	610.855	781.759	749.872	768.937	641.563	672.217	766.856	779.84	7112.1	6215.3	5915.31	6206.54	6003.18	6191.46	0.060379	0.51057	0.79968	FALSE	7034.61	6366.13	7264.7	7010.45	6860.48
C1_00810W_A	-	Ca22chr1A_C_albicans_SC5314	+	155443	156324	882	457	547	526	411	470	317	657	574	689	441	431	525	25.2972	26.8886	25.5323	22.2874	24.7754	16.9062	31.4696	27.6825	31.2736	24.1565	23.44	23.3734	25.9061	30.1419	23.6566	21.323	627.96	567.003	645.188	520.534	549.764	512.948	0.20019	0.046276	0.20741	FALSE	429.283	466.637	310.994	461.503	456.87
C3_05890W_A	TRM12	Ca22chr3A_C_albicans_SC5314	+	1321857	1323116	1260	754	846	798	748	787	667	702	681	866	689	701	923	29.2163	29.1105	27.1147	28.3934	29.0399	24.9006	23.5376	22.99	27.5153	26.4187	26.6868	28.7649	28.4805	24.681	27.2901	27.4446	670.97	672.698	810.933	858.824	850.275	778.199	-0.18637	0.09339	0.3317	FALSE	781.275	781.369	654.363	721.033	743.077
C1_09180W_A	LYS143	Ca22chr1A_C_albicans_SC5314	+	2014803	2017433	2631	867	995	837	879	721	788	626	626	666	1394	1403	1661	16.0888	16.3965	13.62	15.9792	12.7411	14.0883	10.0519	10.1208	10.134	25.598	25.5791	24.7902	15.3684	10.1022	25.3224	14.2695	598.33	618.369	623.65	987.533	1000.03	816.231	-0.54968	4.9281e-07	1.9697e-05	TRUE	918.103	715.842	773.07	1458.81	1487.21
C1_10150W_A	WOR1	Ca22chr1A_C_albicans_SC5314	+	2230403	2232760	2358	72	60	86	20	15	6	239	208	209	0	2	7	1.49078	1.10321	1.56145	0.40567	0.295759	0.119691	4.28202	3.75217	3.54838	0	0.0406851	0.11657	1.38515	3.86086	0.0524182	0.273707	228.436	205.464	195.71	82.0097	60.3032	83.866	1.1437	2.1595e-13	2.2356e-11	TRUE	20.8897	14.8927	5.88632	0	2.12005
C4_05330C_A	-	Ca22chr4A_C_albicans_SC5314	-	1160202	1161677	1476	2892	2538	2644	2524	2635	1091	1861	3094	3524	2361	2554	2739	95.6614	74.5513	76.6917	81.7881	83.0014	34.769	53.2666	89.1654	95.5822	77.281	83.001	72.868	82.3015	79.3381	77.7167	66.5195	1778.74	3056.28	3299.92	3294.06	2550.82	2578.39	-0.035983	0.83089	0.94881	FALSE	2636.28	2616.15	1070.33	2470.77	2707.3
C7_00120W_A	-	Ca22chr7A_C_albicans_SC5314	+	16744	17208	465	960	1253	1227	900	975	1040	1454	1019	1174	1035	845	1311	100.796	116.828	112.97	92.5713	97.4861	105.205	132.101	93.2146	101.075	107.535	87.1671	110.708	110.198	108.797	101.804	98.4207	1389.73	1006.58	1099.35	1093.46	1259.33	1196.55	-0.019091	0.88274	0.96646	FALSE	940.037	968.024	1020.3	1083.12	895.72
C7_03710C_A	PLC1	Ca22chr7A_C_albicans_SC5314	-	824288	827590	3303	986	1110	1206	958	1028	1326	1187	920	929	1161	1118	1346	14.5745	14.5702	15.6319	13.8722	14.4702	18.8838	15.1823	11.8479	11.2599	16.9819	16.2361	16.0018	14.9255	12.7634	16.4066	15.7421	1134.53	908.785	869.927	1123.08	1115.61	1176.07	-0.20384	0.082839	0.30813	FALSE	1000.62	1020.65	1300.88	1214.98	1185.11
C2_04380C_A	-	Ca22chr2A_C_albicans_SC5314	-	916040	917584	1545	1766	1921	2017	1656	1849	1874	2030	1926	2047	1877	1749	2241	55.8068	53.9075	55.8921	51.2647	55.6416	57.0552	55.5089	53.0262	53.0416	58.6947	54.3013	56.9566	55.2021	53.8589	56.6509	54.6538	1940.27	1902.52	1916.84	2011.52	1930.71	1966.95	-0.035539	0.59659	0.85237	FALSE	1729.67	1835.77	1838.49	1964.27	1853.98
C2_04330C_A	-	Ca22chr2A_C_albicans_SC5314	-	905838	906848	1011	1298	1516	1629	1552	1579	1597	1348	1453	1633	1691	1535	1791	62.6828	65.0127	68.9832	73.4222	72.6143	74.3033	56.3292	61.1332	64.664	80.8083	72.8293	69.5625	65.5596	60.7088	74.4	73.4466	1288.42	1435.29	1529.16	1478.45	1523.66	1588.58	-0.10284	0.27851	0.60184	FALSE	1621.04	1567.7	1566.74	1769.62	1627.14
C1_14550C_A	-	Ca22chr1A_C_albicans_SC5314	-	3182585	3182917	333	680	859	813	289	238	470	878	685	749	430	368	510	99.6987	111.84	104.525	41.5088	33.2295	66.3908	111.39	87.5002	90.0462	62.3861	53.0093	60.1391	105.355	96.312	58.5115	47.043	839.191	676.65	701.372	774.536	863.341	792.827	-0.11913	0.29494	0.61743	FALSE	301.856	236.297	461.095	449.992	390.089
C6_04410C_A	-	Ca22chr6A_C_albicans_SC5314	-	984319	985389	1071	1822	2006	2218	1067	1048	1497	1759	1390	1420	1451	1558	1937	83.0585	81.2066	88.6636	47.6499	45.4949	65.7486	69.3859	55.2062	53.0795	65.4548	69.7793	71.0185	84.3096	59.2239	68.7509	52.9645	1681.25	1373.06	1329.7	2075.3	2016.14	2162.96	-0.464	2.3398e-05	0.00057858	TRUE	1114.47	1040.5	1468.64	1518.46	1651.52
C3_04330C_A	-	Ca22chr3A_C_albicans_SC5314	-	900521	900976	393	825	1056	1109	1150	1177	1733	1019	882	921	1025	1188	1471	102.491	116.499	120.813	139.956	139.244	207.425	109.541	95.4638	93.8198	126.007	145.002	146.978	113.268	99.6082	139.329	162.208	973.959	871.248	862.435	939.694	1061.34	1081.48	-0.1728	0.088138	0.31988	FALSE	1201.16	1168.58	1700.17	1072.65	1259.31
C1_04290C_A	ACS2	Ca22chr1A_C_albicans_SC5314	-	886010	889117	2031	30279	34919	33642	31204	32419	32574	39596	41661	41848	31792	31493	38596	727.875	745.421	709.161	734.831	742.131	754.424	823.638	872.534	824.883	756.26	743.794	746.214	727.486	840.352	748.756	743.795	37845.8	41153.1	39187	34488.5	35095.5	32807.2	0.19959	0.0040434	0.035712	TRUE	32592.1	32187.1	31956.8	33270.1	33383.3
C4_03050C_A	-	Ca22chr4A_C_albicans_SC5314	-	633876	635618	1743	1719	1730	1934	3268	3400	4281	2673	2202	2301	2744	2671	3299	48.1508	43.0327	47.5042	89.675	90.6928	115.532	64.7883	53.7381	52.8502	76.0589	73.5064	74.3218	46.2292	57.1256	74.629	98.6332	2554.85	2175.16	2154.68	1957.98	1738.74	1886.01	0.27832	0.0062179	0.049748	TRUE	3413.38	3375.67	4199.89	2871.57	2831.32
C4_00200C_A	MET15	Ca22chr4A_C_albicans_SC5314	-	30660	31982	1323	3996	3995	4814	8782	8501	11560	5927	4769	4091	11746	11553	14999	147.466	130.92	155.783	317.483	298.745	411.01	189.265	153.331	123.793	428.937	418.874	445.178	144.723	155.463	430.996	342.413	5665.02	4710.86	3830.86	4551.54	4015.19	4694.55	0.083968	0.53518	0.81792	FALSE	9172.67	8440.18	11341	12292.1	12246.5
C2_09730C_A	IPK2	Ca22chr2A_C_albicans_SC5314	-	1987847	1988899	1053	851	817	934	657	675	885	802	763	762	778	739	956	39.4572	33.639	37.9745	29.8417	29.8034	39.5339	32.1767	30.8219	28.9704	35.6956	33.6639	35.6501	37.0236	30.6563	35.0032	33.0597	766.55	753.699	713.546	969.309	821.128	910.824	-0.25268	0.011062	0.076514	FALSE	686.227	670.171	868.232	814.171	783.358
CR_09830W_A	-	Ca22chrRA_C_albicans_SC5314	+	2096976	2098658	1683	585	518	563	897	874	642	748	745	704	679	703	917	16.9706	13.3443	14.3218	25.4915	24.1445	17.9434	18.7764	18.8293	16.7462	19.4917	20.0364	21.3952	14.8789	18.1173	20.3078	22.5265	714.937	735.918	659.234	666.329	520.618	549.03	0.25026	0.036034	0.17418	FALSE	936.903	867.747	629.836	710.568	745.197
C3_04780C_A	-	Ca22chr3A_C_albicans_SC5314	-	1018054	1019091	1038	2631	3338	3352	2419	2497	2597	2728	2616	2899	2715	2573	3162	123.751	139.424	138.255	111.462	111.844	117.687	111.03	107.202	111.809	126.368	118.903	119.618	133.81	110.014	121.629	113.664	2607.42	2584.11	2714.66	2996.77	3354.87	3268.82	-0.27022	0.00059892	0.0083677	TRUE	2526.61	2479.14	2547.8	2841.23	2727.44
C1_12990W_A	-	Ca22chr1A_C_albicans_SC5314	+	2830952	2831055	104	384	407	386	348	292	170	417	558	748	271	300	289	180.27	169.672	158.901	160.042	130.539	76.89	169.394	228.225	287.936	125.892	138.368	109.118	169.614	228.518	124.459	122.49	398.568	551.198	700.436	437.385	409.057	376.422	0.32484	0.044921	0.20292	FALSE	363.481	289.911	166.779	283.599	318.007
C1_04800C_A	-	Ca22chr1A_C_albicans_SC5314	-	998118	1000229	2112	4	9	10	23	30	45	17	7	12	21	31	54	0.0924679	0.184756	0.202712	0.52086	0.660417	1.00224	0.340056	0.140983	0.227465	0.480384	0.704071	1.00399	0.159979	0.236168	0.729483	0.72784	16.2486	6.91467	11.2369	4.55609	9.04548	9.75186	0.1335	0.40664	0.71968	FALSE	24.0232	29.7854	44.1474	21.9763	32.8607
C6_03690W_A	ALS5	Ca22chr6A_C_albicans_SC5314	+	782435	786478	4044	986	1021	1162	585	709	428	1165	1225	1326	648	565	799	11.9039	10.9462	12.3018	6.91881	8.15129	4.97837	12.1705	12.8851	13.1268	7.74154	6.70172	7.7583	11.7173	12.7275	7.40052	6.68282	1113.51	1210.07	1241.68	1123.08	1026.16	1133.17	0.11186	0.22	0.53786	FALSE	611.024	703.927	419.891	678.127	598.914
CR_08850W_A	-	Ca22chrRA_C_albicans_SC5314	+	1900674	1900997	324	2	10	11	4	20	110	76	39	41	15	12	16	0.301377	1.33815	1.45352	0.590476	2.86996	15.9699	9.90977	5.12014	5.06601	2.23671	1.77658	1.93913	1.03102	6.69864	1.98414	6.47678	72.6407	38.5246	38.3929	2.27805	10.0505	10.727	0.81016	4.7271e-06	0.00014491	TRUE	4.17794	19.8569	107.916	15.6974	12.7203
C4_05030C_A	SSK2	Ca22chr4A_C_albicans_SC5314	-	1071853	1076304	4452	4710	4931	4995	4742	4963	4447	5073	5139	5835	4711	4609	6016	51.6524	48.0208	48.0345	50.944	51.8299	46.9858	48.1399	49.1005	52.4703	51.1236	49.6593	53.062	49.2359	49.9035	51.2816	49.9199	4848.77	5076.35	5463.96	5364.8	4955.92	4871.06	0.017804	0.83156	0.94881	FALSE	4952.95	4927.49	4362.75	4930.02	4885.65
C1_10610W_A	FCY23	Ca22chr1A_C_albicans_SC5314	+	2349806	2351599	1794	1371	1552	1579	2572	2977	2792	2374	1856	2144	1942	1857	2318	37.3113	37.5076	37.6819	68.5702	77.1521	73.2061	55.9053	44.0066	47.8443	52.2986	49.6522	50.7367	37.5003	49.2521	50.8958	72.9761	2269.07	1833.37	2007.67	1561.6	1559.84	1539.82	0.36036	0.00031515	0.0050769	TRUE	2686.42	2955.7	2739.1	2032.29	1968.46
C1_12860C_A	-	Ca22chr1A_C_albicans_SC5314	-	2800779	2802220	1442	258	383	444	322	357	511	449	313	342	329	321	501	8.73533	11.5155	13.1823	10.6802	11.5105	16.669	13.1546	9.23298	9.49486	11.0229	10.678	13.6428	11.1444	10.6275	11.7812	12.9532	429.153	309.184	320.253	293.868	384.935	432.983	-0.055067	0.72872	0.91234	FALSE	336.324	354.446	501.318	344.296	340.268
C1_00660C_A	-	Ca22chr1A_C_albicans_SC5314	-	112788	113801	1014	1404	1569	1593	1380	1298	1547	1558	1435	1577	1283	1341	1794	67.6011	67.0865	67.2591	65.0921	59.5152	71.764	64.9119	60.1972	62.2617	61.1297	63.4366	69.4729	67.3156	62.457	64.6797	65.4571	1489.13	1417.51	1476.72	1599.19	1576.93	1553.47	-0.10521	0.14323	0.42836	FALSE	1441.39	1288.71	1517.69	1342.65	1421.49
C3_05910W_A	ZCF35	Ca22chr3A_C_albicans_SC5314	+	1325453	1328761	3309	692	681	831	625	725	557	747	791	898	602	628	723	10.2102	8.92278	10.7517	9.03379	10.1867	7.91795	9.53716	10.1682	10.8644	8.78948	9.10357	8.57971	9.96156	10.1899	8.82425	9.04614	713.981	781.358	840.898	788.204	684.441	810.38	0.030232	0.78506	0.93533	FALSE	652.803	719.813	546.447	629.988	665.695
C4_04020C_A	-	Ca22chr4A_C_albicans_SC5314	-	861270	861698	429	5	1	7	6	5	37	9	1	3	1	8	7	0.569033	0.101063	0.698577	0.66893	0.541881	4.05694	0.886299	0.0991529	0.279957	0.112618	0.894502	0.640725	0.456224	0.421803	0.549282	1.75592	8.60219	0.98781	2.80924	5.69512	1.00505	6.8263	-0.011762	0.91549	0.97687	FALSE	6.26691	4.96423	36.299	1.04649	8.48019
C5_02900W_A	-	Ca22chr5A_C_albicans_SC5314	+	642638	644950	2313	1424	1662	1599	1620	1615	1599	1710	1702	1881	1590	1649	1885	30.0579	31.1534	29.5969	33.4986	32.463	32.5182	31.2331	31.3002	32.5567	33.2112	34.1975	32.0012	30.2694	31.6967	33.1366	32.8266	1634.42	1681.25	1761.39	1621.97	1670.4	1559.32	0.062716	0.41802	0.72902	FALSE	1692.07	1603.45	1568.7	1663.92	1747.98
C4_06120W_A	GDH3	Ca22chr4A_C_albicans_SC5314	+	1362406	1363776	1371	8246	3842	11320	25968	29962	50981	42244	24012	13034	12602	14558	11997	293.651	121.498	353.494	905.916	1016.07	1749.14	1301.74	744.995	380.599	444.084	509.346	343.61	256.214	809.11	432.347	1223.71	40376.7	23719.3	12205.2	9392.39	3861.41	11039.1	0.43988	0.0086856	0.063337	FALSE	27123.2	29747.6	50015.1	13187.9	15431.8
C2_10690W_A	TPS3	Ca22chr2A_C_albicans_SC5314	+	2198731	2201816	3024	4034	4464	4785	4399	3941	7426	7095	3696	3667	5464	5726	7158	65.1297	64.0018	67.7444	69.5759	60.5921	115.512	99.121	51.9892	48.5464	87.2956	90.8277	92.9482	65.6253	66.5522	90.3572	81.8934	6781.39	3650.94	3433.82	4594.82	4486.56	4666.27	0.0085909	0.9603	0.99011	FALSE	4594.69	3912.8	7285.3	5718.03	6069.7
C5_03710C_A	-	Ca22chr5A_C_albicans_SC5314	-	822508	823392	885	581	553	735	855	923	1808	617	449	407	686	699	902	32.0522	27.0914	35.5564	46.2072	48.4897	96.0969	29.4535	21.5807	18.4111	37.4493	37.8863	40.0216	31.5667	23.1484	38.4524	63.5979	589.728	443.527	381.12	661.772	555.794	716.762	-0.35455	0.02114	0.1206	FALSE	893.035	916.396	1773.75	717.893	740.957
C3_07290W_A	-	Ca22chr3A_C_albicans_SC5314	+	1673212	1675362	2151	1731	1629	1805	1741	1913	1798	1529	1655	1698	1876	1760	2161	39.29	32.8345	35.9261	38.712	41.3491	39.3191	30.0305	32.7281	31.6027	42.1362	39.2483	39.4499	36.0169	31.4538	40.2781	39.7934	1461.42	1634.83	1590.03	1971.65	1637.23	1760.21	-0.18035	0.074205	0.28593	FALSE	1818.45	1899.31	1763.93	1963.22	1865.64
C4_01490W_A	NIP1	Ca22chr4A_C_albicans_SC5314	+	309930	312554	2625	8817	9313	9215	8917	9534	5187	8670	10429	11415	9119	8915	10351	163.99	153.819	150.293	162.471	168.864	92.9482	139.536	168.996	174.09	167.835	162.907	154.84	156.034	160.874	161.861	141.428	8286.77	10301.9	10689.1	10042.8	9360.06	8986.34	0.040069	0.72098	0.90869	FALSE	9313.68	9465.79	5088.73	9542.96	9450.11
C7_01220W_A	GCN3	Ca22chr7A_C_albicans_SC5314	+	254404	255339	936	1949	2089	2115	2048	2275	1847	1943	2297	2231	1983	2201	2597	101.663	96.7637	96.7404	104.65	113.005	92.8208	87.6985	104.387	95.4226	102.355	112.796	108.95	98.3889	95.8361	108.034	103.492	1857.12	2269	2089.13	2219.96	2099.56	2062.52	-0.03523	0.72136	0.90869	FALSE	2139.11	2258.72	1812.01	2075.19	2333.11
CR_03300C_A	-	Ca22chrRA_C_albicans_SC5314	-	740776	741861	1086	4	2	4	0	7	14	7	15	9	14	0	12	0.179827	0.0798454	0.15769	0	0.299681	0.606391	0.27231	0.587522	0.331772	0.622819	0	0.433893	0.139121	0.397201	0.352237	0.302024	6.69059	14.8171	8.42771	4.55609	2.01011	3.90075	0.27518	0.062551	0.25419	FALSE	0	6.94992	13.7348	14.6509	0
CR_06970C_A	-	Ca22chrRA_C_albicans_SC5314	-	1491831	1493075	1245	858	834	1002	901	861	901	885	913	1092	737	885	1063	33.6467	29.0433	34.4565	34.6132	32.1533	34.0416	30.0309	31.1935	35.114	28.5997	34.0975	33.527	32.3822	32.1128	32.0747	33.6027	845.882	901.87	1022.56	977.282	838.214	977.137	-0.010083	0.92868	0.98004	FALSE	941.081	854.84	883.929	771.265	938.121
C1_10560C_A	-	Ca22chr1A_C_albicans_SC5314	-	2337547	2339439	1893	663	732	786	546	633	674	588	538	617	559	563	752	17.0997	16.7653	17.7765	13.7952	15.5469	16.748	13.1227	12.0891	13.0485	14.2667	14.2661	15.5991	17.2138	12.7534	14.7106	15.3634	562.009	531.442	577.766	755.172	735.699	766.496	-0.40682	6.0459e-06	0.00018095	TRUE	570.289	628.471	661.23	584.989	596.794
C1_07570C_A	-	Ca22chr1A_C_albicans_SC5314	-	1637846	1639054	1209	393	435	395	359	413	349	342	352	419	362	396	499	15.8705	15.5996	13.9876	14.2022	15.8824	13.5785	11.9507	12.3845	13.8744	14.4659	15.7115	16.2071	15.1526	12.7366	15.4615	14.5544	326.883	347.709	392.357	447.636	437.198	385.199	-0.22089	0.066561	0.26637	FALSE	374.97	410.045	342.388	378.83	419.77
C5_01210W_A	VPS1	Ca22chr5A_C_albicans_SC5314	+	270287	272368	2082	6035	6873	6809	5993	5975	6384	6536	5725	6123	6306	6341	8043	141.521	143.125	140.015	137.674	133.428	144.234	132.625	116.965	117.736	146.331	146.092	151.694	141.554	122.442	148.039	138.445	6247.1	5655.21	5733.65	6874.01	6907.73	6640.04	-0.20311	0.0055405	0.045147	TRUE	6259.6	5932.25	6263.05	6599.18	6721.61
C2_08450W_A	-	Ca22chr2A_C_albicans_SC5314	+	1704611	1709302	4692	2328	2875	2568	1587	1824	1630	2415	2623	2731	2085	1945	2871	24.2242	26.5662	23.432	16.1773	18.0742	16.3412	21.7447	23.7795	23.3019	21.469	19.8843	24.0274	24.7408	22.942	21.7936	16.8642	2308.25	2591.03	2557.34	2651.65	2889.53	2504.28	-0.10241	0.27099	0.59309	FALSE	1657.6	1810.95	1599.12	2181.94	2061.75
C1_11940C_A	-	Ca22chr1A_C_albicans_SC5314	-	2613981	2615726	1746	663	835	773	731	720	562	945	1132	1033	713	770	938	18.5393	20.7344	18.9543	20.0244	19.1725	15.1407	22.8656	27.5781	23.6856	19.7292	21.1541	21.0955	19.4094	24.7098	20.6596	18.1126	903.23	1118.2	967.313	755.172	839.219	753.819	0.31333	0.0049749	0.041556	TRUE	763.519	714.849	551.352	746.149	816.218
C4_01580C_A	-	Ca22chr4A_C_albicans_SC5314	-	325943	326036	94	93	139	168	101	144	79	144	185	251	104	131	107	48.3037	64.1116	76.5164	51.3902	71.2239	39.5324	64.7187	83.7156	106.899	53.4526	66.8486	44.6979	62.9772	85.1111	54.9997	54.0488	137.635	182.745	235.039	105.929	139.702	163.831	0.29013	0.10107	0.3495	FALSE	105.493	142.97	77.5032	108.835	138.863
C3_00170C_A	-	Ca22chr3A_C_albicans_SC5314	-	22745	23092	348	2403	3158	2869	2700	2808	2784	2973	2892	3385	2476	2787	2997	337.132	393.444	352.959	371.083	375.153	376.309	360.92	353.494	389.41	343.744	384.155	338.173	361.178	367.941	355.357	374.182	2841.59	2856.75	3169.75	2737.07	3173.96	2797.81	0.024246	0.79875	0.93826	FALSE	2820.11	2787.91	2731.25	2591.11	2954.29
C7_01260W_A	-	Ca22chr7A_C_albicans_SC5314	+	258488	258578	91	28	25	29	22	31	29	53	56	73	25	34	39	15.0225	11.911	13.6436	11.5629	15.8384	14.9903	24.6053	26.1764	32.1151	13.2728	17.922	16.8288	13.5257	27.6323	16.0079	14.1306	50.6573	55.3173	68.3581	31.8927	25.1263	28.2804	0.61535	0.00079491	0.010393	TRUE	22.9787	30.7782	28.4506	26.1623	36.0408
C4_05000W_A	-	Ca22chr4A_C_albicans_SC5314	+	1068053	1069351	1299	191	220	250	340	317	198	318	284	203	303	306	363	7.17876	7.34283	8.23956	12.5186	11.346	7.16985	10.3422	9.29976	6.25626	11.2693	11.2995	10.9731	7.58705	8.63274	11.1806	10.3448	303.944	280.538	190.092	217.553	221.112	243.797	0.13807	0.38771	0.70402	FALSE	355.125	314.732	194.249	317.087	324.367
C1_01810C_A	UGA2	Ca22chr1A_C_albicans_SC5314	-	376645	378174	1530	1090	1314	1521	1821	1851	3301	1887	1141	1025	1776	1646	2298	34.7824	37.2352	42.5609	56.9253	56.2479	101.487	52.1045	31.7217	26.8201	56.0809	51.6045	58.9779	38.1929	36.8821	55.5544	71.5532	1803.59	1127.09	959.822	1241.54	1320.64	1483.26	-0.040706	0.80846	0.94369	FALSE	1902.01	1837.76	3238.46	1858.57	1744.8
C2_05520W_A	-	Ca22chr2A_C_albicans_SC5314	+	1125205	1126004	741	1049	907	1054	954	943	607	854	1121	1288	963	843	1005	69.1166	53.0688	60.897	61.5768	59.1677	38.5323	48.6894	64.3502	69.5865	62.7872	54.5705	53.2573	61.0274	60.8754	56.8717	53.0923	816.252	1107.33	1206.1	1194.84	911.583	1027.85	-0.0013832	0.99251	0.99725	FALSE	996.439	936.253	595.5	1007.77	893.6
C3_07640C_A	FUM12	Ca22chr3A_C_albicans_SC5314	-	1741637	1743169	1533	10146	12012	13359	14839	17155	16651	17000	15266	16052	12298	11301	13354	323.13	339.722	373.083	462.966	520.283	510.919	468.492	423.59	419.194	387.575	353.609	342.058	345.311	437.092	361.081	498.056	16248.6	15079.9	15031.3	11556.5	12072.7	13027.5	0.3224	5.7965e-05	0.0012536	TRUE	15499.1	17032.3	16335.5	12869.8	11979.3
C2_03840C_A	INO4	Ca22chr2A_C_albicans_SC5314	-	809042	809518	393	369	493	626	690	660	1243	649	394	519	543	616	686	45.8415	54.3882	68.1954	83.9737	78.0805	148.776	69.7665	42.6448	52.8692	66.753	75.186	68.5429	56.1417	55.0935	70.1606	103.61	620.313	389.197	485.998	420.3	495.491	610.467	-0.022374	0.89076	0.96992	FALSE	720.695	655.278	1219.45	568.245	652.975
C4_03610C_A	tQ(UUG)1	Ca22chr4A_C_albicans_SC5314	-	772391	772477	73	1	5	0	1	0	1	0	4	2	0	1	0	0.668809	2.96959	0	0.655185	0	0.644364	0	2.33077	1.09682	0	0.657092	0	1.2128	1.14253	0.219031	0.433183	0	3.95124	1.87282	1.13902	5.02527	0	-0.0037234	0.9605	0.99013	FALSE	1.04449	0	0.981054	0	1.06002
C1_10980W_A	-	Ca22chr1A_C_albicans_SC5314	+	2423223	2423756	534	100	69	73	75	40	74	35	61	51	144	142	187	9.14289	5.60219	5.85268	6.71749	3.48265	6.51846	2.76899	4.85905	3.82346	13.0282	12.7555	13.7509	6.86592	3.81717	13.1782	5.57286	33.4529	60.2564	47.757	113.902	69.3487	71.1886	-0.46144	0.013233	0.08692	FALSE	78.3364	39.7138	72.598	150.695	150.523
C5_02220C_A	-	Ca22chr5A_C_albicans_SC5314	-	491075	491653	579	316	448	459	488	461	1014	421	323	341	450	380	568	26.6461	33.5467	33.9396	40.3114	37.018	82.3785	30.7184	23.7294	23.5778	37.5489	31.4814	38.5213	31.3775	26.0085	35.8505	53.236	402.391	319.063	319.316	359.931	450.264	447.611	-0.22975	0.096418	0.33921	FALSE	509.709	457.702	994.788	470.921	402.809
C2_07380W_A	SSC1	Ca22chr2A_C_albicans_SC5314	+	1506829	1508775	1947	29321	32377	33812	36642	37854	28326	28750	32476	33722	32726	33148	41355	735.255	720.976	743.495	900.119	903.934	684.343	623.831	709.511	693.386	812.064	816.658	834.052	733.242	675.576	820.925	829.465	27479.2	32080.1	31577.7	33397.3	32540.6	32973	-0.1117	0.18728	0.49881	FALSE	38272	37583.2	27789.3	34247.5	35137.7
CR_05600C_A	tC(GCA)1	Ca22chrRA_C_albicans_SC5314	-	1190939	1191036	73	0	0	0	0	0	0	0	0	0	0	0	0	0	0	0	0	0	0	0	0	0	0	0	0	0	0	0	0	0	0	0	0	0	0	NA	NA	NA	NA	0	0	0	0	0
C1_02710W_A	FRS2	Ca22chr1A_C_albicans_SC5314	+	565683	567173	1491	11846	13022	13300	12921	12855	10600	13293	14075	15001	12522	12540	14472	387.899	378.661	381.898	414.482	400.853	334.412	376.652	401.544	402.782	405.751	403.43	381.138	382.819	393.659	396.773	383.249	12705.4	13903.4	14047.1	13492.9	13087.8	12970	0.038258	0.59612	0.85208	FALSE	13495.8	12763	10399.2	13104.2	13292.7
C2_01270W_A	CHA1	Ca22chr2A_C_albicans_SC5314	+	215536	216597	1062	976	913	1001	617	576	1073	850	799	805	750	686	777	44.8694	37.2732	40.3536	27.7874	25.2167	47.5258	33.8134	32.0026	30.3458	34.1193	30.9848	28.7295	40.8321	32.0539	31.2778	33.51	812.429	789.26	753.812	1111.69	917.614	976.162	-0.32139	0.0019485	0.020204	TRUE	644.447	571.879	1052.67	784.869	727.176
C7_03600W_A	MNN26	Ca22chr7A_C_albicans_SC5314	+	800395	802665	2271	3208	3636	3868	3317	3189	2690	3897	3880	3914	3468	3497	4070	68.9671	69.4155	72.9193	69.8579	65.2873	55.7172	72.495	72.6737	68.9972	73.7777	73.8631	70.3734	70.434	71.3886	72.6714	63.6208	3724.75	3832.7	3665.12	3653.99	3654.37	3772.02	0.017722	0.77908	0.93369	FALSE	3464.56	3166.18	2639.03	3629.23	3706.9
C3_00180C_A	DAL1	Ca22chr3A_C_albicans_SC5314	-	23211	24971	1761	504	362	436	574	1117	1386	543	438	411	312	397	422	13.9732	8.91249	10.5999	15.5898	29.4907	37.0218	13.0267	10.5798	9.34351	8.5597	10.8138	9.40988	11.1619	10.9833	9.59447	27.3674	518.999	432.661	384.865	574.068	363.829	425.181	-0.020715	0.89666	0.97159	FALSE	599.535	1109.01	1359.74	326.505	420.83
C1_11310C_A	PSP1	Ca22chr1A_C_albicans_SC5314	-	2481346	2483355	2010	2365	2633	2788	2328	2269	3211	2605	2377	2492	2398	2331	3057	57.446	56.7943	59.3841	55.3954	52.4843	75.1447	54.7528	50.3032	49.634	57.639	55.6282	59.7215	57.8748	51.5634	57.6629	61.0082	2489.85	2348.02	2333.54	2693.79	2646.31	2718.82	-0.16238	0.018748	0.11107	FALSE	2431.56	2252.77	3150.16	2509.49	2470.92
C2_00670C_A	-	Ca22chr2A_C_albicans_SC5314	-	110755	111075	321	175	298	393	149	130	146	213	395	445	147	163	185	26.6169	40.2496	52.4156	22.2008	18.8291	21.3945	28.033	52.3425	55.4987	22.1246	24.3574	22.6307	39.7607	45.2914	23.0376	20.8081	203.585	390.185	416.703	199.329	299.506	383.248	0.11132	0.54791	0.8252	FALSE	155.628	129.07	143.234	153.834	172.784
C2_00830C_A	-	Ca22chr2A_C_albicans_SC5314	-	140471	142381	1911	2780	3090	3048	2578	2823	2467	3541	3819	4031	2240	2244	2864	71.0246	70.1048	68.2853	64.5222	68.6817	60.7243	78.2817	85.0064	84.4461	56.6305	56.3263	58.8496	69.8049	82.5781	57.2688	64.6428	3384.48	3772.45	3774.68	3166.48	3105.61	2972.37	0.2301	0.0044371	0.038175	TRUE	2692.68	2802.8	2420.26	2344.14	2378.69
C2_05420C_A	-	Ca22chr2A_C_albicans_SC5314	-	1111557	1111675	119	102	131	130	155	169	67	161	187	270	100	111	109	41.8483	47.7281	46.7702	62.2976	66.0284	26.4839	57.1576	66.8432	90.8332	40.5991	44.743	35.9675	45.4489	71.6113	40.4365	51.6033	153.884	184.72	252.831	116.18	131.662	126.774	0.47546	0.0045459	0.038742	TRUE	161.895	167.791	65.7306	104.649	117.663
C2_08480W_A	RRP8	Ca22chr2A_C_albicans_SC5314	+	1712468	1713754	1287	2072	1937	1929	2250	2454	1581	1314	2262	2622	2078	2029	2670	78.6025	65.2531	64.1692	83.6163	88.6517	57.784	43.1332	74.7613	81.5608	78.0064	75.6227	81.4636	69.3416	66.4851	78.3643	76.684	1255.92	2234.43	2455.27	2360.06	1946.79	1881.13	-0.040492	0.81268	0.94527	FALSE	2350.09	2436.44	1551.05	2174.61	2150.79
C5_03250W_A	RMS1	Ca22chr5A_C_albicans_SC5314	+	734682	736340	1659	1809	1440	1532	1908	1955	872	1403	2010	2296	1651	1699	1914	53.2374	37.6328	39.5354	55.0071	54.7888	24.7243	35.7278	51.5362	55.4055	48.08	49.1242	45.303	43.4685	47.5565	47.5024	44.8401	1340.99	1985.5	2150	2060.49	1447.28	1493.99	0.098196	0.54519	0.82425	FALSE	1992.88	1941.01	855.479	1727.76	1800.98
C4_05750C_A	LEA1	Ca22chr4A_C_albicans_SC5314	-	1269674	1270375	702	1036	1185	1017	1090	1084	728	1212	1252	1541	974	943	1144	72.0523	73.1865	62.0236	74.2637	71.7932	48.7808	72.9391	75.863	87.8806	67.0325	64.4352	63.9912	69.0875	78.8942	65.153	64.9459	1158.43	1236.74	1443.01	1180.03	1190.99	991.765	0.16938	0.15478	0.4494	FALSE	1138.49	1076.24	714.207	1019.28	999.603
CR_02040W_A	PRK1	Ca22chrRA_C_albicans_SC5314	+	447150	449222	2073	2974	3304	3614	2703	2737	2909	3315	3297	3400	2870	2843	3374	70.0433	69.102	74.6384	62.364	61.3856	66.0083	67.5584	67.6523	65.661	66.8877	65.7849	63.9112	71.2612	66.9572	65.5279	63.2526	3168.47	3256.81	3183.8	3387.46	3320.7	3524.32	-0.087923	0.17964	0.48793	FALSE	2823.24	2717.42	2853.89	3003.43	3013.65
C6_00690W_A	-	Ca22chr6A_C_albicans_SC5314	+	119448	120974	1527	754	624	796	872	984	645	740	880	899	840	821	1061	24.1078	17.7172	22.3176	27.3127	29.9604	19.8689	20.4733	24.5136	23.5694	26.5769	25.7901	27.284	21.3809	22.8521	26.5503	25.714	707.291	869.273	841.834	858.824	627.153	776.248	0.082116	0.5415	0.82084	FALSE	910.791	976.96	632.78	879.053	870.28
C2_05720C_A	-	Ca22chr2A_C_albicans_SC5314	-	1168416	1169708	1293	6203	7319	7267	6345	6502	6478	7371	6746	6715	6798	6436	8451	234.222	245.416	240.619	234.704	233.797	235.666	240.837	221.927	207.91	254.007	238.763	256.65	240.086	223.558	249.806	234.722	7045.19	6663.76	6288.01	7065.36	7355.98	7086.68	-0.10081	0.1754	0.48075	FALSE	6627.26	6455.48	6355.27	7114.05	6822.31
C1_02480W_A	PMM1	Ca22chr1A_C_albicans_SC5314	+	523976	524734	759	8557	10144	10276	6469	6774	4679	7928	8495	9966	7424	7595	8385	550.433	579.452	579.636	407.645	414.949	289.978	441.283	476.085	525.662	472.563	479.993	433.803	569.841	481.01	462.12	370.857	7577.57	8391.44	9332.28	9746.62	10195.3	10021	-0.22701	0.017106	0.10317	FALSE	6756.78	6725.54	4590.35	7769.16	8050.88
C2_01350C_A	SNX4	Ca22chr2A_C_albicans_SC5314	-	232520	234412	1893	1526	1745	1889	1360	1370	2059	1769	1562	1599	1413	1361	1707	39.3576	39.9664	42.7223	34.3617	33.6481	51.1635	39.4796	35.0989	33.8162	36.0624	34.4871	35.409	40.6821	36.1316	35.3195	39.7245	1690.81	1542.96	1497.32	1738.15	1753.82	1842.13	-0.16387	0.053315	0.2289	FALSE	1420.5	1360.2	2019.99	1478.69	1442.69
C2_09350W_A	TAZ1	Ca22chr2A_C_albicans_SC5314	+	1904445	1905677	1233	713	753	767	1121	1098	804	736	753	905	865	905	959	28.2326	26.4778	26.6321	43.484	41.4029	30.6724	25.2179	25.9773	29.3841	33.8935	35.2074	30.5412	27.1142	26.8598	33.2141	38.5197	703.468	743.821	847.453	812.124	756.805	747.968	-0.012019	0.90926	0.9757	FALSE	1170.87	1090.14	788.767	905.216	959.322
C1_12960C_A	BNI1	Ca22chr1A_C_albicans_SC5314	-	2819824	2825022	5199	4426	5057	5203	3468	3862	3974	4950	4970	5392	3672	3375	4255	41.5639	42.1719	42.8457	31.9041	34.5369	35.9552	40.2236	40.663	41.52	34.1229	31.1389	32.1374	42.1938	40.8022	32.4664	34.1321	4731.2	4909.41	5049.13	5041.32	5082.55	5073.89	-0.047628	0.44887	0.75449	FALSE	3622.27	3834.37	3898.71	3842.72	3577.58
C5_03320C_A	ZCF14	Ca22chr5A_C_albicans_SC5314	-	754145	755731	1587	178	217	233	182	173	244	265	224	256	234	213	246	5.47606	5.92834	6.28568	5.48506	5.06828	7.23215	7.05446	6.0039	6.45789	7.12365	6.43801	6.0868	5.89669	6.50542	6.54949	5.92849	253.287	221.269	239.721	202.746	218.097	227.218	0.12141	0.33222	0.65799	FALSE	190.096	171.762	239.377	244.879	225.785
CR_05200C_A	-	Ca22chrRA_C_albicans_SC5314	-	1124185	1124604	420	2000	2372	2316	3130	3003	2870	2309	2325	2462	2932	3064	3740	232.491	244.859	236.082	356.436	332.428	321.43	232.257	235.47	234.675	337.27	349.936	349.666	237.81	234.134	345.624	336.765	2206.94	2296.66	2305.45	2278.05	2383.99	2258.53	-0.022652	0.74532	0.91683	FALSE	3269.24	2981.52	2815.62	3068.31	3247.91
C1_13920W_A	DOS2	Ca22chr1A_C_albicans_SC5314	+	3065854	3066933	1080	1655	2007	2235	1975	1972	2962	2391	1693	1894	1999	2062	2798	74.8168	80.57	88.5986	87.4642	84.8935	129.008	93.53	66.68	70.2075	89.4236	91.5828	101.731	81.3285	76.8059	94.2459	100.455	2285.31	1672.36	1773.56	1885.08	2017.14	2179.54	-0.074246	0.56093	0.83231	FALSE	2062.86	1957.89	2905.88	2091.94	2185.77
C1_08750W_A	YMC2	Ca22chr1A_C_albicans_SC5314	+	1907474	1908382	909	321	377	432	636	618	697	540	385	422	570	601	639	17.2411	17.9816	20.3467	33.4642	31.6094	36.0681	25.0972	18.016	18.5856	30.2952	31.7146	27.6037	18.5231	20.5663	29.8712	33.7139	516.131	380.307	395.166	365.626	378.905	421.281	0.12343	0.37094	0.69255	FALSE	664.293	613.579	683.794	596.5	637.074
C1_05800C_A	-	Ca22chr1A_C_albicans_SC5314	-	1211015	1211707	693	325	356	459	406	459	298	402	394	374	404	396	403	22.8968	22.2724	28.3565	28.0207	30.7943	20.2273	24.5069	24.1839	21.6056	28.1651	27.4101	22.8351	24.5086	23.4321	26.1368	26.3474	384.231	389.197	350.218	370.183	357.799	447.611	-0.058039	0.64028	0.87549	FALSE	424.061	455.716	292.354	422.783	419.77
C6_01960W_A	-	Ca22chr6A_C_albicans_SC5314	+	400918	402603	1686	844	962	1042	791	859	485	1190	1237	1099	916	835	1004	24.4405	24.7382	26.4596	22.4391	23.6879	13.5313	29.8184	31.2086	26.0956	26.2483	23.7562	23.3834	25.2128	29.0409	24.4626	19.8861	1137.4	1221.92	1029.12	961.336	966.861	1016.14	0.18755	0.053286	0.2289	FALSE	826.188	852.854	475.811	958.587	885.12
C1_13550C_A	NUP49	Ca22chr1A_C_albicans_SC5314	-	2968355	2969704	1350	2258	2377	2486	2047	2462	1890	2333	2642	2798	2163	2178	2862	81.6611	76.3388	78.8389	72.5222	84.7901	65.854	73.0089	83.2457	82.9739	77.408	77.3879	83.2467	78.9463	79.7428	79.3475	74.3888	2229.88	2609.79	2620.08	2571.91	2389.01	2424.31	0.013632	0.8855	0.96752	FALSE	2138.06	2444.39	1854.19	2263.56	2308.73
CR_03430W_A	-	Ca22chrRA_C_albicans_SC5314	+	759808	760161	354	623	669	626	572	695	590	542	640	596	597	649	778	85.9231	81.9356	75.7084	77.2822	91.2794	78.3976	64.6831	76.9023	67.4017	81.4769	87.9408	86.2993	81.189	69.6624	85.239	82.3197	518.043	632.198	558.101	709.611	672.381	610.467	-0.19825	0.084066	0.31126	FALSE	597.446	690.028	578.822	624.756	687.956
C3_02610C_A	GLX3	Ca22chr3A_C_albicans_SC5314	-	565145	565855	711	9799	10405	12235	10614	10151	13643	10906	11266	11219	15187	14482	21306	672.879	634.487	736.729	713.997	663.789	902.598	648.024	674.004	631.702	1031.97	977.03	1176.69	681.365	651.243	1061.9	760.128	10423.9	11128.7	10505.6	11161.3	10457.6	11931.4	-0.062483	0.43692	0.74552	FALSE	11086.2	10078.4	13384.5	15893.1	15351.3
CR_02430C_A	-	Ca22chrRA_C_albicans_SC5314	-	539688	542237	2550	2039	2071	2071	2829	3355	3335	2366	2225	2668	2500	2484	2738	39.0393	35.2119	34.7707	53.0615	61.1707	61.5191	39.1985	37.1153	41.8864	47.3656	46.7262	42.1623	36.3406	39.4001	45.418	58.5838	2261.42	2197.88	2498.35	2322.47	2081.47	2019.61	0.10761	0.25948	0.58148	FALSE	2954.85	3331	3271.81	2616.23	2633.1
C2_10500W_A	tF(GAA)4	Ca22chr2A_C_albicans_SC5314	+	2168360	2168447	73	0	0	1	3	0	0	0	0	0	0	0	3	0	0	0.586476	1.96556	0	0	0	0	0	0	0	1.61372	0.195492	0	0.537908	0.655185	0	0	0	0	0	0.975186	-0.0089622	0.7924	0.93533	FALSE	3.13346	0	0	0	0
C4_03480C_A	-	Ca22chr4A_C_albicans_SC5314	-	730527	731114	588	11	19	4	6	5	6	3	14	24	3	4	3	0.913356	1.40096	0.291243	0.488046	0.395352	0.479986	0.215545	1.01278	1.63404	0.246495	0.326311	0.200343	0.86852	0.954119	0.257716	0.454461	2.8674	13.8293	22.4739	12.5293	19.096	3.90075	0.022826	0.86751	0.96196	FALSE	6.26691	4.96423	5.88632	3.13948	4.2401
C3_07300W_A	NOP13	Ca22chr3A_C_albicans_SC5314	+	1675626	1676816	1191	2024	1698	1969	2044	2186	1015	1029	2216	2668	1821	1850	2054	82.9705	61.8124	70.7795	82.0835	85.3355	40.0875	36.5005	79.1445	89.6812	73.8689	74.509	67.7204	71.8541	68.4421	72.0328	69.1688	983.517	2188.99	2498.35	2305.38	1706.58	1920.14	-0.03893	0.83189	0.94881	FALSE	2134.93	2170.36	995.769	1905.66	1961.04
CR_03290C_A	IME2	Ca22chrRA_C_albicans_SC5314	-	738489	740051	1563	20	16	20	39	69	71	30	37	41	57	58	72	0.624735	0.443824	0.547828	1.19342	2.05249	2.13675	0.810881	1.00694	1.05015	1.76189	1.77999	1.80886	0.538796	0.955993	1.78358	1.79422	28.674	36.549	38.3929	22.7805	16.0809	19.5037	0.41325	0.027246	0.14483	FALSE	40.7349	68.5063	69.6548	59.65	61.4814
C1_01030W_A	HMT1	Ca22chr1A_C_albicans_SC5314	+	205265	206284	1020	4630	4442	4367	4579	4868	2678	2875	5044	5921	4008	4127	4974	221.618	188.811	183.297	214.713	221.892	123.499	119.078	210.348	232.393	189.841	194.081	191.486	197.909	187.273	191.803	186.701	2747.92	4982.51	5544.49	5273.68	4464.45	4258.64	-0.053382	0.75581	0.92238	FALSE	4782.7	4833.17	2627.26	4194.34	4374.72
C7_00580C_A	-	Ca22chr7A_C_albicans_SC5314	-	96043	96723	681	425	617	627	496	421	658	632	478	508	509	490	670	30.4696	39.2815	39.4179	34.8355	28.7426	45.4499	39.2071	29.8568	29.8637	36.1105	34.5142	38.633	36.3897	32.9759	36.4193	36.3427	604.065	472.173	475.697	484.085	620.118	611.442	-0.12184	0.37842	0.69803	FALSE	518.065	417.988	645.533	532.664	519.412
C3_02440C_A	MED7	Ca22chr3A_C_albicans_SC5314	-	535056	535970	915	425	518	529	449	497	454	590	551	568	479	468	583	22.6774	24.5448	24.7519	23.4699	25.2538	23.3394	27.2412	25.6149	24.8516	25.2917	24.5343	25.0195	23.9913	25.9026	24.9485	24.021	563.921	544.283	531.882	484.085	520.618	515.874	0.10082	0.28846	0.61087	FALSE	468.974	493.444	445.398	501.27	496.091
CR_04090C_A	ADE17	Ca22chrRA_C_albicans_SC5314	-	917825	919603	1779	18844	23478	23269	22531	24485	22274	26354	24128	24151	21990	21232	25983	517.157	572.183	559.983	605.747	639.905	588.947	625.843	576.91	543.484	597.19	572.485	573.514	549.774	582.079	581.063	611.533	25189.1	23833.9	22615.3	21463.8	23596.6	22691.6	0.076753	0.32646	0.65343	FALSE	23533.3	24309.8	21852	23012.4	22506.4
C5_04240C_A	-	Ca22chr5A_C_albicans_SC5314	-	942315	942626	312	1	0	3	0	0	0	0	1	0	0	0	0	0.156484	0	0.411661	0	0	0	0	0.136335	0	0	0	0	0.189382	0.0454451	0	0	0	0.98781	0	1.13902	0	2.92556	-0.041164	0.46297	0.76396	FALSE	0	0	0	0	0
C4_07010C_A	-	Ca22chr4A_C_albicans_SC5314	-	1551459	1551986	528	216	268	359	343	389	647	238	318	314	383	415	565	19.9731	22.0065	29.1094	31.0704	34.2536	57.6401	19.0431	25.6186	23.808	35.0452	37.7019	42.019	23.6963	22.8233	38.2553	40.988	227.48	314.124	294.033	246.029	269.354	350.092	-0.04027	0.79795	0.93784	FALSE	358.258	386.217	634.742	400.806	439.91
C5_05180W_A	-	Ca22chr5A_C_albicans_SC5314	+	1137147	1138370	1224	2	1	0	2	0	3	1	1	2	6	4	0	0.0797762	0.0354216	0	0.0781512	0	0.115291	0.0345155	0.0347521	0.0654148	0.236828	0.156757	0	0.0383993	0.0448941	0.131195	0.0644806	0.955798	0.98781	1.87282	2.27805	1.00505	0	0.011459	0.88305	0.96663	FALSE	2.08897	0	2.94316	6.27895	4.2401
C1_01290C_A	-	Ca22chr1A_C_albicans_SC5314	-	255170	257443	2274	689	856	901	578	637	903	754	527	587	830	741	1123	14.7929	16.3205	16.9632	12.1569	13.0239	18.6789	14.008	9.85786	10.3342	17.634	15.6306	19.3919	16.0255	11.4	17.5522	14.6199	720.672	520.576	549.674	784.787	860.326	878.643	-0.42195	0.0014881	0.016834	TRUE	603.712	632.443	885.891	868.588	785.478
C5_00840W_A	-	Ca22chr5A_C_albicans_SC5314	+	196711	197904	1194	581	750	679	677	683	760	629	709	800	677	697	834	23.7573	27.2337	24.3466	27.1188	26.5955	29.9408	22.2557	25.2583	26.8234	27.3935	28.0012	27.4279	25.1125	24.7791	27.6076	27.885	601.197	700.357	749.129	661.772	753.79	662.152	-0.017003	0.88419	0.96724	FALSE	707.117	678.113	745.601	708.475	738.837
C7_04320W_A	-	Ca22chr7A_C_albicans_SC5314	+	940458	940859	402	75	85	79	68	57	121	67	79	91	76	104	137	9.10878	9.16733	8.41345	8.0904	6.59234	14.1584	7.04115	8.35918	9.06239	9.13379	12.4096	13.3821	8.89652	8.15424	11.6418	9.61371	64.0385	78.037	85.2135	85.4267	85.4295	77.0397	-0.090302	0.58748	0.84697	FALSE	71.025	56.5922	118.707	79.5334	110.242
C3_00450C_A	-	Ca22chr3A_C_albicans_SC5314	-	63988	65094	1107	6649	7236	7651	9117	9606	6600	8088	8534	8439	8192	7594	9552	293.247	283.401	295.899	393.905	403.447	280.447	308.666	327.92	305.19	357.524	329.058	338.827	290.849	313.925	341.803	359.266	7730.5	8429.97	7902.38	7573.37	7272.56	7461.15	0.1055	0.12462	0.39567	FALSE	9522.57	9537.27	6474.95	8572.86	8049.82
C5_02750C_A	-	Ca22chr5A_C_albicans_SC5314	-	616642	619695	3054	1273	1533	1599	1284	1359	1711	1529	1454	1512	1287	1277	1691	20.3509	21.7632	22.4157	20.1086	20.6891	26.3533	21.1511	20.2515	19.8203	20.3598	20.0572	21.7423	21.51	20.4077	20.7198	22.3837	1461.42	1436.28	1415.85	1449.98	1540.75	1559.32	-0.074216	0.325	0.65154	FALSE	1341.12	1349.28	1678.58	1346.84	1353.65
C7_03960C_A	UME1	Ca22chr7A_C_albicans_SC5314	-	866443	867900	1458	2337	2785	2643	2912	2980	3157	2738	2613	2931	2607	2668	3440	78.2575	82.8167	77.6091	95.5258	95.0276	101.852	79.3361	76.2333	80.4796	86.3867	87.7763	92.6471	79.5611	78.683	88.9367	97.4686	2616.98	2581.15	2744.62	2661.9	2799.07	2577.42	-0.016487	0.82431	0.94881	FALSE	3041.54	2958.68	3097.19	2728.2	2828.14
C5_04210C_A	MRV4	Ca22chr5A_C_albicans_SC5314	-	937203	937973	771	1	10	25	4	1	55	4	8	5	1	5	9	0.0633243	0.562336	1.38822	0.248138	0.0603027	3.35554	0.21918	0.441365	0.259623	0.0626627	0.311075	0.458373	0.671294	0.306723	0.27737	1.22133	3.82319	7.90248	4.68206	1.13902	10.0505	24.3797	-0.13969	0.2639	0.58638	FALSE	4.17794	0.992846	53.958	1.04649	5.30012
C7_00050C_A	RAD3	Ca22chr7A_C_albicans_SC5314	-	3464	5761	2298	3377	4179	3924	3810	4009	3791	4360	4168	4686	4001	3838	4692	71.7474	78.8447	73.1059	79.2979	81.1105	77.5993	80.1552	77.1508	81.6356	84.1166	80.1131	80.175	74.566	79.6472	81.4683	79.3359	4167.28	4117.19	4388.03	3846.48	4200.12	3826.63	0.08985	0.24026	0.56299	FALSE	3979.49	3980.32	3719.17	4187.01	4068.37
C4_02930W_A	-	Ca22chr4A_C_albicans_SC5314	+	605437	605955	519	128	228	346	195	213	611	240	259	301	187	157	244	12.0411	19.0466	28.5418	17.9703	19.0811	55.3768	19.5361	21.2273	23.2181	17.4075	14.5105	18.4609	19.8765	21.3272	16.793	30.8094	229.392	255.843	281.86	145.795	229.152	337.414	0.064903	0.72103	0.90869	FALSE	203.675	211.476	599.424	195.694	166.424
CR_10410C_A	-	Ca22chrRA_C_albicans_SC5314	-	2217987	2218817	831	1969	1817	1735	2074	2102	1223	1247	2345	2436	1768	1961	1992	115.683	94.799	89.3864	119.37	117.604	69.2277	63.3958	120.034	117.356	102.789	113.195	94.1281	99.9562	100.262	103.37	102.067	1191.88	2316.41	2281.1	2242.74	1826.18	1691.95	0.0049719	0.97718	0.9941	FALSE	2166.26	2086.96	1199.83	1850.2	2078.71
C4_04670C_A	-	Ca22chr4A_C_albicans_SC5314	-	1005037	1006539	1503	659	649	789	764	772	1320	726	599	565	793	953	1141	21.4068	18.7213	22.4746	24.312	23.8808	41.3113	20.4067	16.9524	15.0493	25.4905	30.4146	29.8097	20.8675	17.4695	28.5716	29.8347	693.91	591.698	529.073	750.616	652.28	769.422	-0.22551	0.074098	0.28593	FALSE	797.987	766.477	1294.99	829.868	1010.2
C1_03020C_A	RPL13	Ca22chr1A_C_albicans_SC5314	-	631014	631622	609	64070	70968	68387	78264	82823	62197	72168	80319	92470	69920	69376	82747	5136.44	5052.37	4807.61	6146.55	6323.02	4804.04	5006.36	5610.01	6078.71	5546.86	5464.38	5335.39	4998.81	5565.03	5448.88	5757.87	68978.1	79339.9	86590	72977.2	71326.6	66690.1	0.14244	0.16179	0.45924	FALSE	81745.6	82230.4	61018.6	73170.7	73540.2
C5_00950C_A	-	Ca22chr5A_C_albicans_SC5314	-	215856	217277	1422	1602	1754	1784	1942	1925	2244	1642	1754	1727	1890	1910	2221	55.0032	53.4786	53.7116	65.3186	62.9393	74.2297	48.783	52.4678	48.6206	64.2134	64.4292	61.331	54.0645	49.9571	63.3245	67.4959	1569.42	1732.62	1617.18	1824.72	1762.86	1739.73	-0.1095	0.16558	0.46613	FALSE	2028.39	1911.23	2201.48	1977.87	2024.65
C1_11120C_A	-	Ca22chr1A_C_albicans_SC5314	-	2446811	2447839	1029	3585	4082	4178	3309	3563	3490	3927	3525	3541	3870	3787	4522	170.098	171.992	173.831	153.804	160.987	159.538	161.228	145.716	137.765	181.702	176.534	172.562	171.973	148.236	176.933	158.11	3753.42	3482.03	3315.83	4083.4	4102.63	4074.33	-0.20707	0.007002	0.053924	FALSE	3456.2	3537.51	3423.88	4049.92	4014.31
C1_02390W_A	-	Ca22chr1A_C_albicans_SC5314	+	499217	501709	2493	778	927	957	988	1114	1050	1417	1165	1052	1102	855	1279	15.2364	16.1216	16.4347	18.9549	20.7756	19.8117	24.0128	19.8777	16.8936	21.3561	16.451	20.1456	15.9309	20.2613	19.3176	19.8474	1354.37	1150.8	985.105	886.16	931.684	933.253	0.30042	0.014995	0.094884	FALSE	1031.95	1106.03	1030.11	1153.23	906.321
C2_05680W_A	COG4	Ca22chr2A_C_albicans_SC5314	+	1161273	1163942	2670	1672	1924	1854	1691	1900	1751	1823	1663	1793	1892	1789	2296	30.5738	31.2424	29.7284	30.2914	33.0852	30.8481	28.845	26.4938	26.8842	34.2352	32.1402	33.7669	30.5149	27.4076	33.3808	31.4082	1742.42	1642.73	1678.99	1904.45	1933.72	1808	-0.1502	0.044836	0.20268	FALSE	1766.22	1886.41	1717.82	1979.96	1896.38
C7_03740C_A	-	Ca22chr7A_C_albicans_SC5314	-	834984	835313	330	0	1	1	0	6	1	13	2	6	0	1	2	0	0.131382	0.129736	0	0.845334	0.142541	1.66427	0.257797	0.727889	0	0.145357	0.237984	0.0870392	0.88332	0.12778	0.329292	12.4254	1.97562	5.61847	0	1.00505	0.975186	0.22857	0.035849	0.17374	FALSE	0	5.95707	0.981054	0	1.06002
C2_09830C_A	-	Ca22chr2A_C_albicans_SC5314	-	2012619	2012861	243	1163	1290	1498	1660	1726	1776	1665	1554	1551	1474	1325	1737	233.668	230.162	263.924	326.73	330.237	343.788	289.47	272.024	255.525	293.059	261.552	280.688	242.584	272.34	278.433	333.585	1591.4	1535.06	1452.37	1324.68	1296.52	1460.83	0.15535	0.081315	0.30439	FALSE	1733.85	1713.65	1742.35	1542.53	1404.53
CR_09720W_A	VMA22	Ca22chrRA_C_albicans_SC5314	+	2067865	2068431	567	173	192	208	213	244	257	240	199	212	230	238	303	14.8966	14.6814	15.7056	17.9673	20.0077	21.3208	17.8823	14.9291	14.9686	19.5978	20.1346	20.9841	15.0945	15.9266	20.2388	19.7653	229.392	196.574	198.519	197.051	192.97	202.839	0.064551	0.61759	0.86166	FALSE	222.475	242.254	252.131	240.693	252.286
C7_02020W_A	RAD14	Ca22chr7A_C_albicans_SC5314	+	438032	439222	1191	374	485	483	691	704	895	606	453	436	680	733	809	15.3315	17.6555	17.3624	27.7494	27.4822	35.3481	21.4959	16.1789	14.6556	27.5842	29.5217	26.6728	16.7831	17.4435	27.9262	30.1932	579.214	447.478	408.276	425.995	487.451	471.015	0.04255	0.76073	0.92465	FALSE	721.739	698.963	878.043	711.615	776.998
C5_02760W_A	CKB2	Ca22chr5A_C_albicans_SC5314	+	620204	621007	804	1361	1713	1580	1464	1425	1339	1544	1640	1802	1482	1377	1653	82.647	92.3743	84.1345	87.0907	82.4043	78.3391	81.1309	86.7662	89.7277	89.0544	82.1536	80.7324	86.3853	85.8749	83.9801	82.6114	1475.75	1620.01	1687.41	1550.21	1721.66	1540.79	-0.0083657	0.92919	0.98014	FALSE	1529.13	1414.8	1313.63	1550.9	1459.65
C3_07550C_A	-	Ca22chr3A_C_albicans_SC5314	-	1719339	1721228	1890	1193	1056	1254	1596	1693	1159	1185	1261	1293	1536	1399	1989	30.8179	24.2243	28.4059	40.3885	41.6472	28.8454	26.4881	28.3802	27.3883	39.2638	35.5062	41.3242	27.8161	27.4189	38.6981	36.9604	1132.62	1245.63	1210.78	1358.85	1061.34	1222.88	-0.018974	0.86474	0.9602	FALSE	1667	1680.89	1137.04	1607.41	1482.97
C1_08870C_A	JIP5	Ca22chr1A_C_albicans_SC5314	-	1928994	1930622	1629	2234	1835	1850	2259	2542	1223	1422	2401	2610	1951	1973	2392	66.9556	48.8388	48.621	66.3257	72.5514	35.315	36.8785	62.6951	64.1427	57.8628	58.0972	57.6595	54.8051	54.5721	57.8732	58.064	1359.15	2371.73	2444.03	2544.58	1844.27	1804.09	-0.0028222	0.98686	0.99569	FALSE	2359.49	2523.81	1199.83	2041.71	2091.43
C5_05350W_A	-	Ca22chr5A_C_albicans_SC5314	+	1157179	1158453	1275	1768	1931	1930	2150	2083	1633	2599	2807	2773	1868	1938	2361	67.7013	65.6632	64.8068	80.652	75.9574	60.2463	86.1174	93.6472	87.0697	70.7832	72.9109	72.7138	66.0571	88.9448	72.136	72.2852	2484.12	2772.78	2596.67	2013.79	1940.76	1882.11	0.40756	4.1594e-07	1.6882e-05	TRUE	2245.64	2068.1	1602.06	1954.85	2054.33
C1_02010C_A	ZCF24	Ca22chr1A_C_albicans_SC5314	-	414090	416273	2106	536	674	742	542	571	906	778	578	738	606	471	714	12.426	13.8756	15.0841	12.3091	12.6058	20.236	15.6069	11.6743	14.029	13.902	10.7278	13.3128	13.7952	13.7701	12.6476	15.0503	743.611	570.954	691.072	610.516	677.406	723.588	-0.0040522	0.97417	0.99397	FALSE	566.111	566.915	888.835	634.174	499.271
C3_07060W_A	FESUR1	Ca22chr3A_C_albicans_SC5314	+	1616538	1617209	672	3288	3363	3519	3392	3594	2893	3859	3605	3597	2937	3088	3659	238.884	216.974	224.194	241.42	248.657	202.504	242.605	228.191	214.288	211.153	220.423	213.808	226.684	228.362	215.128	230.86	3688.43	3561.05	3368.27	3745.11	3379.99	3431.68	0.0080978	0.92062	0.97769	FALSE	3542.89	3568.29	2838.19	3073.55	3273.35
C3_06340W_A	HNT2	Ca22chr3A_C_albicans_SC5314	+	1453205	1453747	543	199	203	256	305	227	272	237	192	244	247	299	319	17.8928	16.2086	20.1843	26.865	19.4365	23.5626	18.4393	15.0406	17.9894	21.9766	26.4131	23.0686	18.0952	17.1564	23.8195	23.288	226.524	189.659	228.484	226.666	204.026	249.648	-0.06507	0.6354	0.87295	FALSE	318.568	225.376	266.847	258.484	316.947
C4_00580W_A	-	Ca22chr4A_C_albicans_SC5314	+	100978	101433	456	616	633	620	736	708	810	797	681	799	667	658	832	65.9539	60.1851	58.2103	77.1969	72.1871	83.5554	73.8395	63.525	70.1471	70.6683	69.2165	71.6456	61.4498	69.1705	70.5101	77.6465	761.771	672.698	748.193	701.638	636.199	604.616	0.15493	0.13904	0.42274	FALSE	768.741	702.935	794.653	698.01	697.496
C2_07850C_A	tM(CAU)2	Ca22chr2A_C_albicans_SC5314	-	1600287	1600358	72	0	0	0	0	0	0	5	0	0	0	0	0	0	0	0	0	0	0	2.93381	0	0	0	0	0	0	0.977938	0	0	4.77899	0	0	0	0	0	0.025739	0.46382	0.76491	FALSE	0	0	0	0	0
C4_01130C_A	-	Ca22chr4A_C_albicans_SC5314	-	229219	229929	711	400	469	481	332	393	428	469	476	471	318	358	502	27.4673	28.5992	28.9633	22.3334	25.6989	28.3158	27.8675	28.4774	26.5203	21.6083	24.1525	27.7246	28.3433	27.6217	24.4951	25.4494	448.269	470.197	441.05	455.609	471.37	469.065	-0.036089	0.70877	0.9042	FALSE	346.769	390.188	419.891	332.784	379.489
C1_13670W_A	OSM2	Ca22chr1A_C_albicans_SC5314	+	3006268	3008214	1947	305	398	589	1434	1925	5026	535	337	293	1147	995	1526	7.64819	8.86272	12.9516	35.2265	45.968	121.426	11.6087	7.36252	6.02461	28.4617	24.5135	30.7765	9.82083	8.33194	27.9173	67.5401	511.352	332.892	274.369	347.402	400.011	574.385	-0.15475	0.38891	0.70573	FALSE	1497.79	1911.23	4930.78	1200.33	1054.72
C7_01360C_A	-	Ca22chr7A_C_albicans_SC5314	-	277182	277736	555	389	346	409	424	446	310	260	355	388	336	444	429	34.2201	27.0292	31.5503	36.5393	37.3622	26.2738	19.7913	27.2081	27.9876	29.2489	38.3742	30.3526	30.9332	24.9957	32.6585	33.3918	248.508	350.672	363.328	443.08	347.748	398.851	-0.2413	0.11276	0.37204	FALSE	442.862	442.809	304.127	351.621	470.651
C2_00920W_A	-	Ca22chr2A_C_albicans_SC5314	+	153786	154454	669	335	426	398	496	509	818	508	392	469	383	394	559	24.448	27.6079	25.4701	35.4603	35.3739	57.515	32.0799	24.9243	28.0656	27.659	28.25	32.8108	25.842	28.3566	29.5733	42.7831	485.546	387.221	439.177	381.573	428.153	388.124	0.11552	0.34054	0.66684	FALSE	518.065	505.358	802.502	400.806	417.649
C3_07150C_A	RPS12	Ca22chr3A_C_albicans_SC5314	-	1636561	1636992	432	30698	37047	33459	29069	30465	22504	30674	35269	45540	28628	30278	30156	3469.38	3718.08	3315.91	3218.35	3278.75	2450.36	2999.73	3472.74	4220.24	3201.63	3361.96	2741.08	3501.12	3564.23	3101.55	2982.49	29318.2	34839.1	42644.2	34965.7	37234.2	32628.8	0.0231	0.8594	0.95919	FALSE	30362.1	30247	22077.6	29959	32095.4
CR_02220C_A	OPT3	Ca22chrRA_C_albicans_SC5314	-	493892	496609	2718	377	417	482	782	940	1933	445	392	334	614	629	716	6.772	6.65176	7.59226	13.7608	16.0794	33.4531	6.91681	6.13478	4.91954	10.914	11.1007	10.3441	7.00534	5.99038	10.7863	21.0978	425.33	387.221	312.762	429.412	419.107	470.04	-0.19562	0.13973	0.42399	FALSE	816.787	933.275	1896.38	642.546	666.755
C2_05490W_A	-	Ca22chr2A_C_albicans_SC5314	+	1121980	1122426	447	189	227	230	309	294	217	199	246	218	227	261	283	20.6433	22.0175	22.0289	33.0627	30.5795	22.8353	18.8079	23.4094	19.5243	24.5348	28.008	24.8605	21.5633	20.5806	25.8011	28.8258	190.204	243.001	204.138	215.275	228.147	224.293	-0.057958	0.66655	0.88579	FALSE	322.746	291.897	212.889	237.554	276.666
CR_03260W_A	-	Ca22chrRA_C_albicans_SC5314	+	731819	732900	1017	302	274	374	267	260	574	291	278	300	282	309	367	14.4981	11.681	15.7443	12.5567	11.8862	26.5488	12.0884	11.6275	11.8094	13.3965	14.5743	14.1702	13.9745	11.8418	14.047	16.9973	278.137	274.611	280.924	343.985	275.385	364.72	-0.20439	0.12068	0.38724	FALSE	278.878	258.14	563.125	295.111	327.547
C7_00620W_A	GUS1	Ca22chr7A_C_albicans_SC5314	+	101629	103806	2178	9822	10420	10231	8142	8556	6489	10664	11211	11695	8141	7806	9959	220.174	207.424	201.11	178.797	182.643	140.144	206.851	218.952	214.966	180.586	171.917	179.551	209.57	213.59	177.351	167.195	10192.6	11074.3	10951.3	11187.5	10472.7	9977.13	0.025096	0.75184	0.92066	FALSE	8504.2	8494.79	6366.06	8519.49	8274.55
C2_04150C_A	VMA7	Ca22chr2A_C_albicans_SC5314	-	874851	875207	357	1717	2162	2108	2238	2159	2500	1998	1742	1897	2120	1918	2598	234.816	262.565	252.799	299.833	281.174	329.402	236.441	207.559	212.729	286.9	257.709	285.76	250.06	218.91	276.79	303.47	1909.69	1720.76	1776.37	1955.7	2172.92	2055.69	-0.18333	0.032044	0.16124	FALSE	2337.56	2143.55	2452.63	2218.56	2033.13
C3_07720C_A	-	Ca22chr3A_C_albicans_SC5314	-	1757860	1758168	309	0	0	0	0	0	0	1	0	0	0	2	0	0	0	0	0	0	0	0.136721	0	0	0	0.310471	0	0	0.0455738	0.10349	0	0.955798	0	0	0	0	0	0.00709	0.83506	0.94881	FALSE	0	0	0	0	2.12005
C4_00300C_A	SWI1	Ca22chr4A_C_albicans_SC5314	-	45136	48099	2964	2321	2848	2515	2473	2789	2546	2844	2961	2905	2309	2605	3143	38.2315	41.6593	36.3273	39.9055	43.7483	40.4049	40.5365	42.4935	39.237	37.6365	42.1578	41.6387	38.7394	40.7557	40.4777	41.3529	2718.29	2924.9	2720.28	2643.67	2862.39	2452.59	0.067221	0.45236	0.75813	FALSE	2583.01	2769.05	2497.76	2416.35	2761.36
C1_04560W_A	-	Ca22chr1A_C_albicans_SC5314	+	940013	941746	1734	435	595	601	486	494	900	607	422	478	592	510	742	12.248	14.8771	14.8388	13.4052	13.2455	24.4145	14.7889	10.352	11.0359	16.4944	14.1081	16.803	13.988	12.0589	15.8018	17.0217	580.17	416.856	447.605	495.475	598.007	586.087	-0.18094	0.19799	0.50988	FALSE	507.62	490.466	882.948	619.523	540.612
C1_11570W_A	-	Ca22chr1A_C_albicans_SC5314	+	2540442	2541055	534	129	148	143	137	161	224	156	121	129	167	188	191	11.7943	12.0163	11.4648	12.2706	14.0177	19.7315	12.3418	9.63844	9.6711	15.1091	16.8875	14.045	11.7585	10.5504	15.3472	15.3399	149.105	119.525	120.797	146.934	148.748	139.452	-0.12901	0.38087	0.69967	FALSE	143.094	159.848	219.756	174.764	199.285
CR_03880W_A	IFF9	Ca22chrRA_C_albicans_SC5314	+	866454	869279	2826	1310	1155	1137	747	818	1025	1135	1184	1397	837	856	1108	22.6321	17.7198	17.2251	12.6426	13.4577	17.0611	16.9675	17.8214	19.7903	14.3092	14.5295	15.3957	19.1923	18.1931	14.7448	14.3871	1084.83	1169.57	1308.17	1492.12	1160.84	1108.79	-0.066722	0.60955	0.85845	FALSE	780.23	812.148	1005.58	875.914	907.381
C4_05840W_A	FRE3	Ca22chr4A_C_albicans_SC5314	+	1291227	1293410	2184	177	246	197	270	363	419	269	241	208	360	342	397	3.95681	4.88351	3.86177	5.91287	7.72761	9.02434	5.20349	4.69383	3.81275	7.96367	7.51142	7.13787	4.23403	4.57002	7.53766	7.55494	257.11	238.062	194.774	201.607	247.243	192.112	0.084704	0.56948	0.8378	FALSE	282.011	360.403	411.061	376.737	362.528
C1_01660C_A	tS(UGA)1	Ca22chr1A_C_albicans_SC5314	-	336119	336200	82	0	0	0	0	0	0	0	0	0	0	0	0	0	0	0	0	0	0	0	0	0	0	0	0	0	0	0	0	0	0	0	0	0	0	NA	NA	NA	NA	0	0	0	0	0
CR_10020C_A	-	Ca22chrRA_C_albicans_SC5314	-	2146647	2147423	777	682	984	1080	603	570	1024	880	721	659	708	685	852	42.8537	54.9065	59.5081	37.1179	34.1071	61.9916	47.8472	39.4709	33.9541	44.0226	42.2881	43.0576	52.4228	40.4241	43.1228	44.4055	841.103	712.211	617.095	776.814	988.972	1053.2	-0.31137	0.028976	0.15023	FALSE	629.825	565.922	1004.6	740.916	726.116
CR_07650W_A	GLC7	Ca22chrRA_C_albicans_SC5314	+	1660822	1661814	993	4352	4726	4987	5305	5526	4633	4750	5311	5283	4861	4961	5887	213.976	206.345	215.012	255.519	258.734	219.466	202.087	227.504	212.99	236.505	239.645	232.796	211.778	214.194	236.315	244.573	4540.04	5246.26	4947.06	4957.03	4749.88	4863.25	0.015269	0.85234	0.95568	FALSE	5540.99	5486.46	4545.22	5087	5258.78
C6_02080W_A	-	Ca22chr6A_C_albicans_SC5314	+	425509	425817	309	506	562	590	262	325	243	746	944	911	237	219	374	79.9497	78.8547	81.746	40.5536	48.9008	36.9915	101.994	129.95	118.029	37.0555	33.9965	47.5274	80.1835	116.658	39.5265	42.1486	713.026	932.492	853.071	576.346	564.84	575.36	0.48086	4.6053e-05	0.0010387	TRUE	273.655	322.675	238.396	248.019	232.145
CR_00230W_A	-	Ca22chrRA_C_albicans_SC5314	+	56627	62170	5544	6126	6367	6497	5636	6071	5256	6593	7506	7817	5982	5548	6098	53.9484	49.7922	50.1722	48.6222	50.9129	44.595	50.2406	57.5901	56.4475	52.1299	48.0023	43.1912	51.3043	54.7594	47.7745	48.0434	6301.58	7414.5	7319.93	6977.66	6399.17	6335.79	0.087399	0.35528	0.679	FALSE	5886.72	6027.57	5156.42	6260.12	5881.01
CR_01850C_A	-	-	-	-	-	-	3	3	1	9	1	20	8	6	1	11	3	5	0.574389	0.510072	0.167893	1.68807	0.182327	3.6893	1.32539	1.00086	0.156996	2.08409	0.564326	0.769947	0.417451	0.82775	1.13945	1.85323	7.64639	5.92686	0.936412	3.41707	3.01516	0.975186	0.094888	0.39901	0.71442	FALSE	9.40037	0.992846	19.6211	11.5114	3.18007
C2_00600C_A	-	Ca22chr2A_C_albicans_SC5314	-	96803	97516	714	688	732	726	857	891	1007	676	554	624	675	676	805	47.0452	44.4491	43.5323	57.4076	58.019	66.3415	39.9985	33.0046	34.9876	45.674	45.4148	44.272	45.0089	35.9969	45.1202	60.5894	646.12	547.247	584.321	783.648	735.699	707.985	-0.29706	0.0043448	0.037637	TRUE	895.124	884.625	987.921	706.382	716.576
C1_13120C_A	MON2	Ca22chr1A_C_albicans_SC5314	-	2861151	2866055	4905	2174	2387	2445	1697	1911	2120	2321	2027	2292	1841	1791	2165	21.6394	21.0991	21.3409	16.5474	18.1139	20.3306	19.9908	17.5783	18.707	18.1334	17.5148	17.3321	21.3598	18.7587	17.6601	18.3307	2218.41	2002.29	2146.26	2476.24	2399.06	2384.33	-0.18078	0.018112	0.10801	FALSE	1772.49	1897.33	2079.83	1926.59	1898.5
C1_07000W_A	MEF2	Ca22chr1A_C_albicans_SC5314	+	1490452	1492731	2280	1714	1696	1732	2191	2484	1484	1708	1846	1957	1894	1936	2679	36.7029	32.2508	32.5227	45.9615	50.6533	30.6163	31.6481	34.4397	34.3624	40.1336	40.7305	46.1391	33.8255	33.4834	42.3344	42.4104	1632.5	1823.5	1832.56	1952.29	1704.57	1689.02	-0.013967	0.88687	0.96764	FALSE	2288.47	2466.23	1455.88	1982.06	2052.21
C4_05350W_A	-	Ca22chr4A_C_albicans_SC5314	+	1167102	1168889	1788	1377	1792	1565	513	605	852	953	1180	1473	861	753	1068	37.6003	43.4531	37.4731	13.7226	15.7318	22.4144	22.5175	28.0722	32.9809	23.2648	20.2012	23.455	39.5088	27.8569	22.307	17.2896	910.876	1165.62	1379.33	1568.43	1801.06	1526.17	-0.41567	0.0033032	0.030586	TRUE	535.821	600.672	835.858	901.03	798.198
CR_03500W_A	CIT1	Ca22chrRA_C_albicans_SC5314	+	777835	779331	1404	18532	19851	24473	22052	24652	52176	24892	20830	24243	14577	16180	21454	644.436	613.007	746.265	751.221	816.35	1748.07	749.01	631.081	691.269	501.608	552.79	600.029	667.903	690.453	551.476	1105.21	23791.7	20576.1	22701.4	21108.4	19951.3	23865.7	0.043255	0.66447	0.88393	FALSE	23033	24475.6	51187.5	15254.7	17151.2
C6_00980C_A	-	Ca22chr6A_C_albicans_SC5314	-	194243	195295	1053	288	252	402	156	168	461	299	280	297	154	183	238	13.3533	10.3758	16.3445	7.08571	7.41775	20.5933	11.996	11.3108	11.2916	7.06571	8.33627	8.87523	13.3579	11.5328	8.0924	11.6989	285.784	276.587	278.114	328.039	253.273	392.025	-0.16937	0.25888	0.58075	FALSE	162.94	166.798	452.266	161.16	193.984
C3_04420W_A	-	Ca22chr3A_C_albicans_SC5314	+	919600	922284	2685	3664	4387	4293	2981	2954	3916	4772	3789	3943	3327	3286	4453	66.6248	70.8391	68.4526	53.1012	51.1514	68.6045	75.0847	60.0265	58.7909	59.8648	58.7046	65.1238	68.6389	64.634	61.2311	57.619	4561.07	3742.81	3692.27	4173.38	4409.17	4186.47	-0.082559	0.42568	0.73608	FALSE	3113.61	2932.87	3841.81	3481.68	3483.24
C6_02430W_A	-	Ca22chr6A_C_albicans_SC5314	+	503335	507153	3819	2351	2331	2363	2850	3224	1885	2375	3077	3396	2659	2467	3030	30.0558	26.4632	26.4903	35.6929	39.2497	23.2175	26.273	34.2721	35.5996	33.6381	30.9862	31.1547	27.6698	32.0482	31.9264	32.7201	2270.02	3039.49	3180.05	2677.84	2342.78	2304.37	0.18207	0.16752	0.46864	FALSE	2976.78	3200.93	1849.29	2782.62	2615.08
C4_02910W_A	-	Ca22chr4A_C_albicans_SC5314	+	602743	603063	321	0	0	1	4	10	11	0	0	0	2	0	3	0	0	0.133373	0.595994	1.44839	1.61191	0	0	0	0.301015	0	0.366984	0.0444577	0	0.222666	1.21877	0	0	0	0	0	0.975186	-0.0089622	0.7924	0.93533	FALSE	4.17794	9.92846	10.7916	2.09298	0
C4_05810W_A	-	Ca22chr4A_C_albicans_SC5314	+	1288330	1289715	1386	2908	2822	3044	3299	3673	3828	3025	3061	3296	3185	2887	3740	102.437	88.2762	94.0274	113.843	123.211	129.916	92.2056	93.9426	95.2032	111.022	99.9154	105.959	94.9135	93.7838	105.632	122.323	2891.29	3023.69	3086.41	3312.28	2836.26	2968.47	-0.017017	0.84732	0.95484	FALSE	3445.76	3646.72	3755.47	3333.08	3060.29
C1_14580C_A	-	Ca22chr1A_C_albicans_SC5314	-	3185175	3185702	528	556	655	652	679	637	962	644	536	692	721	663	845	51.4122	53.7845	52.8673	61.5067	56.0914	85.7029	51.5284	43.1811	52.4686	65.9728	60.2322	62.8426	52.688	49.0594	63.0158	67.767	615.534	529.466	647.997	633.297	658.31	635.821	-0.094498	0.381	0.69967	FALSE	709.205	632.443	943.774	754.521	702.796
C2_08500W_A	RSP5	Ca22chr2A_C_albicans_SC5314	+	1719320	1721818	2499	3440	3915	3894	4386	4207	5007	4202	3882	4422	4059	4053	5267	67.2074	67.9228	66.7118	83.9439	78.2704	94.2466	71.037	66.0772	70.8402	78.4723	77.7963	82.7615	67.2807	69.3182	79.6767	85.487	4016.26	3834.68	4140.81	3918.24	3934.78	3797.38	0.040358	0.55395	0.82819	FALSE	4581.11	4176.9	4912.14	4247.71	4296.28
C6_04200C_A	-	-	-	-	-	-	118	77	190	230	273	699	221	131	132	109	164	175	37.6544	21.8197	53.1662	71.8991	82.9588	214.902	61.0233	36.4202	34.539	34.419	51.4164	44.9136	37.5468	43.9942	43.583	123.253	211.231	129.403	123.606	134.405	77.3891	185.285	0.11712	0.53111	0.81466	FALSE	240.232	271.047	685.757	114.068	173.844
C1_00910W_A	TRI1	Ca22chr1A_C_albicans_SC5314	+	179823	180829	759	511	649	703	514	543	506	732	814	933	506	467	589	32.8703	37.0726	39.654	32.3898	33.2621	31.3591	40.7441	45.6189	49.2116	32.2086	29.5137	30.4723	36.5323	45.1915	30.7315	32.337	699.644	804.077	873.672	582.041	652.28	685.556	0.27322	0.020546	0.11806	FALSE	536.865	539.115	496.413	529.525	495.031
C5_01040W_A	-	Ca22chr5A_C_albicans_SC5314	+	223535	223858	324	104	105	109	127	171	141	96	105	80	133	154	160	15.6716	14.0506	14.4031	18.7476	24.5382	20.4705	12.5176	13.785	9.88491	19.8322	22.7995	19.3913	14.7084	12.0625	20.6743	21.2521	91.7566	103.72	74.9129	118.458	105.531	106.295	-0.21671	0.18037	0.48893	FALSE	132.65	169.777	138.329	139.183	163.244
C6_02270C_A	ALG11	Ca22chr6A_C_albicans_SC5314	-	470964	472793	1830	1395	1541	1487	1114	1158	898	1790	1674	1541	942	1059	1236	37.2176	36.5091	34.7883	29.1153	29.4204	23.0823	41.3235	38.9105	33.7116	24.8693	27.7584	26.5215	36.1717	37.9819	26.3831	27.206	1710.88	1653.59	1443.01	1588.94	1548.79	1450.1	0.062654	0.52124	0.80736	FALSE	1163.56	1149.72	880.986	985.795	1122.57
C7_01870W_A	MSK1	Ca22chr7A_C_albicans_SC5314	+	402404	404011	1608	1163	1223	1308	1482	1354	1490	1273	1152	1218	1451	1491	1603	35.3117	32.9754	34.8253	44.0808	39.1493	43.5867	33.4455	30.474	30.3242	43.5958	44.4775	39.1452	34.3708	31.4145	42.4062	42.2723	1216.73	1137.96	1140.55	1324.68	1229.18	1275.54	-0.12481	0.12517	0.3968	FALSE	1547.93	1344.31	1461.77	1518.46	1580.5
C1_03820W_A	PDR16	Ca22chr1A_C_albicans_SC5314	+	801727	802836	1110	347	313	405	431	521	425	756	626	495	223	260	294	15.2627	12.2256	15.6209	18.5713	21.8226	18.0103	28.7736	23.9891	17.8529	9.70611	11.2357	10.4005	14.3697	23.5385	10.4474	19.468	722.584	618.369	463.524	395.241	314.582	394.95	0.55157	0.00038006	0.0058254	TRUE	450.173	517.273	416.948	233.368	275.606
C2_10620W_A	RPS4A	Ca22chr2A_C_albicans_SC5314	+	2189809	2190597	789	55773	66104	63092	66157	67538	49002	64647	71321	83108	58716	60166	65882	3451.21	3632.46	3423.5	4010.38	3979.81	2921.4	3461.52	3845.06	4216.9	3595.36	3657.83	3278.84	3502.39	3841.16	3510.68	3637.2	61789.5	70451.6	77823.3	63526.7	66438	61526.5	0.12298	0.22381	0.54259	FALSE	69100	67054.8	48073.6	61445.8	63777.4
C2_07010W_A	-	Ca22chr2A_C_albicans_SC5314	+	1437380	1438551	1104	6778	8249	7649	7546	7698	6565	7891	8393	8390	7263	6898	8908	299.749	323.953	296.626	326.915	324.19	279.718	301.966	323.378	304.243	317.841	299.711	316.842	306.776	309.862	311.465	310.274	7542.21	8290.69	7856.5	7720.3	8290.68	7459.2	0.012755	0.87228	0.96361	FALSE	7881.69	7642.92	6440.62	7600.67	7312.05
C5_04480C_A	-	Ca22chr5A_C_albicans_SC5314	-	981163	981432	270	11	3	16	64	34	71	21	9	15	20	26	47	1.98909	0.481734	2.53705	11.3371	5.85472	12.3694	3.28587	1.41789	2.2241	3.57874	4.61911	6.83542	1.66929	2.30929	5.01109	9.85375	20.0718	8.89029	14.0462	12.5293	3.01516	15.603	0.10238	0.50911	0.79962	FALSE	66.8471	33.7567	69.6548	20.9298	27.5606
C1_02200C_A	-	Ca22chr1A_C_albicans_SC5314	-	459294	460130	837	260	324	311	263	282	426	366	291	305	246	232	364	15.1661	16.783	15.9077	15.0286	15.6644	23.9408	18.4736	14.7887	14.5882	14.1995	13.2957	17.0768	15.9523	15.9502	14.8573	18.2113	349.822	287.453	285.606	296.146	325.637	303.283	-0.0033257	0.97895	0.99424	FALSE	274.7	279.982	417.929	257.437	245.926
C1_04150C_A	-	Ca22chr1A_C_albicans_SC5314	-	868503	869087	585	429	491	425	427	495	421	444	408	481	470	566	641	35.8036	36.3895	31.1033	34.9107	39.3406	33.8517	32.0643	29.6665	32.9167	38.8155	46.4098	43.0262	34.4321	31.5492	42.7505	36.0343	424.374	403.026	450.414	488.641	493.481	414.454	-0.11371	0.32209	0.6489	FALSE	445.995	491.459	413.024	491.851	599.974
C3_06080W_A	REV3	Ca22chr3A_C_albicans_SC5314	+	1380538	1385430	4893	668	764	717	751	818	1095	851	844	800	694	754	875	6.6654	6.76968	6.27361	7.34094	7.77265	10.5267	7.34767	7.33719	6.54549	6.85248	7.39171	7.02205	6.56956	7.07678	7.08875	8.54677	813.384	833.711	749.129	760.868	767.861	699.209	0.097992	0.30214	0.62681	FALSE	784.408	812.148	1074.25	726.265	799.258
C2_09740W_A	SSO2	Ca22chr2A_C_albicans_SC5314	+	1989824	1990711	888	4398	5084	4989	3029	3166	3088	4018	4024	4404	3754	3591	4622	241.806	248.223	240.533	163.145	165.764	163.576	191.158	192.756	198.546	204.242	193.977	204.385	243.521	194.153	200.868	164.161	3840.4	3974.95	4123.96	5009.42	5109.69	4865.2	-0.31661	2.8339e-06	9.2757e-05	TRUE	3163.75	3143.35	3029.49	3928.53	3806.55
C7_03470W_A	-	Ca22chr7A_C_albicans_SC5314	+	765204	765881	678	85	101	128	59	75	107	68	67	57	93	105	153	6.12088	6.45865	8.08265	4.16207	5.14307	7.42349	4.23715	4.20347	3.36568	6.62699	7.42862	8.8612	6.88739	3.93543	7.63894	5.57621	64.9943	66.1833	53.3755	96.817	101.51	124.824	-0.58435	0.0004974	0.0071878	TRUE	61.6246	74.4634	104.973	97.3238	111.303
C1_13270W_A	-	Ca22chr1A_C_albicans_SC5314	+	2894167	2895063	897	1274	1452	1631	1803	1809	2756	1959	1299	1310	1941	1958	2508	69.3429	70.1817	77.8457	96.1369	93.7642	144.524	92.265	61.5998	58.4664	104.543	104.705	109.791	72.4568	70.7771	106.347	111.475	1872.41	1283.16	1226.7	1451.12	1459.34	1590.53	-0.031385	0.82996	0.94881	FALSE	1883.21	1796.06	2703.78	2031.24	2075.53
C2_09620W_A	-	Ca22chr2A_C_albicans_SC5314	+	1968951	1971164	2214	1152	1487	1444	1428	1569	1823	1663	1413	1411	1350	1336	1778	25.4039	29.1195	27.923	30.8487	32.9486	38.7314	31.7329	27.1473	25.5139	29.4591	28.9453	31.5344	27.4821	28.1314	29.9796	34.1762	1589.49	1395.78	1321.28	1312.15	1494.51	1408.17	0.028115	0.78695	0.93533	FALSE	1491.52	1557.77	1788.46	1412.76	1416.19
C4_00780C_A	-	Ca22chr4A_C_albicans_SC5314	-	135543	138761	3219	2969	3307	3474	2638	3021	3120	3223	2955	3117	3058	3059	3705	45.0313	44.5413	46.2043	39.1959	43.6336	45.5919	42.2994	39.048	38.7653	45.8965	45.5835	45.1958	45.259	40.0376	45.5586	42.8071	3080.54	2918.98	2918.8	3381.76	3323.71	3387.8	-0.17287	0.0083185	0.061297	FALSE	2755.35	2999.39	3060.89	3200.17	3242.61
C6_02390W_A	-	Ca22chr6A_C_albicans_SC5314	+	497760	497843	84	52	51	53	23	30	15	49	99	130	29	23	12	30.2238	26.3233	27.0128	13.0959	16.6048	8.39975	24.644	50.1324	61.9572	16.6795	13.134	5.60961	27.8533	45.5779	11.8077	12.7001	46.8341	97.7932	121.734	59.2292	51.2577	51.6849	0.3556	0.057438	0.24005	FALSE	24.0232	29.7854	14.7158	30.3483	24.3806
CR_01220W_A	-	Ca22chrRA_C_albicans_SC5314	+	282664	284229	1566	10	11	12	10	1	43	2	9	8	5	6	12	0.311769	0.304545	0.328067	0.305418	0.0296893	1.29161	0.0539552	0.244463	0.204515	0.154256	0.183784	0.300899	0.314794	0.167645	0.21298	0.542239	1.9116	8.89029	7.49129	11.3902	11.0556	11.7022	-0.19787	0.20417	0.51968	FALSE	10.4449	0.992846	42.1853	5.23246	6.36014
C1_03250C_A	SPP1	Ca22chr1A_C_albicans_SC5314	-	680242	681462	1221	848	950	948	870	898	779	905	1002	1092	856	873	1059	33.9082	33.7332	33.2404	34.0793	34.1941	30.0107	31.3132	34.9072	35.8042	33.8705	34.2963	34.0574	33.6273	34.0082	34.0747	32.7614	864.998	989.785	1022.56	965.892	954.801	924.477	0.015236	0.87601	0.96494	FALSE	908.702	891.575	764.241	895.797	925.401
CR_01800C_A	HST2	Ca22chrRA_C_albicans_SC5314	-	408029	409024	996	253	273	305	292	289	419	330	301	272	296	315	520	12.4018	11.8837	13.1103	14.022	13.4905	19.7883	13.9975	12.8549	10.9329	14.3581	15.1705	20.501	12.4653	12.5951	16.6765	15.767	315.413	297.331	254.704	288.173	274.38	297.432	0.010511	0.93296	0.98037	FALSE	304.99	286.932	411.061	309.762	333.908
C3_03570C_A	-	Ca22chr3A_C_albicans_SC5314	-	757464	758735	1272	15	5	3	0	3	6	0	2	4	0	0	1	0.575744	0.170425	0.100973	0	0.109654	0.22188	0	0.0668814	0.125893	0	0	0.0308705	0.282381	0.064258	0.0102902	0.110511	0	1.97562	3.74565	17.0853	5.02527	2.92556	-0.18088	0.10272	0.3531	FALSE	0	2.97854	5.88632	0	0
C6_03550C_A	-	Ca22chr6A_C_albicans_SC5314	-	753856	755475	1620	3506	3806	3590	3631	4104	2903	4057	4071	4469	3326	3245	3766	105.663	101.86	94.8752	107.201	117.783	84.292	105.8	106.893	110.439	99.1906	96.0834	91.2844	100.799	107.711	95.5195	103.092	3877.67	4021.37	4184.82	3993.42	3825.23	3500.92	0.089585	0.2815	0.60466	FALSE	3792.53	4074.64	2848	3480.63	3439.78
C2_00270C_A	-	Ca22chr2A_C_albicans_SC5314	-	34967	35674	708	607	786	901	784	816	1002	903	790	831	827	778	1093	41.8582	48.1326	54.4835	52.9627	53.5856	66.5716	53.8827	47.4631	46.9889	56.4333	52.7103	60.6203	48.1581	49.4449	56.588	57.7066	863.086	780.37	778.158	691.387	789.972	878.643	0.032405	0.77725	0.93243	FALSE	818.876	810.162	983.016	865.449	824.699
C3_07180C_A	BMT1	Ca22chr3A_C_albicans_SC5314	-	1643662	1645716	2055	3206	3651	3418	2952	2776	2058	2864	2966	3134	3656	3619	4517	76.1687	77.0282	71.2088	68.7055	62.8057	47.1073	58.8784	61.3934	61.0541	85.9523	84.4745	86.3116	74.8019	60.442	85.5795	59.5395	2737.41	2929.84	2934.71	3651.71	3669.45	3333.19	-0.29398	0.00021445	0.0036701	TRUE	3083.32	2756.14	2019.01	3825.97	3836.23
C7_02970W_A	ECM39	Ca22chr7A_C_albicans_SC5314	+	642586	644340	1755	2133	2503	2444	2162	2089	1791	2530	2458	2692	2059	1912	2449	59.3388	61.8349	59.6207	58.9204	55.3417	48.0035	60.903	59.5755	61.4081	56.6817	52.2588	54.7952	60.2648	60.6288	54.5786	54.0885	2418.17	2428.04	2520.82	2429.54	2515.65	2383.36	0.007341	0.91464	0.97661	FALSE	2258.18	2074.05	1757.07	2154.73	2026.77
C2_04130W_A	-	Ca22chr2A_C_albicans_SC5314	+	870626	872458	1833	1388	1595	1517	1649	1575	1848	1635	1498	1743	1503	1488	1927	36.9702	37.7266	35.4321	43.0274	39.9493	47.4235	37.6834	34.7626	38.0682	39.615	38.9394	41.281	36.7096	36.8381	39.9451	43.4667	1562.73	1479.74	1632.17	1580.96	1603.06	1479.36	0.0036268	0.9652	0.99152	FALSE	1722.36	1563.73	1812.99	1572.88	1577.32
C3_03770C_A	-	Ca22chr3A_C_albicans_SC5314	-	793475	794341	867	679	776	795	849	808	932	838	780	766	762	778	1001	38.2363	38.8054	39.2574	46.8355	43.3295	50.5651	40.8338	38.2682	35.3702	42.4619	43.0437	45.3363	38.7664	38.1574	43.6139	46.91	800.959	770.492	717.291	773.397	779.921	775.273	-0.023579	0.79119	0.93533	FALSE	886.768	802.219	914.342	797.427	824.699
CR_00880W_A	-	Ca22chrRA_C_albicans_SC5314	+	200121	201206	1086	641	680	764	578	563	568	500	644	662	686	655	766	28.8173	27.1475	30.1187	25.4557	24.1029	24.6021	19.4507	25.2243	24.4037	30.5181	28.9308	27.6968	28.6945	23.0262	29.0486	24.7202	477.899	636.149	619.905	730.114	683.436	745.042	-0.27508	0.028715	0.14949	FALSE	603.712	558.972	557.238	717.893	694.316
CR_10210W_A	PGA12	Ca22chrRA_C_albicans_SC5314	+	2180905	2181852	948	0	10	2	0	2	0	0	0	0	1	6	4	0	0.457343	0.0903223	0	0.0980873	0	0	0	0	0.050963	0.303593	0.165685	0.182555	0	0.173414	0.0326958	0	0	0	0	10.0505	1.95037	-0.079359	0.18866	0.50058	FALSE	0	1.98569	0	1.04649	6.36014
C2_00150W_A	LEU5	Ca22chr2A_C_albicans_SC5314	+	21533	22759	1227	859	1027	1179	1018	1152	1706	1108	1043	1129	1179	1108	1318	34.1801	36.2891	41.1379	39.6817	43.6515	65.4016	38.1496	36.1578	36.8364	46.4229	43.3156	42.1795	37.2024	37.0479	43.9727	49.5783	1059.02	1030.29	1057.21	978.421	1032.19	1149.74	-0.0065714	0.94415	0.98421	FALSE	1063.29	1143.76	1673.68	1233.81	1174.51
C1_01920W_A	ROA1	Ca22chr1A_C_albicans_SC5314	+	395587	399411	3825	1298	1190	1384	1470	2029	1909	1460	2194	2395	1034	1024	1198	16.5679	13.4886	15.4909	18.3812	24.6628	23.4762	16.1256	24.3988	25.067	13.0603	12.8415	12.2986	15.1825	21.8638	12.7335	22.1734	1395.47	2167.25	2242.71	1478.45	1196.01	1349.66	0.41322	0.0075614	0.05705	FALSE	1535.39	2014.48	1872.83	1082.07	1085.46
C2_10170C_A	-	Ca22chr2A_C_albicans_SC5314	-	2090445	2091293	849	1360	1767	1657	1656	1729	2171	2305	1726	1611	1336	1353	1850	78.2089	90.2358	83.558	93.291	94.6844	120.284	114.699	86.476	75.9653	76.026	76.4432	85.5648	84.0009	92.38	79.3447	102.753	2203.12	1704.96	1508.56	1549.07	1775.93	1615.88	0.1118	0.41072	0.72276	FALSE	1729.67	1716.63	2129.87	1398.11	1434.21
C3_06060W_A	ELP3	Ca22chr3A_C_albicans_SC5314	+	1376548	1378191	1644	1897	1560	1642	2158	2244	1275	1753	2143	2092	1901	1888	2301	56.3366	41.1408	42.7607	62.7822	63.4618	36.4807	45.048	55.4476	50.9433	55.8655	55.087	54.9599	46.746	50.4796	55.3041	54.2415	1675.51	2116.88	1958.97	2160.73	1567.88	1601.26	0.09218	0.50552	0.79689	FALSE	2254	2227.95	1250.84	1989.38	2001.33
C5_02500C_A	-	Ca22chr5A_C_albicans_SC5314	-	557609	559051	1443	1289	1434	1464	1272	1432	1689	1288	1224	1115	1484	1621	2409	43.6126	43.0857	43.4358	42.1607	46.139	55.0576	37.709	36.0809	30.934	49.6856	53.8847	65.5543	43.378	34.908	56.3749	47.7858	1231.07	1209.08	1044.1	1468.2	1441.25	1427.67	-0.2944	0.0018151	0.0192	TRUE	1328.59	1421.75	1657	1552.99	1718.3
C1_11490C_A	BTA1	Ca22chr1A_C_albicans_SC5314	-	2524641	2526899	2259	2	1	13	11	12	9	7	8	7	5	15	12	0.0432254	0.0191926	0.246377	0.232897	0.246977	0.187405	0.130911	0.150639	0.124054	0.106934	0.318511	0.208591	0.102932	0.135201	0.211345	0.222426	6.69059	7.90248	6.55488	2.27805	1.00505	12.6774	0.048557	0.69424	0.89772	FALSE	11.4893	11.9141	8.82948	5.23246	15.9004
C3_03030C_A	ECM14	Ca22chr3A_C_albicans_SC5314	-	639619	641031	1413	2040	2292	2468	1953	2102	2161	2612	2225	2459	2091	1928	2500	70.4876	70.3271	74.7784	66.1069	69.1642	71.9394	78.0955	66.9808	69.6697	71.4949	65.4506	69.4751	71.8644	71.582	68.8069	69.0702	2496.55	2197.88	2302.64	2323.61	2303.58	2406.76	-0.0072189	0.92965	0.98026	FALSE	2039.88	2086.96	2120.06	2188.21	2043.73
C7_02770W_A	CHS1	Ca22chr7A_C_albicans_SC5314	+	593118	596198	3081	4666	5519	5389	3364	3486	3123	4628	5269	5522	3311	3477	3962	73.9397	77.6638	74.8841	52.2217	52.605	47.6798	63.4595	72.7443	71.7517	51.9195	54.133	50.4956	75.4959	69.3185	52.1827	50.8355	4423.44	5204.77	5170.87	5314.68	5546.89	5255.28	-0.11531	0.20532	0.52126	FALSE	3513.65	3461.06	3063.83	3464.93	3685.7
C6_01740C_A	ATG15	Ca22chr6A_C_albicans_SC5314	-	366437	368230	1794	867	1071	1193	950	995	1930	1211	943	936	962	1008	1403	23.5951	25.8831	28.4702	25.3273	25.7865	50.6045	28.5178	22.359	20.8872	25.9069	26.9517	30.709	25.9828	23.9214	27.8559	33.9061	1157.47	931.505	876.481	987.533	1076.41	1163.4	-0.10672	0.3948	0.71036	FALSE	992.261	987.881	1893.43	1006.73	1068.5
C6_01890C_A	-	Ca22chr6A_C_albicans_SC5314	-	390049	391773	1725	2660	2324	2278	2938	3422	1297	1732	3025	3386	2522	2695	3130	75.2866	58.4113	56.5377	81.461	92.2321	35.3676	42.4184	74.5931	78.5824	70.6349	74.9408	71.2502	63.4118	65.198	72.2753	69.6869	1655.44	2988.12	3170.69	3029.8	2335.74	2221.47	0.029621	0.8637	0.9601	FALSE	3068.7	3397.52	1272.43	2639.25	2856.76
C4_05610C_A	-	Ca22chr4A_C_albicans_SC5314	-	1233748	1236879	3132	4025	4609	4570	3540	3877	5152	4858	3828	3901	3994	4283	5662	62.7435	63.8021	62.4694	54.0591	57.5526	77.3764	65.5286	51.9892	49.8634	61.6098	65.5957	70.9871	63.005	55.7937	66.0642	62.996	4643.27	3781.34	3652.94	4584.57	4632.29	4456.6	-0.16286	0.12904	0.40312	FALSE	3697.48	3849.26	5054.39	4179.69	4540.08
CR_08590W_A	-	Ca22chrRA_C_albicans_SC5314	+	1851759	1854059	2301	1817	2057	2004	2033	2091	1621	1874	2074	2203	1890	1945	2309	38.5534	38.7586	37.2867	42.2579	42.2502	33.1376	34.4071	38.3402	38.3288	39.6834	40.5464	39.4038	38.1996	37.0254	39.8778	39.2152	1791.17	2048.72	2062.92	2069.61	2067.39	1954.27	-0.042455	0.63629	0.87295	FALSE	2123.44	2076.04	1590.29	1977.87	2061.75
C1_05020C_A	ARG2	Ca22chr1A_C_albicans_SC5314	-	1051994	1053736	1743	769	792	841	928	950	1414	855	759	797	825	829	1104	21.5404	19.7005	20.6572	25.4646	25.3406	38.1598	20.7235	18.5228	18.3058	22.8676	22.8142	24.8715	20.6327	19.184	23.5178	29.655	817.208	749.748	746.32	875.909	796.002	820.132	-0.099738	0.28206	0.60523	FALSE	969.282	943.203	1387.21	863.356	878.76
C3_05650W_A	YCK2	Ca22chr3A_C_albicans_SC5314	+	1263720	1265207	1488	7011	7686	8090	5254	5318	6686	5985	5734	6332	7019	6898	9250	230.039	223.948	232.766	168.878	166.164	211.358	169.925	163.915	170.359	227.895	222.366	244.101	228.918	168.066	231.454	182.133	5720.45	5664.1	5929.36	7985.69	7724.84	7889.26	-0.43488	5.151e-13	5.0044e-11	TRUE	5487.73	5279.95	6559.32	7345.33	7312.05
C1_05730W_A	-	Ca22chr1A_C_albicans_SC5314	+	1195918	1195999	82	21	22	42	8	40	35	34	36	53	24	33	40	12.5035	11.6321	21.9285	4.6662	22.6797	20.0774	17.517	18.6746	25.8756	14.1404	19.3041	19.1548	15.3547	20.6891	17.5331	15.8078	32.4971	35.5612	49.6298	23.9195	22.1112	40.9578	0.20318	0.27686	0.60025	FALSE	8.35588	39.7138	34.3369	25.1158	34.9808
C2_03570C_A	-	Ca22chr2A_C_albicans_SC5314	-	756676	757386	711	288	331	348	311	261	292	388	352	442	335	345	351	19.7764	20.1841	20.9548	20.9208	17.0672	19.3182	23.0546	21.0589	24.8874	22.7635	23.2755	19.3851	20.3051	23.0003	21.808	19.1021	370.85	347.709	413.894	328.039	332.673	339.365	0.16095	0.15788	0.45473	FALSE	324.835	259.133	286.468	350.575	365.708
C4_02590C_A	-	Ca22chr4A_C_albicans_SC5314	-	534274	536604	2331	799	1013	990	965	1045	831	997	1154	1198	911	984	1207	16.7351	18.8416	18.183	19.8003	20.8432	16.7692	18.0696	21.0584	20.5751	18.8816	20.2489	20.3327	17.9199	19.901	19.8211	19.1376	952.931	1139.93	1121.82	910.08	1018.12	965.434	0.13822	0.18959	0.50102	FALSE	1007.93	1037.52	815.256	953.354	1043.06
[truncated: 5,311 more rows]
[truncated: 17 more columns]

## Sheet: RNA SEQ LOG2 FOLD CHANGE
geneID	GeneName	log2FoldChange(hgc1 vs SC5314 WT)	pvalue(hgc1 vs SC5314 WT)	padj(hgc1 vs SC5314 WT)	significant(hgc1 vs SC5314 WT)	log2FoldChange(hgc1 vs P57055 WT)	pvalue(hgc1 vs P57055 WT)	padj(hgc1 vs P57055 WT)	significant(hgc1 vs P57055 WT)
[truncated: 6,416 more rows]

## Sheet: fold-change comparison
geneID	GeneName	log2FoldChange(hgc1 vs SC5314 WT)	pvalue(hgc1 vs SC5314 WT)	padj(hgc1 vs SC5314 WT)	significant(hgc1 vs SC5314 WT)	log2FoldChange(hgc1 vs P57055 WT)	pvalue(hgc1 vs P57055 WT)	padj(hgc1 vs P57055 WT)	significant(hgc1 vs P57055 WT)	Response
[truncated: 6,416 more rows]

[truncated: 3 more sheets: SC5314 hgc1 DEG, P57055 hgc1 DEG, Sample correlations]
