# Supplementary material for: Strain variation in gene expression impact of hyphal cyclin Hgc1 in Candida albicans
Source: G3 (Bethesda). 2023 Jul 5;13(9):jkad151. doi: 10.1093/g3journal/jkad151 (PMC10468301; doi:10.1093/g3journal/jkad151)
Supplement: jkad151_Supplementary_Data [file jkad151_supplementary_data.zip › File_S3_G3-2023-404262.xlsx]

## Sheet: Downreg in both
GO ID	GO name	GO namespace	Exact p-value	Adjusted p-value	# genes / category	# genes / input
GO:0006696	ergosterol biosynthetic process	BP	2.339943e-9	1.08105e-06	9 / 25	9 / 147
GO:0009986	cell surface	CC	1.339412e-7	3.09404e-05	19 / 199	19 / 147
GO:0032160	septin filament array	CC	2.822248e-7	4.34626e-05	4 / 4	4 / 147
GO:0009277	fungal-type cell wall	CC	5.471166e-7	6.3192e-05	13 / 102	13 / 147
GO:0000144	cellular bud neck septin ring	CC	7.471374e-7	6.90355e-05	5 / 9	5 / 147
GO:0005545	1-phosphatidylinositol binding	MF	1.38554e-06	9.14457e-05	4 / 5	4 / 147
GO:0031105	septin complex	CC	1.38554e-06	9.14457e-05	4 / 5	4 / 147
GO:0009405	pathogenesis	BP	2.43575e-06	0.000121871	19 / 240	19 / 147
GO:0005876	spindle microtubule	CC	2.63789e-06	0.000121871	5 / 11	5 / 147
GO:0000921	septin ring assembly	BP	2.63789e-06	0.000121871	5 / 11	5 / 147
GO:0044406	adhesion of symbiont to host	BP	3.55656e-06	0.000149375	8 / 41	8 / 147
GO:0001400	mating projection base	CC	4.08131e-06	0.00015713	4 / 6	4 / 147
GO:0005940	septin ring	CC	7.07607e-06	0.000251473	5 / 13	5 / 147
GO:0005935	cellular bud neck	CC	8.01659e-06	0.000264547	12 / 110	12 / 147
GO:0030428	cell septum	CC	1.04669e-05	0.00032238	6 / 23	6 / 147
GO:0044270	cellular nitrogen compound catabolic process	BP	1.23689e-05	0.000357152	3 / 3	3 / 147
GO:0030448	hyphal growth	BP	1.96762e-05	0.000534729	12 / 120	12 / 147
GO:0046658	anchored component of plasma membrane	CC	4.28699e-05	0.00106484	5 / 18	5 / 147
GO:0001411	hyphal tip	CC	4.37923e-05	0.00106484	7 / 42	7 / 147
GO:0046785	microtubule polymerization	BP	4.86289e-05	0.00112333	3 / 4	3 / 147
GO:0005881	cytoplasmic microtubule	CC	5.31148e-05	0.00116853	4 / 10	4 / 147
GO:0005886	plasma membrane	CC	5.8917e-05	0.00123726	23 / 408	23 / 147
GO:0005576	extracellular region	CC	0.000132723	0.00266601	11 / 124	11 / 147
GO:0030473	nuclear migration along microtubule	BP	0.000171228	0.00329613	4 / 13	4 / 147
GO:0031505	fungal-type cell wall organization	BP	0.000247525	0.00457426	11 / 133	11 / 147
GO:0004190	aspartic-type endopeptidase activity	MF	0.000412723	0.00733377	4 / 16	4 / 147
GO:0072687	meiotic spindle	CC	0.000538431	0.00829183	2 / 2	2 / 147
GO:0045298	tubulin complex	CC	0.000538431	0.00829183	2 / 2	2 / 147
GO:0006033	chitin localization	BP	0.000538431	0.00829183	2 / 2	2 / 147
GO:0002253	activation of immune response	BP	0.000538431	0.00829183	2 / 2	2 / 147
GO:0005937	mating projection	CC	0.0006355	0.009471	3 / 8	3 / 147
GO:0020012	evasion or tolerance of host immune response	BP	0.000937022	0.0135163	3 / 9	3 / 147
GO:0044182	filamentous growth of a population of unicellular organisms	BP	0.00096545	0.0135163	11 / 156	11 / 147
GO:0005628	prospore membrane	CC	0.00121087	0.0164536	6 / 52	6 / 147
GO:0005816	spindle pole body	CC	0.00134585	0.0177652	5 / 36	5 / 147
GO:0043332	mating projection tip	CC	0.00156822	0.0192903	8 / 95	8 / 147
GO:0032168	hyphal septin ring	CC	0.00159055	0.0192903	2 / 3	2 / 147
GO:0035371	microtubule plus-end	CC	0.00159055	0.0192903	2 / 3	2 / 147
GO:0030446	hyphal cell wall	CC	0.0016284	0.0192903	6 / 55	6 / 147
GO:0000131	incipient cellular bud site	CC	0.0017894	0.0206676	6 / 56	6 / 147
GO:0030445	yeast-form cell wall	CC	0.00194354	0.0219003	5 / 39	5 / 147
GO:0030011	maintenance of cell polarity	BP	0.00233115	0.0250463	3 / 12	3 / 147
GO:0006807	nitrogen compound metabolic process	BP	0.00233115	0.0250463	3 / 12	3 / 147
GO:0005525	GTP binding	MF	0.00284196	0.0283766	7 / 82	7 / 147
GO:0030163	protein catabolic process	BP	0.00297913	0.0283766	3 / 13	3 / 147
GO:0006633	fatty acid biosynthetic process	BP	0.00297913	0.0283766	3 / 13	3 / 147
GO:0008105	asymmetric protein localization	BP	0.00313248	0.0283766	2 / 4	2 / 147
GO:0040023	establishment of nucleus localization	BP	0.00313248	0.0283766	2 / 4	2 / 147
GO:0005828	kinetochore microtubule	CC	0.00313248	0.0283766	2 / 4	2 / 147
GO:0070135	beta-1,2-oligomannoside metabolic process	BP	0.00313248	0.0283766	2 / 4	2 / 147
GO:0007019	microtubule depolymerization	BP	0.00313248	0.0283766	2 / 4	2 / 147
GO:0005938	cell cortex	CC	0.00326181	0.02898	4 / 27	4 / 147
GO:0003674	molecular_function	MF	0.00353292	0.0307267	67 / 2186	67 / 147
GO:0009267	cellular response to starvation	BP	0.00359144	0.0307267	12 / 211	12 / 147
GO:0036170	filamentous growth of a population of unicellular organisms in response to starvation	BP	0.00433902	0.0364478	12 / 216	12 / 147
GO:0030985	high molecular weight kininogen binding	MF	0.00514114	0.0416703	2 / 5	2 / 147
GO:0045860	positive regulation of protein kinase activity	BP	0.00514114	0.0416703	2 / 5	2 / 147
GO:0051285	cell cortex of cell tip	CC	0.00554226	0.044147	3 / 16	3 / 147
GO:0044011	single-species biofilm formation on inanimate substrate	BP	0.00634092	0.0496526	8 / 119	8 / 147

## Sheet: Up and Down reg in both
GO ID	GO name	GO namespace	Exact p-value	Adjusted p-value	# genes / category	# genes / input
GO:0009986	cell surface	CC	6.737379e-10	5.079984e-7	30 / 199	30 / 266
GO:0005886	plasma membrane	CC	1.236002e-8	4.65973e-06	43 / 408	43 / 266
GO:0006696	ergosterol biosynthetic process	BP	2.78075e-8	5.38602e-06	10 / 25	10 / 266
GO:0009277	fungal-type cell wall	CC	3.332526e-8	5.38602e-06	19 / 102	19 / 266
GO:0005576	extracellular region	CC	3.571628e-8	5.38602e-06	21 / 124	21 / 266
GO:0055114	oxidation-reduction process	BP	1.59797e-06	0.000200812	29 / 264	29 / 266
GO:0032160	septin filament array	CC	3.08235e-06	0.000332013	4 / 4	4 / 266
GO:0000144	cellular bud neck septin ring	CC	1.40172e-05	0.00112345	5 / 9	5 / 266
GO:0005545	1-phosphatidylinositol binding	MF	1.48998e-05	0.00112345	4 / 5	4 / 266
GO:0031105	septin complex	CC	1.48998e-05	0.00112345	4 / 5	4 / 266
GO:0030428	cell septum	CC	2.98535e-05	0.00204632	7 / 23	7 / 266
GO:0044406	adhesion of symbiont to host	BP	3.90412e-05	0.00240916	9 / 41	9 / 266
GO:0001400	mating projection base	CC	4.32166e-05	0.00240916	4 / 6	4 / 266
GO:0005876	spindle microtubule	CC	4.79277e-05	0.00240916	5 / 11	5 / 266
GO:0000921	septin ring assembly	BP	4.79277e-05	0.00240916	5 / 11	5 / 266
GO:0044270	cellular nitrogen compound catabolic process	BP	7.39646e-05	0.00348558	3 / 3	3 / 266
GO:0005940	septin ring	CC	0.000124518	0.00552275	5 / 13	5 / 266
GO:0009405	pathogenesis	BP	0.000172404	0.00722181	23 / 240	23 / 266
GO:0005935	cellular bud neck	CC	0.0001911	0.00758366	14 / 110	14 / 266
GO:0046785	microtubule polymerization	BP	0.000286611	0.0108053	3 / 4	3 / 266
GO:0030448	hyphal growth	BP	0.000477389	0.0171405	14 / 120	14 / 266
GO:0005881	cytoplasmic microtubule	CC	0.000528895	0.0181267	4 / 10	4 / 266
GO:0006106	fumarate metabolic process	BP	0.000694179	0.0218891	3 / 5	3 / 266
GO:0046658	anchored component of plasma membrane	CC	0.000696735	0.0218891	5 / 18	5 / 266
GO:0030445	yeast-form cell wall	CC	0.00105031	0.0316772	7 / 39	7 / 266
GO:0006807	nitrogen compound metabolic process	BP	0.00116593	0.0338119	4 / 12	4 / 266
GO:0019878	lysine biosynthetic process via aminoadipic acid	BP	0.00134514	0.0370387	3 / 6	3 / 266
GO:0030473	nuclear migration along microtubule	BP	0.00162878	0.0370387	4 / 13	4 / 266
GO:0001411	hyphal tip	CC	0.0016539	0.0370387	7 / 42	7 / 266
GO:0030170	pyridoxal phosphate binding	MF	0.0016539	0.0370387	7 / 42	7 / 266
GO:0005754	mitochondrial proton-transporting ATP synthase, catalytic core	CC	0.00176843	0.0370387	2 / 2	2 / 266
GO:0002253	activation of immune response	BP	0.00176843	0.0370387	2 / 2	2 / 266
GO:0045298	tubulin complex	CC	0.00176843	0.0370387	2 / 2	2 / 266
GO:0020028	hemoglobin import	BP	0.00176843	0.0370387	2 / 2	2 / 266
GO:0006033	chitin localization	BP	0.00176843	0.0370387	2 / 2	2 / 266
GO:0072687	meiotic spindle	CC	0.00176843	0.0370387	2 / 2	2 / 266
GO:0030446	hyphal cell wall	CC	0.00194299	0.039595	8 / 55	8 / 266
GO:0044182	filamentous growth of a population of unicellular organisms	BP	0.00226816	0.045005	15 / 156	15 / 266

## Sheet: Upreg in both
GO ID	GO name	GO namespace	Exact p-value	Adjusted p-value	# genes / category	# genes / input
GO:0055114	oxidation-reduction process	BP	3.800663e-7	0.000153167	19 / 264	19 / 119
GO:0006106	fumarate metabolic process	BP	6.35119e-05	0.00702695	3 / 5	3 / 119
GO:0005886	plasma membrane	CC	6.40196e-05	0.00702695	20 / 408	20 / 119
GO:0051287	NAD binding	MF	6.97464e-05	0.00702695	5 / 24	5 / 119
GO:0005576	extracellular region	CC	0.000103541	0.00721229	10 / 124	10 / 119
GO:0030170	pyridoxal phosphate binding	MF	0.000119019	0.00721229	6 / 42	6 / 119
GO:0019878	lysine biosynthetic process via aminoadipic acid	BP	0.000125276	0.00721229	3 / 6	3 / 119
GO:0005754	mitochondrial proton-transporting ATP synthase, catalytic core	CC	0.000352281	0.0177461	2 / 2	2 / 119
GO:0000105	histidine biosynthetic process	BP	0.000504765	0.0226022	3 / 9	3 / 119
GO:0007109	cytokinesis, completion of separation	BP	0.0007112	0.0286614	3 / 10	3 / 119
GO:0004026	alcohol O-acetyltransferase activity	MF	0.00104378	0.0382404	2 / 3	2 / 119
GO:0009986	cell surface	CC	0.00124241	0.0393199	11 / 199	11 / 119
GO:0005751	mitochondrial respiratory chain complex IV	CC	0.00126838	0.0393199	3 / 12	3 / 119
GO:0009085	lysine biosynthetic process	BP	0.0020618	0.0488769	2 / 4	2 / 119
GO:0016023	cytoplasmic membrane-bounded vesicle	CC	0.0020618	0.0488769	2 / 4	2 / 119
GO:0044284	mitochondrial crista junction	CC	0.0020618	0.0488769	2 / 4	2 / 119
GO:0061617	MICOS complex	CC	0.0020618	0.0488769	2 / 4	2 / 119
